# Supplementary material for: Water-stress physiology of Rhinanthus alectorolophus, a root-hemiparasitic plant
Source: PLoS One. 2018 Aug 1;13(8):e0200927. doi: 10.1371/journal.pone.0200927 (PMC6070206; doi:10.1371/journal.pone.0200927)
Supplement: S1 File — D and W refer to parasitized low and high irrigation pots. HD and HW refer to non-parasitized low and high irrigation pots. Additional abbreviations used are explained in individual data sheets (in green). (XLS) [file pone.0200927.s010.xls]

## Sheet: survival_seedlings
treatment	pot	wheat	parasite	day	alive	died
A	1	13	4.5	7	0	1
A	2	27.5	3.5	13	0	1
A	3	19.5	3.9	12	0	1
A	4	28.3	4.2	8	0	1
A	5	33.2	1.8	16	0	1
A	6	44.9	1.9	13	0	1
A	7	18.6	2.1	8	0	1
A	8	20.2	2.1	9	0	1
A	9	20.3	4	13	0	1
A	10	27.5	1.4	6	0	1
B	1	78.1	3.1	15	0	1
B	2	65.4	5.6	15	0	1
B	3	63.2	2.2	17	1	0
B	4	86.8	4.3	17	1	0
B	5	49.5	3.2	16	0	1
B	6	70.4	4.3	17	1	0
B	7	99.7	3.1	17	1	0
B	8	63.9	4.2	17	1	0
B	9	90.7	2.9	17	1	0
B	10	79.9	3	17	1	0
C	1	94.7	6.7	17	1	0
C	2	88.4	4.6	17	1	0
C	3	87.8	2.7	17	1	0
C	4	95.9	6.2	17	1	0
C	5	103.9	3.5	17	1	0
C	6	81.1	6.7	17	1	0
C	7	53.4	6.5	17	1	0
C	8	110.4	3	17	1	0
C	9	133.2	7.2	17	1	0
C	10	63.4	5.4	17	1	0

## Sheet: RWC_soil_seedlings
treatment	pot	day	soil1	soil2	soil3	soil_aver
A	1	0	43.7	42.5	42.5	42.9
A	2	0	44.4	43.2	42.4	43.3
A	3	0	39.8	44.3	43.3	42.5
A	4	0	43.7	44.2	45	44.3
A	5	0	43.5	42.8	42.8	43
A	6	0	43.5	44.9	47.4	45.3
A	7	0	43.4	45.6	42	43.7
A	8	0	40.9	42.7	43.5	42.4
A	9	0	38.1	45.5	45.2	42.9
A	10	0	43.2	41.9	43	42.7
B	1	0	40.9	42	46.3	43.1
B	2	0	41.8	43.5	43	42.8
B	3	0	43.3	45.5	43.4	44.1
B	4	0	43	40.3	43.5	42.3
B	5	0	42.8	43.4	43.8	43.3
B	6	0	41.5	44.6	45.9	44
B	7	0	41.1	42.4	43.8	42.4
B	8	0	40.6	43.4	43	42.3
B	9	0	40.8	43.6	42.3	42.2
B	10	0	40.9	40.3	43.9	41.7
C	1	0	43.1	43.9	43.2	43.4
C	2	0	41.2	39.8	42.4	41.1
C	3	0	42.8	45	45.6	44.5
C	4	0	41.4	41.6	43.2	42.1
C	5	0	42.6	44.6	44.1	43.8
C	6	0	42	44.1	41.8	42.6
C	7	0	40.1	44.9	45.8	43.6
C	8	0	40.6	43.2	44.9	42.9
C	9	0	41.5	44.8	43.9	43.4
C	10	0	40.6	42.1	44.8	42.5
A	1	1	38.6	38.4	38.4	38.5
A	2	1	40	36	38.6	38.2
A	3	1	37.8	38.2	38.3	38.1
A	4	1	39.5	39.9	40.4	39.9
A	5	1	37.6	37.1	40.4	38.4
A	6	1	38.6	41.7	35.5	38.6
A	7	1	39.3	37.4	37.8	38.2
A	8	1	40.1	39.8	38.1	39.3
A	9	1	38.3	38.6	37.7	38.2
A	10	1	37.9	41.9	39.1	39.6
B	1	1	39	41.4	39.7	40
B	2	1	37.9	37.6	37.9	37.8
B	3	1	37.6	39.4	39.5	38.8
B	4	1	38.6	39.4	36.5	38.2
B	5	1	36.9	40.2	40.3	39.1
B	6	1	38.8	37.8	40	38.9
B	7	1	38.2	38.8	39.2	38.7
B	8	1	40.5	38.2	38.2	39
B	9	1	40.6	36	40.7	39.1
B	10	1	35.9	40.7	38.8	38.5
C	1	1	39.9	41.8	42.1	41.3
C	2	1	36	36.9	39.1	37.3
C	3	1	40.6	39.1	35.4	38.4
C	4	1	36.7	39.6	38.8	38.4
C	5	1	37.7	35.8	36.8	36.8
C	6	1	39.1	40.1	38.5	39.2
C	7	1	40	40	39.1	39.7
C	8	1	41.1	37.1	38.8	39
C	9	1	38.2	39.1	38.6	38.6
C	10	1	36.1	37.5	38.6	37.4
A	1	2	35.4	35.5	37	36
A	2	2	33.9	33.9	36.5	34.8
A	3	2	35.9	34.9	36.6	35.8
A	4	2	36	33.4	35.7	35
A	5	2	35.7	35.2	34.2	35
A	6	2	34	35.7	35	34.9
A	7	2	35.5	36.9	37.1	36.5
A	8	2	35	35.5	35.5	35.3
A	9	2	37.4	37.5	37.6	37.5
A	10	2	36.2	34.3	36.5	35.7
B	1	2	35.8	34.6	34.8	35.1
B	2	2	34.1	35.4	34.1	34.5
B	3	2	35.3	35.7	37.5	36.2
B	4	2	35.8	36.8	35.4	36
B	5	2	34.9	34.6	35.8	35.1
B	6	2	35.3	33.7	32.9	34
B	7	2	35.4	34.4	34.3	34.7
B	8	2	34.5	33.9	36.8	35.1
B	9	2	36.1	34.8	36.1	35.7
B	10	2	33	35.5	34.2	34.2
C	1	2	37.2	38.4	36	37.2
C	2	2	33.6	32.8	33.7	33.4
C	3	2	35.6	33.9	31.8	33.8
C	4	2	33	33.9	31.8	32.9
C	5	2	34.6	34.9	35.6	35
C	6	2	36.9	34.5	35.9	35.8
C	7	2	34.9	34.6	34.3	34.6
C	8	2	35.8	34.5	33.9	34.7
C	9	2	35.6	38.5	35.8	36.6
C	10	2	33.8	35.8	32.9	34.2
A	1	3	33.5	33.9	34.5	34
A	2	3	31.6	32.9	32.3	32.3
A	3	3	32.4	34.1	32.7	33.1
A	4	3	34.1	33.5	32.3	33.3
A	5	3	33.6	34.4	32.6	33.5
A	6	3	33.1	34.8	34	34
A	7	3	33.8	33.9	32.3	33.3
A	8	3	32.9	34	34.1	33.7
A	9	3	37.3	34.1	33.1	34.8
A	10	3	33.9	34.8	35	34.6
B	1	3	54.2	52.1	56.2	54.2
B	2	3	49.4	54.2	51.6	51.7
B	3	3	56.4	54.5	55.3	55.4
B	4	3	58.2	57.1	56	57.1
B	5	3	55.4	56.6	54.4	55.5
B	6	3	56	54.7	54.3	55
B	7	3	52.3	58.2	56.6	55.7
B	8	3	49.7	55.6	52.9	52.7
B	9	3	54.7	54	56.6	55.1
B	10	3	52.5	54.7	52.2	53.1
C	1	3	56.8	55.1	55.3	55.7
C	2	3	54.1	52.6	55.5	54.1
C	3	3	54.2	54.4	53.9	54.2
C	4	3	52.3	54.2	54	53.5
C	5	3	57.4	56.5	53.7	55.9
C	6	3	52.6	54.4	53.8	53.6
C	7	3	53.8	55.3	58.9	56
C	8	3	50.9	50.8	55.3	52.3
C	9	3	57.7	53.6	58.2	56.5
C	10	3	55.1	56.5	56.3	56
A	1	4	31.3	31.9	32.4	31.9
A	2	4	29.2	30.1	30.1	29.8
A	3	4	31.5	31.5	31.7	31.6
A	4	4	30.3	30.3	32	30.9
A	5	4	31.1	30.5	31.4	31
A	6	4	31.6	31.7	30.2	31.2
A	7	4	31.7	33.4	31.5	32.2
A	8	4	32	30.4	28.5	30.3
A	9	4	32.2	32.9	32.1	32.4
A	10	4	31.2	32.1	32	31.8
B	1	4	47.2	49.8	52.1	49.7
B	2	4	50.2	46.9	47.3	48.1
B	3	4	51.8	51.6	53.5	52.3
B	4	4	48.2	50.3	51.7	50.1
B	5	4	45.9	47.3	46.5	46.6
B	6	4	50.4	48.9	47.3	48.9
B	7	4	52.2	49.9	52.9	51.7
B	8	4	49.1	49	47.6	48.6
B	9	4	49.8	52.6	51.3	51.2
B	10	4	48.9	47.8	51.9	49.5
C	1	4	52	51.9	50.2	51.4
C	2	4	48.5	50.8	49.5	49.6
C	3	4	45	52	50.7	49.2
C	4	4	45.1	48.1	47.2	46.8
C	5	4	50.3	49	48.7	49.3
C	6	4	49.2	48.9	45.9	48
C	7	4	52.7	53.5	55.2	53.8
C	8	4	46.8	45.9	46.9	46.5
C	9	4	50.5	57.1	56	54.5
C	10	4	45.5	50.4	54.7	50.2
A	1	5	29	28.2	28	28.4
A	2	5	28.2	28.7	27.8	28.2
A	3	5	28.8	29	30.4	29.4
A	4	5	28.9	29.8	27	28.6
A	5	5	29.4	29.4	28.8	29.2
A	6	5	28.2	29.6	29.1	29
A	7	5	29.4	28.7	29.2	29.1
A	8	5	28.6	29	28.4	28.7
A	9	5	29.7	29.1	30.7	29.8
A	10	5	28.8	30.3	28.4	29.2
B	1	5	42.8	43.3	46.7	44.3
B	2	5	41.7	45.2	43.4	43.4
B	3	5	44.6	44.6	42.1	43.8
B	4	5	45.1	42.3	47.9	45.1
B	5	5	44.5	42.5	41	42.7
B	6	5	41.4	44.2	44.8	43.5
B	7	5	40.7	45.8	44	43.5
B	8	5	45	43.5	45.2	44.6
B	9	5	43.4	41.2	46.8	43.8
B	10	5	44	43.2	43.3	43.5
C	1	5	44.4	46.6	46.9	46
C	2	5	45.3	43.5	45.4	44.7
C	3	5	46.4	41.6	41.9	43.3
C	4	5	42.2	40.7	41.8	41.6
C	5	5	43.3	46.4	43.9	44.5
C	6	5	41.4	43.5	44.9	43.3
C	7	5	45.5	45.4	50	47
C	8	5	41.8	41.3	39.4	40.8
C	9	5	42.2	47.4	49.1	46.2
C	10	5	39.4	45.4	47.8	44.2
A	1	6	27.8	27.4	27	27.4
A	2	6	25.4	25.9	24.8	25.4
A	3	6	26.5	27.6	26.7	26.9
A	4	6	25.4	27	25	25.8
A	5	6	26.6	26.3	25.1	26
A	6	6	27.6	28	27.4	27.7
A	7	6	26.7	27.7	27.4	27.3
A	8	6	27.6	27.3	26	27
A	9	6	27	27.5	26.5	27
A	10	6	27.8	28.3	28	28
B	1	6	39.4	43.9	40.1	41.1
B	2	6	39	42.4	40.8	40.7
B	3	6	41.4	41.4	44.1	42.3
B	4	6	41.2	40.8	41.8	41.3
B	5	6	39.5	37.7	39	38.7
B	6	6	38.1	41.6	37.4	39
B	7	6	38.5	41.1	41.8	40.5
B	8	6	36.6	38.3	39.4	38.1
B	9	6	36.6	41.9	40.2	39.6
B	10	6	40.8	41	43.2	41.7
C	1	6	40.3	38.9	40.8	40
C	2	6	40.1	41.9	40.5	40.8
C	3	6	38.2	39	41.3	39.5
C	4	6	35.8	39.3	40	38.4
C	5	6	42.5	42.9	42.4	42.6
C	6	6	39.1	38.5	41.3	39.6
C	7	6	42.4	41.6	41.5	41.8
C	8	6	39.1	36.6	38.7	38.1
C	9	6	38.8	44.8	42.6	42.1
C	10	6	37.8	39.5	43.9	40.4
A	1	7	19.9	20.6	20.1	20.2
A	2	7	20	20.5	20.3	20.3
A	3	7	20.7	20.3	20	20.3
A	4	7	19.9	20.9	19.7	20.2
A	5	7	21.5	20.5	20.6	20.9
A	6	7	22	21.1	20.7	21.3
A	7	7	22.1	21.3	21.1	21.5
A	8	7	21.4	19.2	22	20.9
A	9	7	23.1	20.9	21.6	21.9
A	10	7	22	22.6	21.7	22.1
B	1	7	35.9	37	35.8	36.2
B	2	7	33.5	37.1	35.1	35.2
B	3	7	36.3	35.9	33.2	35.1
B	4	7	35.8	36.1	39.7	37.2
B	5	7	31	34.6	35.8	33.8
B	6	7	35.7	37.6	34.3	35.9
B	7	7	38.8	33.1	39.8	37.2
B	8	7	37.9	37.1	40.9	38.6
B	9	7	35.9	35.2	37.6	36.2
B	10	7	38.9	36.8	36.8	37.5
C	1	7	37.6	33.3	37.4	36.1
C	2	7	35.4	37.1	34.6	35.7
C	3	7	37.7	37.7	36.4	37.3
C	4	7	34	32.3	34	33.4
C	5	7	35.4	37.6	37.4	36.8
C	6	7	34.4	36.5	38.5	36.5
C	7	7	34.9	35.5	36.8	35.7
C	8	7	32.8	31.5	31.4	31.9
C	9	7	35.5	36.8	36.7	36.3
C	10	7	34.4	36.3	37.3	36
A	1	8	20.6	20.7	21.2	20.8
A	2	8	19.2	19.2	19.4	19.3
A	3	8	19.7	19.1	18.9	19.2
A	4	8	18.9	18.2	17.5	18.2
A	5	8	19.7	20.6	20.4	20.2
A	6	8	19.8	20.9	20.3	20.3
A	7	8	20.4	20.6	20.3	20.4
A	8	8	22.4	20.7	21.5	21.5
A	9	8	20	19.7	19.7	19.8
A	10	8	20.3	21.4	22	21.2
B	1	8	31.9	33.8	33.6	33.1
B	2	8	31.9	33.2	34.2	33.1
B	3	8	36.1	34	33.7	34.6
B	4	8	34.4	35.2	33.2	34.3
B	5	8	32.1	31.8	30.6	31.5
B	6	8	32.4	35.8	31.1	33.1
B	7	8	31.3	34.2	34	33.2
B	8	8	33.6	33.5	32.8	33.3
B	9	8	33.5	33.8	35.3	34.2
B	10	8	33.6	36.3	33.3	34.4
C	1	8	37.3	33.5	36.2	35.7
C	2	8	33.7	33	32.7	33.1
C	3	8	33.7	35.8	34.6	34.7
C	4	8	31.9	31.4	31.9	31.7
C	5	8	33.3	33	36.3	34.2
C	6	8	32.3	32.6	32.1	32.3
C	7	8	30.9	34.3	33.8	33
C	8	8	31.2	28.2	30.2	29.9
C	9	8	34.9	35.8	38.1	36.3
C	10	8	33	32.8	32.9	32.9
A	1	9	19.3	19	19.7	19.3
A	2	9	19.2	18.4	19.1	18.9
A	3	9	18.8	18.1	18.5	18.5
A	4	9	18.3	18.6	19	18.6
A	5	9	19.3	19.3	18	18.9
A	6	9	19.4	18.8	19.5	19.2
A	7	9	19.1	19.7	19.1	19.3
A	8	9	19.2	19.3	19.1	19.2
A	9	9	19.6	18.8	19.5	19.3
B	1	9	30.8	29.9	30.3	30.3
B	2	9	28	31.6	31.1	30.2
B	3	9	31.4	29.8	31.2	30.8
B	4	9	31.7	32	31.1	31.6
B	5	9	28.1	32	30.4	30.2
B	6	9	30.9	31.7	32.1	31.6
B	7	9	32.2	31	32	31.7
B	8	9	32.1	31.9	32.5	32.2
B	9	9	28.8	30.6	30.3	29.9
B	10	9	34	30.7	30.4	31.7
C	1	9	56.6	60.6	62.6	59.9
C	2	9	57.2	59.1	58.6	58.3
C	3	9	58.1	61.5	58.8	59.5
C	4	9	54.4	50.4	55.6	53.5
C	5	9	56.3	62.1	60.3	59.6
C	6	9	49.4	52.6	50	50.7
C	7	9	61	61	62.1	61.4
C	8	9	50.4	52.6	52.2	51.7
C	9	9	57.5	63.3	60.5	60.4
C	10	9	57.7	60	59.9	59.2
A	2	10	17.1	18.2	17	17.4
A	3	10	17.1	17.4	18.2	17.6
A	4	10	18.5	18.6	18.2	18.4
A	5	10	18.6	17.3	18.3	18.1
A	6	10	18.9	19.7	19.6	19.4
A	7	10	19.3	19.8	19.2	19.4
A	8	10	18.8	18.4	18.8	18.7
A	9	10	18.6	17.8	18	18.1
B	1	10	29.8	28.5	28.1	28.8
B	2	10	28.4	28.8	29.8	29
B	3	10	30	27.6	29.3	29
B	4	10	29.4	32.6	32.2	31.4
B	5	10	26.9	28.9	28.6	28.1
B	6	10	28.4	27	28.6	28
B	7	10	27.8	32.9	32.3	31
B	8	10	30.5	30.1	28.5	29.7
B	9	10	29.3	29.9	27.5	28.9
B	10	10	30	30.9	31	30.6
C	1	10	55	58.1	58.3	57.1
C	2	10	47.4	55.9	45.7	49.7
C	3	10	51	56.8	53.2	53.7
C	4	10	49.4	48	43.9	47.1
C	5	10	51.7	53.8	54	53.2
C	6	10	46.4	47.3	45.2	46.3
C	7	10	54.6	56.9	57.5	56.3
C	8	10	43.9	44.1	47.8	45.3
C	9	10	51.3	58.4	59.4	56.4
C	10	10	46.1	51.4	48.5	48.7
A	2	11	17.3	17.3	16.8	17.1
A	3	11	16.9	16.7	17.1	16.9
A	5	11	17.4	16.5	16.1	16.7
A	6	11	17.6	18	17.5	17.7
A	8	11	17.8	17.5	18.3	17.9
A	9	11	17.6	17.8	17.3	17.6
B	1	11	25.6	26.2	26.8	26.2
B	2	11	23.9	23.6	25.6	24.4
B	3	11	24.4	25.4	25.8	25.2
B	4	11	26	26	28.7	26.9
B	5	11	26.2	25.6	25.4	25.7
B	6	11	25.4	25.5	25.5	25.5
B	7	11	26.9	28.5	26.8	27.4
B	8	11	25.8	25.7	29.6	27
B	9	11	24.9	26	27.1	26
B	10	11	26.9	26.4	24.2	25.8
C	1	11	46.6	39.1	42	42.6
C	2	11	42.3	42.1	41.8	42.1
C	3	11	43	42.4	44.8	43.4
C	4	11	37.6	40.2	40.2	39.3
C	5	11	41.5	39.4	42.8	41.2
C	6	11	40.5	41.2	39.9	40.5
C	7	11	40.4	42	43.6	42
C	8	11	39.9	38.9	40.8	39.9
C	9	11	42.3	46.9	45.9	45
C	10	11	39.1	41.8	41.4	40.8
A	2	12	16.4	16.8	17.1	16.8
A	3	12	16.8	17	15.5	16.4
A	5	12	16.9	16.6	16.5	16.7
A	6	12	16.1	16.8	16.1	16.3
A	9	12	17.2	17	16.6	16.9
B	1	12	24	23.4	24.4	23.9
B	2	12	22.1	24.4	22.7	23.1
B	3	12	23.9	23.8	24	23.9
B	4	12	26	26.5	26.7	26.4
B	5	12	22.6	24	23	23.2
B	6	12	22.2	22.9	24.3	23.1
B	7	12	24.8	24.3	24.9	24.7
B	8	12	25.1	26.7	23.7	25.2
B	9	12	22.8	24.8	22.2	23.3
B	10	12	24	26.5	23.4	24.6
C	1	12	41.4	38.5	43	41
C	2	12	38.5	39.5	37.6	38.5
C	3	12	38.4	40	42.6	40.3
C	4	12	37.1	37.6	35.5	36.7
C	5	12	38.3	41.9	43.2	41.1
C	6	12	40.8	39.3	40.4	40.2
C	7	12	37.1	41.2	41.1	39.8
C	8	12	34.8	36.1	37.7	36.2
C	9	12	39.9	40.4	39	39.8
C	10	12	37.1	36.1	39.2	37.5
A	2	13	15.8	15.9	15.7	15.8
A	3	13	16.5	16.4	16.8	16.6
A	5	13	15.7	15.7	15.9	15.8
A	6	13	16.1	15.9	16.3	16.1
A	9	13	15.6	16.1	15.2	15.6
B	1	13	20.1	21.2	21.1	20.8
B	2	13	19.8	21.2	18.8	19.9
B	3	13	21.5	20.9	20.6	21
B	4	13	21.6	24.4	23.4	23.1
B	5	13	20.7	22.2	20.1	21
B	6	13	20.5	21.7	20.1	20.8
B	7	13	21.3	22.3	22.8	22.1
B	8	13	23	21.9	20.9	21.9
B	9	13	21	20	20.6	20.5
B	10	13	21.1	23	22.1	22.1
C	1	13	35.4	36.6	38.3	36.8
C	2	13	34.5	37.1	37.9	36.5
C	3	13	33.4	35.1	37.6	35.4
C	4	13	32	33.6	33.3	33
C	5	13	34.1	36.9	39.7	36.9
C	6	13	33.2	36.3	36	35.2
C	7	13	36.1	42.1	34.3	37.5
C	8	13	36.6	33.3	34	34.6
C	9	13	36.8	35.5	36	36.1
C	10	13	34.4	32.7	33.1	33.4
A	2	14	15.7	15.7	15	15.5
A	3	14	15.5	16.4	15.7	15.9
A	5	14	15.9	15.7	14.9	15.5
A	6	14	15.3	16	15.5	15.6
A	9	14	15.5	15.7	15.5	15.6
B	1	14	20	19.4	19.3	19.6
B	2	14	19.4	19	19.2	19.2
B	3	14	18.8	19	20.2	19.3
B	4	14	21.8	19.6	21.7	21
B	5	14	20.3	20.5	19.5	20.1
B	6	14	20.6	18.8	19.5	19.6
B	7	14	19.5	20	20.1	19.9
B	8	14	20.4	20.1	19.3	19.9
B	9	14	19.4	19.6	19.6	19.5
B	10	14	20.6	20.4	20.7	20.6
C	1	14	30.6	33.5	33	32.4
C	2	14	33.5	33.9	34.4	33.9
C	3	14	31.9	34.1	34.1	33.4
C	4	14	31.4	31.6	30.9	31.3
C	5	14	32.1	30.9	33.3	32.1
C	6	14	33.4	33.1	31.8	32.8
C	7	14	34.7	32.2	34.8	33.9
C	8	14	33	29.6	30.3	31
C	9	14	31.6	30.6	30.1	30.8
C	10	14	31.6	30	30.9	30.8
A	2	15	15.7	15	15.8	15.5
A	5	15	14.5	15	16.6	15.4
A	6	15	15.5	16.5	16.1	16
A	9	15	15.4	16	15.5	15.6
B	1	15	18.7	19.8	18.9	19.1
B	2	15	17.1	18.5	18.1	17.9
B	3	15	18.4	18	18.4	18.3
B	4	15	19.8	18.7	18.4	19
B	5	15	18.4	20.4	18.6	19.1
B	6	15	18.5	18.6	17.6	18.2
B	7	15	18.9	19.5	18.3	18.9
B	8	15	19.1	20.5	19.2	19.6
B	9	15	17.8	18.6	18.6	18.3
B	10	15	18.8	19.7	17.9	18.8
C	1	15	55.2	59.9	60.3	58.5
C	2	15	59.7	59.9	59.1	59.6
C	3	15	54.8	54.4	58.8	56
C	4	15	53.1	55.1	51.3	53.2
C	5	15	57.9	59.1	58.7	58.6
C	6	15	55.4	54.6	54.7	54.9
C	7	15	62.1	56.7	60.6	59.8
C	8	15	53.6	50.2	45.9	49.9
C	9	15	56.3	57.5	56.2	56.7
C	10	15	47.1	48.7	55.6	50.5
A	5	16	16	15	14.7	15.2
B	1	16	17.5	17.4	17.3	17.4
B	2	16	17.1	16.9	18.1	17.4
B	3	16	17.9	17	18.2	17.7
B	4	16	17.4	18.6	18.7	18.2
B	5	16	17.2	18.2	18.4	17.9
B	6	16	17.1	17	16.4	16.8
B	7	16	17.1	18.3	17.1	17.5
B	8	16	17.6	18.8	18.2	18.2
B	9	16	17.2	17.4	17	17.2
B	10	16	18.5	18.1	17.9	18.2
C	1	16	51	54.3	56	53.8
C	2	16	55	52.7	53.7	53.8
C	3	16	44.2	47.6	45.4	45.7
C	4	16	42.3	47.8	44.2	44.8
C	5	16	47.2	47.5	50.3	48.3
C	6	16	44.2	44.6	48.9	45.9
C	7	16	51.3	54.1	55.8	53.7
C	8	16	43.9	42.6	40.7	42.4
C	9	16	45.5	45	48.5	46.3
C	10	16	46	43.2	46	45.1
A	5	17	15	14.4	14.9	14.8
B	1	17	17.3	16.3	16.9	16.8
B	2	17	15.8	16.9	16.9	16.5
B	3	17	17.3	16.6	16.3	16.7
B	4	17	17.1	18.4	17.2	17.6
B	5	17	16.8	17.1	17.9	17.3
B	6	17	16	17	16.5	16.5
B	7	17	17.3	16.6	16.8	16.9
B	8	17	17.1	18.6	17	17.6
B	9	17	17.2	17.3	17.5	17.3
B	10	17	17.2	18	17.5	17.6
C	1	17	43.6	44.6	45.2	44.5
C	2	17	42.5	44.9	44.8	44.1
C	3	17	37.3	41.8	39.9	39.7
C	4	17	38.9	37.8	40	38.9
C	5	17	41.4	42.3	43.5	42.4
C	6	17	40.7	44.3	41.7	42.2
C	7	17	40.7	44	47.4	44
C	8	17	39.1	40	42.1	40.4
C	9	17	38.6	39.8	38.4	38.9
C	10	17	37.6	40.8	42.5	40.3
A	5	18	13.8	14.7	14.1	14.2
B	3	18	16.8	14.7	15.5	15.7
B	4	18	16.8	17.3	16.1	16.7
B	5	18	17	16.5	17.7	17.1
B	6	18	16.6	16.8	17.1	16.8
B	7	18	16.1	16.9	15.1	16
B	8	18	16.5	17.1	17.1	16.9
B	9	18	16.3	16.4	16.3	16.3
B	10	18	16.4	17.5	16.6	16.8
C	1	18	39	42.6	41.8	41.1
C	2	18	37.9	41.9	39.9	39.9
C	3	18	35	33.4	39.3	35.9
C	4	18	35.7	37.8	36.2	36.6
C	5	18	36.8	39.6	43.2	39.9
C	6	18	39.5	36	39	38.2
C	7	18	38.8	40.5	42.4	40.6
C	8	18	38	32.2	38.1	36.1
C	9	18	38.3	37.1	36.4	37.3
C	10	18	36.9	33.5	36.7	35.7

## Sheet: biomass_adults1
Treatment	pot	Meas	Rhin_nonsaturated_leaf	Rhin_saturated1	Rhin_saturated2	Rhin_saturated3	Rhin_syringe	Rhin_rest	Rhin_PC	Rhin_isot	Rhin_DW	wheat_isot	wheat_rest	wheat_DW
D	10	GE	14.9	11.1	13.5	10.2	49.7	808			857.7		264	264		GE	gas exchange
D	12	GE	15.2	11.5	8.1	10.6	45.4	490		65.8	601.2	100.6	378	478.6		PC	pressure chamber
D	14	GE	12.5	0	10.4	12	34.9	634		87.7	756.6	109.4	523	632.4		N	plants not used for GE or PC
D	18	GE	23.8	16	18.5	10.8	69.1	767			836.1		202	202		isot	biomass used for isotope analysis
D	19	GE	13.9	12	11.3	11.1	48.3	869			917.3		187	187		DW	dry weight
D	25	GE	21.2	11.6	18.2	10.7	61.7	802		80.2	943.9	85.3	402	487.3			not sampled for this parameter
D	26	GE	11.9	6.8	12.6	7.5	38.8	593			631.8		704	704
D	3	GE	22.6	11.5	18	10.5	62.6	847			909.6		279	279
D	4	GE	16.8	7.2	12.7	10	46.7	803			849.7		306	306
D	6	GE	13.7	18	16.8	6.1	54.6	811			865.6		484	484
D	8	GE	17.8	0	10.6	10.4	38.8	494			532.8		378	378
D	9	GE	13	12.8	14.7	9.4	49.9	663			712.9		828	828
W	11	GE	15.2	7.2	10.8	9.7	42.9	703			745.9		1162	1162
W	12	GE	15.2	11.7	15.3	9.8	52	855			907		1315	1315
W	14	GE	20.7	13.2	13.9	12.3	60.1	1107			1167.1		428	428
W	15	GE	10.8	31.1	11.1	14.4	67.4	309		58.7	435.1	103.9	938	1041.9
W	16	GE	14.3	13.5	17	9.4	54.2	719		64.7	837.9	181.2	1115	1296.2
W	18	GE	20.4	19.4	15.8	9.3	64.9	1100			1164.9		115	115
W	23	GE	19.9	11.8	14.8	7	53.5	885			938.5		745	745
W	26	GE	21.6	15.3	17.2	13	67.1	1197			1264.1		592	592
W	3	GE	11.3	7.5	12.5	6.1	37.4	744			781.4		1847	1847
W	4	GE	18.9	13.9	13.5	9.8	56.1	969		86.2	1111.3	152.4	926	1078.4
W	5	GE	15.3	14.4	13.7	8.5	51.9	834			885.9		1258	1258
W	6	GE	17.3	11	14.3	12.8	55.4	850			905.4		460	460
W	8	GE	19.3	10.8	12.6	12.6	55.3	1162			1217.3		741	741
D	15	PC	9.6	13	29.8	35.1	87.5	168.7	367.5	41.6	665.3	72.3	464	536.3
D	16	PC	7.3	15.7	15.5	23.7	62.2	99	176.9		338.1		986	986
D	24	PC	23	25.9	37.1	27.2	113.2	196.9	320.8	107.1	738	59.3	272	331.3
D	2	PC	7.3	10.6	18.9	29	65.8	118.7	322.4	99.2	606.1	106.6	545	651.6
D	5	PC	12.1	8.9	23.7	35	79.7	83	174.5	77	414.2	81.1	854	935.1
D	20	PC	5.6	13.7	13.3	61.6	94.2	64.9	248.6	67.2	474.9	115	731	846
D	21	PC	8	24	24	30.7	86.7	31.1	223.8		341.6		831	831
D	11	PC	10	11.2	25.5	26.5	73.2	124	314.9		512.1		748	748
D	13	PC	24.8	17.4	30.3	38.1	110.6	109.8	291.6		512		696	696
W	20	PC	17.8	17	42.4	27.5	104.7	893	319.1		1316.8		440	440
W	22	PC	9.8	23.1	20.8	40.6	94.3	124.7	331.2	76	626.2	110.4	851	961.4
W	24	PC	18.7	12	40	15	85.7	224.8	381	92.7	784.2	159.7	1398	1557.7
W	36	PC	17.3	19	37.3	17.1	90.7	707	263.5	62.8	1124	50.9	151	201.9
W	13	PC	14.1	28.1	36.7	28	106.9	136.8	189.9		433.6		909	909
W	32	PC	18.6	10.5	11.5	18.1	58.7	954	67.1	94.3	1174.1	120.7	725	845.7
W	30	PC	6.9	14.8	26.7	38.4	86.8	78.6	295.4		460.8		1452	1452
W	37	PC	14.6	15.8	40.4	36.2	107	651	466.2		1224.2		686	686
W	33	PC	14.9	30.3	26.5	15.8	87.5	412	413.9	57.2	970.6	99.8	487	586.8
W	31	PC	13	13.1	17.6	39.4	83.1	127.2	219.6	62.6	492.5	76.1	461	537.1
HD	1										0	246.3	1564	1810.3
HD	2										0	266.1	1449	1715.1
HD	3										0	206.2	1121	1327.2
HD	4										0	318	1536	1854
HD	5										0	201.4	1266	1467.4
HD	6										0	244.4	1133	1377.4
HD	7										0	234.5	1683	1917.5
HD	8										0	265.7	1488	1753.7
HD	9										0	252.4	1588	1840.4
HD	10										0	261.3	1591	1852.3
HW	1										0	247.6	1884	2131.6
HW	2										0	301.1	1895	2196.1
HW	3										0	356.4	2851	3207.4
HW	4										0	369.7	3530	3899.7
HW	5										0	300	2483	2783
HW	6										0	248.3	2157	2405.3
HW	7										0	268.7	1962	2230.7
HW	8										0	294.7	1780	2074.7
HW	9										0	346.4	3180	3526.4
HW	10										0	305.6	2254	2559.6
D	7	N						442			442		599	599
W	29	N						716			716		891	891
D	22	N						654			654		795	795
W	2	N						849			849		302	302
D	23	N						181			181		953	953
D	1	N						757			757		230	230
D	17	N						801			801		887	887
W	28	N						682			682		1158	1158

## Sheet: biomass_adults2
Treatment	pot	Rhin_DW	wheat_DW	date	day	par
D	1	0	1810.3	7.3.	60	0		DW	dry weight
W	1	0	2131.6	7.3.	60	0		par	parasitized
D	2	606.1	651.6	4.3.	57	1
D	2	0	1715.1	7.3.	60	0
W	2	0	2196.1	7.3.	60	0
D	3	0	1327.2	7.3.	60	0
W	3	0	3207.4	7.3.	60	0
D	4	0	1854	7.3.	60	0
W	4	0	3899.7	7.3.	60	0
D	5	414.2	935.1	2.3.	55	1
D	5	0	1467.4	7.3.	60	0
W	5	0	2783	7.3.	60	0
D	6	0	1377.4	7.3.	60	0
W	6	0	2405.3	7.3.	60	0
D	7	0	1917.5	7.3.	60	0
W	7	0	2230.7	7.3.	60	0
D	8	0	1753.7	7.3.	60	0
W	8	0	2074.7	7.3.	60	0
D	9	0	1840.4	7.3.	60	0
W	9	0	3526.4	7.3.	60	0
D	10	0	1852.3	7.3.	60	0
W	10	0	2559.6	7.3.	60	0
D	11	512.1	748	3.3.	56	1
D	13	512	696	26.2.	50	1
W	13	433.6	909	26.2.	50	1
D	15	665.3	536.3	2.3.	55	1
D	16	338.1	986	27.2.	51	1
D	20	474.9	846	4.3.	57	1
W	20	1316.8	440	27.2.	51	1
D	21	341.6	831	24.2.	48	1
W	22	626.2	961.4	3.3.	56	1
D	24	738	331.3	5.3.	58	1
W	24	784.2	1557.7	4.3.	57	1
W	30	460.8	1452	25.2.	49	1
W	31	492.5	537.1	2.3.	55	1
W	32	1174.1	845.7	9.3.	62	1
W	33	970.6	586.8	2.3.	55	1
W	36	1124	201.9	5.3.	58	1
W	37	1224.2	686	4.3.	57	1
D	3	909.6	279	28.2.	52	1
W	3	781.4	1847	10.3.	63	1
D	4	849.7	306	28.2.	52	1
W	4	1111.3	1078.4	10.3.	63	1
W	5	885.9	1258	10.3.	63	1
D	6	865.6	484	10.3.	63	1
W	6	905.4	460	10.3.	63	1
D	8	532.8	378	10.3.	63	1
W	8	1217.3	741	10.3.	63	1
D	9	712.9	828	28.2.	52	1
D	10	857.7	264	28.2.	52	1
W	11	745.9	1162	10.3.	63	1
D	12	601.2	478.6	10.3.	63	1
W	12	907	1315	10.3.	63	1
D	14	756.6	632.4	10.3.	63	1
W	14	1167.1	428	10.3.	63	1
W	15	435.1	1041.9	1.3.	54	1
W	16	837.9	1296.2	10.3.	63	1
D	18	836.1	202	28.2.	52	1
W	18	1164.9	115	10.3.	63	1
D	19	917.3	187	28.2.	52	1
W	23	938.5	745	10.3.	63	1
D	25	943.9	487.3	8.3.	61	1
D	26	631.8	704	28.2.	52	1
W	26	1264.1	592	10.3.	63	1

## Sheet: biomass_isotopes_adults
species	pot	d13C	d18O	treatment	par	DW
W	1	-30.302	30.2275	D	0	1810.3			W	wheat
W	2	-29.0186	32.3282	D	0	2131.6			P	parasite
W	3	-30.091	30.7162	D	0	1715.1			par	parasitized
W	4	-28.8717	31.3483	D	0	2196.1			DW	dry weight
W	5	-29.2355	30.2659	D	0	1327.2				missing data
W	6	-29.0892	31.5079	D	0	3207.4
W	7	-29.2198	30.5197	D	0	1854
W	8	-29.7382	30.1938	D	0	3899.7
W	9	-28.2031	30.4146	D	0	1467.4
W	10	-28.4415	30.7764	D	0	2783
W	1	-30.9949	30.6282	W	0	1377.4
W	2	-30.62	31.0436	W	0	2405.3
W	3	-30.5667	29.441	W	0	1917.5
W	4	-29.6562	29.4841	W	0	2230.7
W	5	-30.0272	30.0584	W	0	1753.7
W	6	-30.241	30.0244	W	0	2074.7
W	7	-30.4776	30.1221	W	0	1840.4
W	8	-30.9228	30.3532	W	0	3526.4
W	9	-30.9558	29.6669	W	0	1852.3
W	10	-30.458	30.4326	W	0	2559.6
W	24	-29.0945	31.4698	D	1	331.3
P	24	-33.2112	31.1544	D	1	751.698
W	16	-29.262	30.4866	W	1	1296.2
P	16	-33.8785	28.8938	W	1	399.742
W	24	-27.4461	30.4862	W	1	1557.7
P	24	-33.1059	28.9249	W	1	867.191
W	33	-28.6128	28.9853	W	1	586.8
P	33	-33.8032	28.9338	W	1	1108.92
W	28	-28.4491	30.3114	W	1
P	28	-32.7704	27.8263	W	1
W	4	-28.7689	28.5738	W	1	1078.4
P	4	-34.4648	27.81	W	1	1028.31
W	15	-29.062	29.8283	W	1	1041.9
P	15	-32.885	28.7387	W	1	601.082
W	31	-27.91	30.6165	W	1	537.1
P	31	-33.8576	30.8914	W	1	630.818
W	32	-29.096	29.5767	W	1	845.7
P	32	-34.578	27.7863	W	1	1118.77
W	36	-30.5716	29.0241	W	1	201.9
P	36	-34.4816	28.4232	W	1	1179.33
W	22	-29.2202	29.7247	W	1	961.4
P	22	-32.7556	28.196	W	1	736.855
W	7	-27.7756	30.7039	D	1
P	7	-32.0391	29.219	D	1
W	5	-27.2849	31.5682	D	1	935.1
P	5	-32.195	32.6599	D	1	448.445
W	2	-28.0541	31.1876	D	1	651.6
P	2	-33.1222	32.0313	D	1	626.647
W	15	-27.7705	31.1954	D	1	536.3
P	15	-32.5221	29.7319	D	1	699.545
W	23	-28.007	30.5345	D	1
P	23	-32.561	27.4941	D	1
W	12	-28.1018	31.1351	D	1	478.6
P	12	-33.3798	28.8724	D	1	580.653
W	14	-26.8652	29.8711	D	1	632.4
P	14	-32.5322	30.2722	D	1	736.053
W	20	-27.387	29.426	D	1	846
P	20	-32.5801	29.5803	D	1	495.447
W	25	-29.1632	31.2419	D	1	487.3
P	25	-32.6651	27.9453	D	1	937.051

## Sheet: gas_exchange_adults
Treatment	Pot	Saturated	LeafArea	Date	Time	FTime	Photo	Total Photo Without Match	Total Photo	PhotoMatch	PhotoMatch-0	Cond	Cond+0	CondArea	Ci	Trmmol	Trmmol+0	TranspArea	VpdL	Area	StmRat	BLCond	Tair	Tleaf	TBlk	CO2R	CO2S	H2OR	H2OS	RH_R	RH_S	Flow	PARi	PARo	Press	CsMch	HsMch	StableF	Status			Photo_aver	Cond_aver	Trmmol_aver
D	10	Y	2.54	23/2/2016	18:39:50	2142	7.48	17.67	17.91	7.48	7.58	0.191	0.19	0.45	320	1.52	1.51	3.57	0.802	6	1	2.84	20.03	19.37	20.15	400.84	391.16	13.31	15.103	54.53	61.88	500.4	400	22	96.32	2.7	0.0193	1	111115		D10.ns	-0.0983067	-0.001007	-0.00973567		ns	water-non-saturated leaves
D	10	Y	2.54	23/2/2016	18:39:57	2149.5	7.56	17.86	18.09	7.56	7.66	0.192	0.19	0.45	320	1.52	1.51	3.57	0.8	6	1	2.84	20.03	19.36	20.15	400.88	391.11	13.312	15.109	54.54	61.91	500.4	400	20	96.32	2.7	0.0193	1	111115		D4.ns	-0.0664303	-0.00119405	-0.0111738		sat	water-saturated leaves
D	10	Y	2.54	23/2/2016	18:40:01	2153.5	7.43	17.55	17.79	7.43	7.53	0.192	0.19	0.45	321	1.52	1.51	3.57	0.8	6	1	2.84	20.03	19.36	20.15	400.81	391.19	13.311	15.108	54.54	61.9	500.3	400	21	96.32	2.7	0.0193	1	111115		D3.ns	-0.0567458	-0.000884243	-0.00820525		Photo_aver, Cond_aver, Trmmol_aver			averages of photosynthesis, conductance, and transpiration for empty chambers
D	10	Y	2.54	23/2/2016	18:40:05	2157.5	7.65	18.07	18.33	7.66	7.76	0.191	0.19	0.45	319	1.52	1.51	3.57	0.801	6	1	2.84	20.03	19.37	20.15	401.01	391.12	13.314	15.108	54.55	61.9	500.3	400	22	96.32	2.7	0.0193	1	111115		D9.ns	-0.25405	-0.003773	-0.0350683
D	10	Y	2.54	23/2/2016	18:40:11	2163	7.64	18.05	18.31	7.65	7.75	0.192	0.19	0.45	319	1.52	1.51	3.57	0.801	6	1	2.84	20.03	19.37	20.15	401.15	391.27	13.312	15.112	54.53	61.91	500.3	400	22	96.32	2.7	0.0193	1	111115		D19.ns	-0.169178	-0.00136879	-0.0125506
D	10	Y	2.54	23/2/2016	18:40:18	2170	7.57	17.88	18.12	7.57	7.67	0.191	0.19	0.45	319	1.52	1.51	3.57	0.802	6	1	2.84	20.03	19.37	20.15	401.08	391.29	13.314	15.106	54.55	61.89	500.3	400	21	96.32	2.7	0.0193	1	111115		D18.ns	-0.0532252	-0.00102362	-0.0089723
D	10	Y	2.54	23/2/2016	18:40:22	2174.5	7.53	17.79	18.02	7.53	7.63	0.192	0.19	0.45	320	1.52	1.51	3.57	0.8	6	1	2.84	20.03	19.36	20.15	401.08	391.34	13.317	15.114	54.56	61.93	500.4	400	21	96.32	2.7	0.0193	1	111115		D26.ns	-0.0224803	-0.00132418	-0.0116787
D	10	Y	2.54	23/2/2016	18:40:31	2183.5	7.51	17.74	17.98	7.51	7.61	0.192	0.19	0.45	320	1.52	1.51	3.57	0.798	6	1	2.84	20.03	19.35	20.15	401.03	391.32	13.32	15.113	54.58	61.93	500.4	400	22	96.32	2.7	0.0193	1	111115		D3.sat	-0.064512	-0.000241617	-0.00200683
D	10	Y	2.54	23/2/2016	18:40:37	2189	7.49	17.69	17.93	7.49	7.59	0.191	0.19	0.45	320	1.52	1.51	3.57	0.8	6	1	2.84	20.03	19.37	20.15	401.05	391.36	13.323	15.117	54.59	61.94	500.4	400	21	96.32	2.7	0.0193	1	111115		D10.sat	-0.103858	0.000712933	0.00707417
D	10	Y	2.54	23/2/2016	18:40:42	2194	7.64	18.05	18.28	7.64	7.74	0.191	0.19	0.45	319	1.51	1.5	3.54	0.8	6	1	2.84	20.03	19.36	20.15	401.1	391.23	13.324	15.112	54.58	61.91	500.4	400	21	96.32	2.7	0.0193	1	111115		D4.sat	-0.114622	0.000714192	0.00734773
D	10	Y	2.54	23/2/2016	18:41:15	2227	7.49	17.69	17.93	7.49	7.59	0.192	0.19	0.45	321	1.52	1.51	3.57	0.796	6	1	2.84	20.03	19.35	20.15	401.03	391.33	13.335	15.128	54.64	61.99	500.1	400	21	96.33	2.7	0.0193	1	111115		D9.sat	-0.117737	-0.00165745	-0.0177396
D	10	Y	2.54	23/2/2016	18:41:22	2234	7.62	18	18.24	7.62	7.72	0.193	0.19	0.45	319	1.53	1.52	3.59	0.797	6	1	2.84	20.03	19.36	20.15	400.76	390.91	13.334	15.136	54.64	62.02	500.4	400	21	96.34	2.7	0.0193	1	111115		D19.sat	-0.147101	-2.75632e-05	-0.000190782
D	10	Y	2.54	23/2/2016	18:41:30	2242.5	7.55	17.83	18.07	7.55	7.65	0.193	0.19	0.45	320	1.53	1.52	3.59	0.798	6	1	2.84	20.03	19.37	20.15	401	391.23	13.337	15.138	54.65	62.03	500.4	400	21	96.34	2.7	0.0193	1	111115		D18.sat	-0.127725	0.00025451	0.00274797
D	10	Y	2.54	23/2/2016	18:41:36	2248	7.6	17.95	18.19	7.6	7.7	0.193	0.19	0.45	320	1.53	1.52	3.59	0.798	6	1	2.84	20.03	19.37	20.15	401.03	391.2	13.338	15.14	54.64	62.03	500.4	400	21	96.34	2.7	0.0193	1	111115		D26.sat	-0.0918984	-0.00113337	-0.0130442
D	10	Y	2.54	23/2/2016	18:41:43	2255.5	7.56	17.86	18.12	7.57	7.67	0.193	0.19	0.45	320	1.53	1.52	3.59	0.798	6	1	2.84	20.03	19.37	20.15	400.98	391.19	13.341	15.142	54.65	62.03	500.4	400	21	96.34	2.7	0.0193	1	111115		W8.ns	-0.0699075	-0.00401417	-0.0351983
D	10	Y	2.54	23/2/2016	18:41:50	2262.5	7.53	17.79	18.05	7.54	7.64	0.194	0.19	0.45	321	1.53	1.52	3.59	0.798	6	1	2.84	20.04	19.38	20.15	400.95	391.2	13.342	15.15	54.65	62.06	500.4	400	21	96.34	2.7	0.0193	1	111115		W26.ns	-0.140162	-0.000976042	-0.00841186
D	10	Y	2.54	23/2/2016	18:41:54	2266	7.56	17.86	18.09	7.56	7.66	0.193	0.19	0.45	320	1.53	1.52	3.59	0.799	6	1	2.84	20.04	19.38	20.15	400.94	391.16	13.343	15.147	54.65	62.03	500.4	400	22	96.34	2.7	0.0193	1	111115		W18.ns	-0.20766	6.48167e-05	0.000632508
D	10	Y	2.54	23/2/2016	18:42:03	2275.5	7.52	17.76	18.02	7.53	7.63	0.193	0.19	0.45	320	1.53	1.52	3.59	0.799	6	1	2.84	20.04	19.38	20.15	400.99	391.25	13.345	15.15	54.66	62.05	500.4	400	21	96.34	2.7	0.0193	1	111115		W14.ns	-0.133042	-0.00511567	-0.046415
D	10	Y	2.54	23/2/2016	18:42:06	2277.5	7.57	17.88	18.12	7.57	7.67	0.193	0.19	0.45	320	1.53	1.52	3.59	0.799	6	1	2.84	20.04	19.38	20.15	400.96	391.17	13.345	15.149	54.66	62.05	500.3	400	21	96.34	2.7	0.0193	1	111115		D25.ns	-0.152422	-0.0020378	-0.0181602
D	10	Y	2.54	23/2/2016	18:42:10	2282.5	7.63	18.02	18.26	7.63	7.73	0.194	0.19	0.45	320	1.53	1.52	3.59	0.798	6	1	2.84	20.04	19.38	20.15	401.07	391.21	13.345	15.153	54.66	62.06	500.4	400	22	96.34	2.7	0.0193	1	111115		W15.ns	-0.183135	-0.00110703	-0.0102268
D	10	Y	2.54	23/2/2016	18:42:14	2286.5	7.47	17.65	17.88	7.47	7.57	0.194	0.19	0.45	321	1.53	1.52	3.59	0.798	6	1	2.84	20.04	19.38	20.15	400.98	391.31	13.345	15.152	54.66	62.06	500.3	400	21	96.34	2.7	0.0193	1	111115		W23.ns	-0.167063	-0.00117842	-0.0109315
D	10	Y	2.54	23/2/2016	18:42:17	2288.5	7.51	17.74	17.98	7.51	7.61	0.194	0.19	0.45	321	1.53	1.52	3.59	0.798	6	1	2.84	20.04	19.38	20.15	400.98	391.26	13.344	15.154	54.65	62.06	500.3	400	21	96.34	2.7	0.0193	1	111115		W6.ns	-0.156267	-0.0009591	-0.00892183
D	10	Y	2.54	23/2/2016	18:42:21	2293.5	7.49	17.69	17.93	7.49	7.59	0.194	0.19	0.45	321	1.53	1.52	3.59	0.798	6	1	2.84	20.04	19.38	20.15	401.02	391.32	13.345	15.155	54.66	62.07	500.4	400	22	96.34	2.7	0.0193	1	111115		W18.sat	-0.0928903	-0.00111107	-0.0104037
D	10	Y	2.54	23/2/2016	18:42:25	2297	7.58	17.91	18.17	7.59	7.69	0.194	0.19	0.45	320	1.53	1.52	3.59	0.799	6	1	2.84	20.04	19.39	20.15	401.02	391.21	13.346	15.157	54.66	62.07	500.4	400	22	96.34	2.7	0.0193	1	111115		W26.sat	-0.0182825	0.00059535	0.00550667
D	10	Y	2.54	23/2/2016	18:42:31	2303	7.53	17.79	18.05	7.54	7.64	0.194	0.19	0.45	321	1.53	1.52	3.59	0.799	6	1	2.84	20.04	19.39	20.15	400.95	391.2	13.347	15.16	54.66	62.09	500.3	400	21	96.34	2.7	0.0193	1	111115		W8.sat	-0.0677387	-0.00237714	-0.020447
D	10	Y	2.54	23/2/2016	18:42:35	2307	7.57	17.88	18.12	7.57	7.67	0.194	0.19	0.45	320	1.54	1.53	3.61	0.799	6	1	2.84	20.04	19.39	20.15	401.02	391.22	13.345	15.158	54.65	62.08	500.3	400	21	96.34	2.7	0.0193	1	111115		W23.sat	-0.124984	0.000183915	0.00189299
D	10	Y	2.54	23/2/2016	18:42:40	2312.5	7.57	17.88	18.14	7.58	7.68	0.194	0.19	0.45	320	1.53	1.52	3.59	0.797	6	1	2.84	20.04	19.37	20.15	400.97	391.17	13.348	15.16	54.66	62.09	500.4	400	21	96.34	2.7	0.0193	1	111115		W6.sat	-0.168882	0.000996271	0.00983779
D	10	Y	2.54	23/2/2016	18:42:45	2317.5	7.52	17.76	18	7.52	7.62	0.195	0.19	0.45	321	1.54	1.53	3.61	0.796	6	1	2.84	20.04	19.37	20.15	400.97	391.23	13.346	15.159	54.66	62.08	500.4	400	22	96.34	2.7	0.0193	1	111115		W14.sat	-0.129801	0.000984067	0.00980567
D	10	Y	2.54	23/2/2016	18:42:51	2323	7.57	17.88	18.12	7.57	7.67	0.194	0.19	0.45	320	1.53	1.52	3.59	0.797	6	1	2.84	20.04	19.38	20.15	401	391.21	13.35	15.16	54.68	62.09	500.4	400	21	96.34	2.7	0.0193	1	111115		W15.sat	-0.193871	3.2595e-05	0.000394667
D	10	Y	2.54	23/2/2016	18:42:57	2329	7.6	17.95	18.19	7.6	7.7	0.194	0.19	0.45	320	1.53	1.52	3.59	0.797	6	1	2.84	20.04	19.38	20.15	400.99	391.16	13.349	15.16	54.68	62.09	500.4	400	21	96.34	2.7	0.0193	1	111115		D25.sat	-0.276333	-0.000459177	-0.00468633
D	10	N	2.67	22/2/2016	16:14:43	4867.5	5.52	12.4	12.63	5.52	5.62	0.116	0.12	0.27	308	0.955	0.96	2.16	0.808	6	1	2.84	20.17	19.85	20.15	398.67	391.6	14.645	15.772	59.35	63.92	500.4	399	7	96.12	3.24	0.0539	1	111115		W5.ns	-0.104495	-0.00216332	-0.0206044
D	10	N	2.67	22/2/2016	16:14:48	4871.5	5.63	12.65	12.85	5.62	5.72	0.115	0.12	0.27	306	0.95	0.96	2.16	0.81	6	1	2.84	20.17	19.85	20.15	398.76	391.57	14.646	15.767	59.36	63.9	500.3	399	7	96.13	3.24	0.0539	1	111115		D6.ns	-0.1015	-0.00174806	-0.0164923
D	10	N	2.67	22/2/2016	16:14:53	4877	5.48	12.31	12.54	5.48	5.58	0.115	0.12	0.27	308	0.95	0.96	2.16	0.81	6	1	2.84	20.17	19.85	20.15	398.58	391.56	14.644	15.766	59.35	63.9	500.3	399	7	96.13	3.24	0.0539	1	111115		W4.ns	-0.101788	-0.00169699	-0.0159854
D	10	N	2.67	22/2/2016	16:14:57	4881	5.48	12.31	12.52	5.47	5.57	0.116	0.12	0.27	309	0.956	0.97	2.18	0.808	6	1	2.84	20.17	19.85	20.15	398.54	391.52	14.645	15.773	59.36	63.93	500.3	399	7	96.13	3.24	0.0539	1	111115		D14.ns	-0.174768	-0.00132479	-0.0123912
D	10	N	2.67	22/2/2016	16:15:01	4885	5.61	12.61	12.83	5.61	5.71	0.116	0.12	0.27	306	0.954	0.96	2.16	0.809	6	1	2.84	20.17	19.85	20.15	398.67	391.49	14.642	15.768	59.35	63.91	500.4	399	8	96.13	3.24	0.0539	1	111115		W3.ns	-0.105449	-0.000889549	-0.00839213
D	10	N	2.67	22/2/2016	16:15:04	4887	5.59	12.56	12.76	5.58	5.68	0.116	0.12	0.27	307	0.954	0.96	2.16	0.809	6	1	2.84	20.17	19.85	20.15	398.71	391.57	14.643	15.769	59.35	63.91	500.4	399	8	96.13	3.24	0.0539	1	111115		D12.ns	-0.026873	-0.00159806	-0.0145358
D	10	N	2.67	22/2/2016	16:15:09	4893.5	5.6	12.58	12.81	5.6	5.7	0.116	0.12	0.27	307	0.955	0.96	2.16	0.809	6	1	2.84	20.17	19.85	20.15	398.72	391.56	14.646	15.773	59.36	63.92	500.4	399	8	96.13	3.24	0.0539	1	111115		W16.ns	-0.113641	-0.00142263	-0.0127496
D	10	N	2.67	22/2/2016	16:15:13	4895	5.6	12.58	12.81	5.6	5.7	0.116	0.12	0.27	307	0.955	0.96	2.16	0.809	6	1	2.84	20.17	19.85	20.15	398.74	391.57	14.645	15.772	59.35	63.92	500.4	399	8	96.13	3.24	0.0539	1	111115		D8.ns	-0.11515	-0.00050499	-0.00483203
D	10	N	2.67	22/2/2016	16:15:18	4901.5	5.54	12.45	12.67	5.54	5.64	0.116	0.12	0.27	308	0.956	0.97	2.18	0.809	6	1	2.84	20.17	19.85	20.15	398.61	391.51	14.644	15.773	59.36	63.93	500.3	399	8	96.13	3.24	0.0539	1	111115		W12.ns	-0.140134	-0.00236956	-0.0226572
D	10	N	2.67	22/2/2016	16:15:23	4906.5	5.58	12.54	12.74	5.57	5.67	0.116	0.12	0.27	307	0.958	0.97	2.18	0.808	6	1	2.84	20.17	19.85	20.15	398.76	391.62	14.648	15.778	59.37	63.95	500.4	399	7	96.13	3.24	0.0539	1	111115		W11.ns	-0.140933	-0.000512491	-0.00476401
D	10	N	2.67	22/2/2016	16:15:28	4911.5	5.59	12.56	12.79	5.59	5.69	0.116	0.12	0.27	307	0.957	0.97	2.18	0.811	6	1	2.84	20.17	19.87	20.15	398.8	391.64	14.646	15.776	59.36	63.94	500.3	399	7	96.13	3.24	0.0539	1	111115		W5.sat	-0.120794	-0.000362045	-0.00332843
D	10	N	2.67	22/2/2016	16:15:36	4920.5	5.54	12.45	12.65	5.53	5.63	0.117	0.12	0.27	309	0.966	0.98	2.2	0.807	6	1	2.84	20.17	19.85	20.15	398.78	391.69	14.648	15.788	59.37	63.99	500.2	399	7	96.13	3.24	0.0539	1	111115		D6.sat	-0.171897	0.000347105	0.00339695
D	10	N	2.67	22/2/2016	16:15:43	4927.5	5.7	12.81	13.03	5.7	5.8	0.117	0.12	0.27	306	0.964	0.97	2.18	0.808	6	1	2.84	20.17	19.85	20.15	398.86	391.57	14.651	15.789	59.38	63.99	500.4	399	8	96.12	3.24	0.0539	1	111115		W3.sat	-0.15283	0.000883	0.00891355
D	10	N	2.67	22/2/2016	16:15:49	4933	5.64	12.67	12.9	5.64	5.74	0.116	0.12	0.27	307	0.959	0.97	2.18	0.807	6	1	2.84	20.17	19.85	20.15	398.96	391.74	14.65	15.781	59.37	63.96	500.3	399	8	96.12	3.24	0.0539	1	111115		D14.sat	-0.057632	0.000389703	0.00430128
D	10	N	2.67	22/2/2016	16:15:55	4939	5.45	12.25	12.47	5.45	5.55	0.117	0.12	0.27	310	0.963	0.97	2.18	0.807	6	1	2.84	20.17	19.85	20.15	398.65	391.66	14.652	15.788	59.38	63.99	500.4	399	7	96.12	3.24	0.0539	1	111115		W4.sat	-0.061581	-2.94223e-05	1.21354e-06
D	10	N	2.67	22/2/2016	16:16:00	4944.5	5.69	12.79	12.99	5.68	5.78	0.116	0.12	0.27	306	0.958	0.97	2.18	0.808	6	1	2.84	20.17	19.85	20.15	398.84	391.58	14.655	15.785	59.4	63.98	500.4	399	8	96.12	3.24	0.0539	1	111115		W16.sat	-0.0948727	0.00121066	0.0127466
D	10	N	2.67	22/2/2016	16:16:05	4949.5	5.61	12.61	12.85	5.62	5.72	0.117	0.12	0.27	308	0.964	0.97	2.18	0.806	6	1	2.84	20.17	19.84	20.15	398.83	391.64	14.654	15.791	59.39	64	500.3	399	8	96.12	3.24	0.0539	1	111115		D8.sat	-0.102202	0.0015865	0.017215
D	10	N	2.67	22/2/2016	16:16:10	4954.5	5.55	12.47	12.67	5.54	5.64	0.117	0.12	0.27	308	0.961	0.97	2.18	0.807	6	1	2.84	20.17	19.85	20.15	398.73	391.63	14.655	15.789	59.4	63.99	500.3	399	8	96.12	3.24	0.0539	1	111115		D12.sat	-0.110122	-0.00227362	-0.0211226
D	10	N	2.67	22/2/2016	16:16:16	4960.5	5.5	12.36	12.58	5.5	5.6	0.118	0.12	0.27	310	0.968	0.98	2.2	0.806	6	1	2.84	20.17	19.85	20.15	398.77	391.71	14.657	15.799	59.4	64.03	500.4	399	7	96.12	3.24	0.0539	1	111115		W11.sat	-0.0859967	-0.000938294	-0.00811617
D	10	N	2.67	22/2/2016	16:16:25	4969	5.51	12.38	12.61	5.51	5.61	0.117	0.12	0.27	309	0.964	0.97	2.18	0.806	6	1	2.84	20.17	19.84	20.15	398.73	391.67	14.659	15.797	59.41	64.02	500.4	399	8	96.12	3.24	0.0539	1	111115		W12.sat	-0.0717601	-0.000403733	-0.00322302
D	10	N	2.67	22/2/2016	16:16:31	4975	5.59	12.56	12.81	5.6	5.7	0.118	0.12	0.27	308	0.966	0.98	2.2	0.805	6	1	2.84	20.17	19.84	20.15	398.78	391.61	14.66	15.8	59.41	64.03	500.4	399	8	96.12	3.24	0.0539	1	111115			max	0.0015865	0.017215
D	10	N	2.67	22/2/2016	16:16:36	4980	5.61	12.61	12.83	5.61	5.71	0.117	0.12	0.27	308	0.965	0.97	2.18	0.806	6	1	2.84	20.17	19.85	20.15	398.83	391.65	14.66	15.799	59.42	64.03	500.4	399	8	96.12	3.24	0.0539	1	111115			min	-0.00511567	-0.046415
D	10	N	2.67	22/2/2016	16:16:42	4986	5.63	12.65	12.85	5.62	5.72	0.118	0.12	0.27	308	0.969	0.98	2.2	0.805	6	1	2.84	20.17	19.84	20.15	398.82	391.62	14.66	15.804	59.42	64.05	500.4	399	7	96.12	3.24	0.0539	1	111115
D	10	N	2.67	22/2/2016	16:16:50	4993.5	5.54	12.45	12.67	5.54	5.64	0.117	0.12	0.27	309	0.964	0.97	2.18	0.806	6	1	2.84	20.17	19.85	20.15	398.72	391.62	14.666	15.804	59.44	64.05	500.3	399	7	96.12	3.24	0.0539	1	111115
D	10	N	2.67	22/2/2016	16:16:56	4999.5	5.68	12.76	12.99	5.68	5.78	0.118	0.12	0.27	307	0.968	0.98	2.2	0.805	6	1	2.84	20.17	19.85	20.15	398.8	391.53	14.666	15.809	59.44	64.07	500.4	399	8	96.12	3.24	0.0539	1	111115
D	10	N	2.67	22/2/2016	16:17:00	5003.5	5.69	12.79	13.01	5.69	5.79	0.118	0.12	0.27	307	0.969	0.98	2.2	0.806	6	1	2.84	20.17	19.86	20.15	398.83	391.55	14.667	15.81	59.44	64.08	500.4	399	8	96.12	3.24	0.0539	1	111115
D	10	N	2.67	22/2/2016	16:17:05	5009	5.63	12.65	12.85	5.62	5.72	0.118	0.12	0.27	308	0.97	0.98	2.2	0.805	6	1	2.84	20.17	19.85	20.15	398.75	391.55	14.666	15.811	59.44	64.08	500.3	399	7	96.12	3.24	0.0539	1	111115
D	10	N	2.67	22/2/2016	16:17:09	5013	5.59	12.56	12.79	5.59	5.69	0.118	0.12	0.27	308	0.97	0.98	2.2	0.807	6	1	2.84	20.17	19.86	20.15	398.73	391.56	14.667	15.812	59.44	64.08	500.3	399	7	96.12	3.24	0.0539	1	111115
D	10	N	2.67	22/2/2016	16:17:17	5021	5.49	12.34	12.56	5.49	5.59	0.118	0.12	0.27	310	0.971	0.98	2.2	0.806	6	1	2.84	20.17	19.86	20.15	398.61	391.57	14.67	15.816	59.46	64.1	500.3	399	8	96.13	3.24	0.0539	1	111115
D	10	N	2.67	22/2/2016	16:17:24	5028	5.6	12.58	12.81	5.6	5.7	0.118	0.12	0.27	308	0.97	0.98	2.2	0.806	6	1	2.84	20.17	19.86	20.15	398.48	391.3	14.668	15.813	59.46	64.1	500.4	399	8	96.14	3.24	0.0539	1	111115
D	18	Y	2	24/2/2016	12:41:42	28.5	4.31	12.93	13.32	4.31	4.44	0.126	0.13	0.39	332	1.1	1.1	3.3	0.867	6	1	2.84	20.11	19.29	20.15	399.89	394.2	12.915	14.218	53	58.35	500.4	401	4	96.99	2.85	0.0375	1	111115
D	18	Y	2	24/2/2016	12:41:48	32	4.39	13.17	13.56	4.39	4.52	0.126	0.13	0.39	331	1.1	1.1	3.3	0.867	6	1	2.84	20.11	19.29	20.15	399.91	394.13	12.917	14.219	53.02	58.36	500.3	401	4	96.99	2.85	0.0375	1	111115
D	18	Y	2	24/2/2016	12:41:51	35.5	4.33	12.99	13.38	4.33	4.46	0.126	0.13	0.39	332	1.1	1.1	3.3	0.868	6	1	2.84	20.11	19.3	20.15	399.88	394.17	12.919	14.218	53.03	58.36	500.3	401	4	96.99	2.85	0.0375	1	111115
D	18	Y	2	24/2/2016	12:41:55	37.5	4.35	13.05	13.47	4.36	4.49	0.126	0.13	0.39	332	1.1	1.1	3.3	0.867	6	1	2.84	20.11	19.3	20.15	399.88	394.13	12.921	14.221	53.03	58.37	500.4	401	4	96.99	2.85	0.0375	1	111115
D	18	Y	2	24/2/2016	12:42:02	49	4.33	12.99	13.38	4.33	4.46	0.126	0.13	0.39	332	1.1	1.1	3.3	0.867	6	1	2.84	20.12	19.3	20.15	399.81	394.1	12.927	14.229	53.05	58.4	500.4	401	4	96.99	2.85	0.0375	1	111115
D	18	Y	2	24/2/2016	12:42:08	52.5	4.34	13.02	13.44	4.35	4.48	0.127	0.13	0.39	332	1.1	1.1	3.3	0.866	6	1	2.84	20.11	19.29	20.15	399.85	394.12	12.927	14.231	53.05	58.41	500.4	401	4	96.99	2.85	0.0375	1	111115
D	18	Y	2	24/2/2016	12:42:17	63.5	4.27	12.81	13.23	4.28	4.41	0.127	0.13	0.39	333	1.1	1.1	3.3	0.865	6	1	2.84	20.11	19.29	20.15	399.8	394.15	12.932	14.234	53.08	58.42	500.3	401	4	96.99	2.85	0.0375	1	111115
D	18	Y	2	24/2/2016	12:42:21	65	4.26	12.78	13.14	4.25	4.38	0.127	0.13	0.39	333	1.1	1.1	3.3	0.864	6	1	2.84	20.11	19.29	20.15	399.79	394.17	12.933	14.236	53.08	58.43	500.3	401	4	96.99	2.85	0.0375	1	111115
D	18	Y	2	24/2/2016	12:42:28	74.5	4.35	13.05	13.44	4.35	4.48	0.127	0.13	0.39	332	1.1	1.1	3.3	0.864	6	1	2.84	20.11	19.28	20.15	399.84	394.1	12.936	14.237	53.09	58.43	500.4	401	4	96.99	2.85	0.0375	1	111115
D	18	Y	2	24/2/2016	12:42:33	78	4.28	12.84	13.23	4.28	4.41	0.127	0.13	0.39	333	1.1	1.1	3.3	0.864	6	1	2.84	20.12	19.29	20.15	399.77	394.12	12.939	14.242	53.1	58.45	500.4	401	4	96.99	2.85	0.0375	1	111115
D	18	Y	2	24/2/2016	12:42:41	87	4.39	13.17	13.56	4.39	4.52	0.127	0.13	0.39	331	1.1	1.1	3.3	0.865	6	1	2.84	20.11	19.3	20.15	399.88	394.1	12.944	14.245	53.12	58.47	500.4	401	4	96.99	2.85	0.0375	1	111115
D	18	Y	2	24/2/2016	12:42:48	94	4.31	12.93	13.32	4.31	4.44	0.127	0.13	0.39	332	1.1	1.1	3.3	0.865	6	1	2.84	20.11	19.3	20.15	399.82	394.13	12.948	14.251	53.14	58.49	500.3	401	4	96.99	2.85	0.0375	1	111115
D	18	Y	2	24/2/2016	12:42:53	97.5	4.37	13.11	13.5	4.37	4.5	0.127	0.13	0.39	332	1.1	1.1	3.3	0.865	6	1	2.84	20.11	19.31	20.15	399.84	394.08	12.948	14.254	53.14	58.5	500.3	401	4	96.99	2.85	0.0375	1	111115
D	18	Y	2	24/2/2016	12:43:02	108.5	4.33	12.99	13.38	4.33	4.46	0.127	0.13	0.39	332	1.1	1.1	3.3	0.862	6	1	2.84	20.12	19.28	20.15	399.75	394.04	12.952	14.256	53.15	58.5	500.5	401	4	96.99	2.85	0.0375	1	111115
D	18	Y	2	24/2/2016	12:43:07	112	4.28	12.84	13.23	4.28	4.41	0.128	0.13	0.39	333	1.11	1.11	3.33	0.862	6	1	2.84	20.12	19.29	20.15	399.75	394.09	12.953	14.261	53.15	58.52	500.4	401	4	96.99	2.85	0.0375	1	111115
D	18	Y	2	24/2/2016	12:43:13	117.5	4.31	12.93	13.32	4.31	4.44	0.128	0.13	0.39	333	1.11	1.11	3.33	0.862	6	1	2.84	20.12	19.29	20.15	399.79	394.1	12.955	14.263	53.16	58.52	500.3	401	4	96.99	2.85	0.0375	1	111115
D	18	Y	2	24/2/2016	12:43:18	123	4.31	12.93	13.32	4.31	4.44	0.128	0.13	0.39	333	1.11	1.11	3.33	0.862	6	1	2.84	20.12	19.29	20.15	399.81	394.12	12.958	14.267	53.17	58.55	500.3	401	4	96.99	2.85	0.0375	1	111115
D	18	Y	2	24/2/2016	12:43:24	128.5	4.26	12.78	13.2	4.27	4.4	0.127	0.13	0.39	333	1.1	1.1	3.3	0.862	6	1	2.84	20.12	19.29	20.15	399.73	394.09	12.961	14.266	53.18	58.54	500.3	401	4	96.99	2.85	0.0375	1	111115
D	18	Y	2	24/2/2016	12:43:29	134	4.39	13.17	13.53	4.38	4.51	0.128	0.13	0.39	332	1.11	1.11	3.33	0.86	6	1	2.84	20.12	19.29	20.15	399.72	393.94	12.962	14.275	53.19	58.57	500.3	401	4	96.99	2.85	0.0375	1	111115
D	18	Y	2	24/2/2016	12:43:35	139	4.34	13.02	13.41	4.34	4.47	0.128	0.13	0.39	333	1.11	1.11	3.33	0.859	6	1	2.84	20.12	19.28	20.15	399.77	394.04	12.965	14.276	53.2	58.58	500.4	401	4	96.99	2.85	0.0375	1	111115
D	18	Y	2	24/2/2016	12:43:40	144.5	4.35	13.05	13.47	4.36	4.49	0.129	0.13	0.39	333	1.11	1.11	3.33	0.858	6	1	2.84	20.12	19.27	20.15	399.78	394.03	12.966	14.277	53.2	58.58	500.3	401	4	96.99	2.85	0.0375	1	111115
D	18	Y	2	24/2/2016	12:43:45	150	4.3	12.9	13.32	4.31	4.44	0.129	0.13	0.39	333	1.11	1.11	3.33	0.859	6	1	2.84	20.12	19.28	20.15	399.74	394.05	12.969	14.282	53.21	58.6	500.2	401	4	96.99	2.85	0.0375	1	111115
D	18	Y	2	24/2/2016	12:43:51	155.5	4.2	12.6	12.99	4.2	4.33	0.129	0.13	0.39	335	1.11	1.11	3.33	0.858	6	1	2.84	20.12	19.28	20.15	399.59	394.03	12.971	14.287	53.22	58.62	500.4	401	4	96.99	2.85	0.0375	1	111115
D	18	Y	2	24/2/2016	12:43:56	161	4.37	13.11	13.53	4.38	4.51	0.128	0.13	0.39	332	1.11	1.11	3.33	0.86	6	1	2.84	20.12	19.29	20.15	399.55	393.78	12.975	14.285	53.24	58.61	500.4	401	4	96.99	2.85	0.0375	1	111115
D	18	Y	2	24/2/2016	12:44:02	166.5	4.36	13.08	13.47	4.36	4.49	0.128	0.13	0.39	332	1.11	1.11	3.33	0.862	6	1	2.84	20.12	19.31	20.15	399.54	393.79	12.978	14.29	53.25	58.63	500.4	401	4	96.99	2.85	0.0375	1	111115
D	18	Y	2	24/2/2016	12:44:05	170	4.32	12.96	13.35	4.32	4.45	0.128	0.13	0.39	332	1.11	1.11	3.33	0.863	6	1	2.84	20.12	19.31	20.15	399.54	393.83	12.979	14.291	53.25	58.63	500.4	401	4	96.99	2.85	0.0375	1	111115
D	18	Y	2	24/2/2016	12:44:09	171.5	4.3	12.9	13.29	4.3	4.43	0.128	0.13	0.39	333	1.11	1.11	3.33	0.862	6	1	2.84	20.12	19.31	20.15	399.5	393.82	12.979	14.296	53.25	58.65	500.3	401	4	96.99	2.85	0.0375	1	111115
D	18	Y	2	24/2/2016	12:44:15	179	4.33	12.99	13.38	4.33	4.46	0.128	0.13	0.39	332	1.11	1.11	3.33	0.862	6	1	2.84	20.12	19.31	20.15	399.47	393.75	12.983	14.297	53.27	58.66	500.3	401	4	96.99	2.85	0.0375	1	111115
D	18	Y	2	24/2/2016	12:44:18	183	4.31	12.93	13.32	4.31	4.44	0.129	0.13	0.39	333	1.12	1.12	3.36	0.861	6	1	2.84	20.12	19.31	20.15	399.51	393.81	12.984	14.303	53.27	58.68	500.3	401	4	96.99	2.85	0.0375	1	111115
D	18	Y	2	24/2/2016	12:44:24	188.5	4.28	12.84	13.26	4.29	4.42	0.128	0.13	0.39	333	1.11	1.11	3.33	0.865	6	1	2.84	20.12	19.34	20.15	399.52	393.85	12.986	14.302	53.28	58.68	500.1	401	4	96.99	2.85	0.0375	1	111115
D	18	N	2.33	23/2/2016	15:20:32	197.5	2.1	5.41	5.54	2.1	2.15	0.0148	0.02	0.05	166	0.134	0.14	0.36	0.857	6	1	2.84	20.15	19.99	20.15	400.16	397.58	15.331	15.49	62.19	62.83	500.5	399	8	96.08	2.63	0.0594	1	111115
D	18	N	2.33	23/2/2016	15:20:38	202.5	2.2	5.67	5.79	2.2	2.25	0.0147	0.02	0.05	154	0.133	0.14	0.36	0.856	6	1	2.84	20.15	19.99	20.15	400.19	397.49	15.334	15.492	62.21	62.85	500.4	399	8	96.09	2.63	0.0594	1	111115
D	18	N	2.33	23/2/2016	15:20:45	209.5	2.07	5.33	5.46	2.07	2.12	0.0153	0.02	0.05	175	0.138	0.15	0.39	0.855	6	1	2.84	20.15	19.98	20.15	400.08	397.53	15.336	15.499	62.21	62.87	500.3	399	8	96.09	2.63	0.0594	1	111115
D	18	N	2.33	23/2/2016	15:20:52	216.5	2.23	5.74	5.87	2.23	2.28	0.0155	0.02	0.05	162	0.14	0.15	0.39	0.855	6	1	2.84	20.15	19.99	20.15	400.21	397.47	15.34	15.505	62.23	62.9	500.4	399	7	96.08	2.63	0.0594	1	111115
D	18	N	2.33	23/2/2016	15:20:57	221.5	2.14	5.51	5.61	2.13	2.18	0.0152	0.02	0.05	168	0.138	0.15	0.39	0.856	6	1	2.84	20.15	19.99	20.15	400.1	397.47	15.342	15.505	62.24	62.9	500.2	399	7	96.08	2.63	0.0594	1	111115
D	18	N	2.33	23/2/2016	15:21:03	228	2.12	5.46	5.56	2.11	2.16	0.0148	0.02	0.05	164	0.134	0.14	0.36	0.855	6	1	2.84	20.15	19.99	20.15	400.12	397.52	15.347	15.505	62.25	62.89	500.3	399	8	96.08	2.63	0.0594	1	111115
D	18	N	2.33	23/2/2016	15:21:08	233	2.17	5.59	5.69	2.16	2.21	0.0152	0.02	0.05	165	0.138	0.15	0.39	0.855	6	1	2.84	20.15	19.99	20.15	400.09	397.43	15.347	15.509	62.26	62.92	500.4	399	8	96.08	2.63	0.0594	1	111115
D	18	N	2.33	23/2/2016	15:21:13	238	2.14	5.51	5.64	2.14	2.19	0.015	0.02	0.05	164	0.136	0.14	0.36	0.855	6	1	2.84	20.15	19.99	20.15	400.1	397.47	15.349	15.509	62.27	62.92	500.4	399	7	96.08	2.63	0.0594	1	111115
D	18	N	2.33	23/2/2016	15:21:19	244	2.14	5.51	5.64	2.14	2.19	0.0151	0.02	0.05	165	0.136	0.14	0.36	0.854	6	1	2.84	20.15	19.99	20.15	400.12	397.49	15.353	15.513	62.28	62.93	500.4	399	7	96.08	2.63	0.0594	1	111115
D	18	N	2.33	23/2/2016	15:21:24	249.5	2.14	5.51	5.64	2.14	2.19	0.0152	0.02	0.05	166	0.137	0.15	0.39	0.854	6	1	2.84	20.15	19.99	20.15	400.18	397.54	15.353	15.514	62.28	62.94	500.4	399	7	96.08	2.63	0.0594	1	111115
D	18	N	2.33	23/2/2016	15:21:30	255.5	2.12	5.46	5.56	2.11	2.16	0.0148	0.02	0.05	164	0.134	0.14	0.36	0.854	6	1	2.84	20.15	19.98	20.15	400.08	397.48	15.356	15.514	62.29	62.93	500.3	399	7	96.08	2.63	0.0594	1	111115
D	18	N	2.33	23/2/2016	15:21:36	260.5	2.22	5.72	5.85	2.22	2.27	0.015	0.02	0.05	155	0.135	0.14	0.36	0.853	6	1	2.84	20.15	19.98	20.15	400.22	397.49	15.359	15.518	62.3	62.95	500.3	399	8	96.08	2.63	0.0594	1	111115
D	18	N	2.33	23/2/2016	15:21:41	266	2.2	5.67	5.77	2.19	2.24	0.0152	0.02	0.05	161	0.137	0.15	0.39	0.853	6	1	2.84	20.15	19.98	20.15	400.16	397.46	15.361	15.522	62.32	62.97	500.4	399	8	96.08	2.63	0.0594	1	111115
D	18	N	2.33	23/2/2016	15:21:47	272	2.24	5.77	5.9	2.24	2.29	0.0149	0.02	0.05	152	0.134	0.14	0.36	0.852	6	1	2.84	20.15	19.98	20.15	400.39	397.64	15.365	15.524	62.34	62.98	500.3	399	8	96.08	2.63	0.0594	1	111115
D	18	N	2.33	23/2/2016	15:21:53	277	2.13	5.48	5.61	2.13	2.18	0.0153	0.02	0.05	171	0.138	0.15	0.39	0.851	6	1	2.84	20.15	19.98	20.15	400.33	397.71	15.365	15.528	62.35	63.01	500.4	399	8	96.08	2.63	0.0594	1	111115
D	18	N	2.33	23/2/2016	15:21:58	283	2.29	5.9	6.03	2.29	2.34	0.0148	0.02	0.05	145	0.133	0.14	0.36	0.851	6	1	2.84	20.15	19.98	20.15	400.49	397.68	15.368	15.525	62.36	62.99	500.4	399	8	96.08	2.63	0.0594	1	111115
D	18	N	2.33	23/2/2016	15:22:05	289.5	2.17	5.59	5.69	2.16	2.21	0.0153	0.02	0.05	166	0.138	0.15	0.39	0.851	6	1	2.84	20.15	19.98	20.15	400.39	397.73	15.37	15.532	62.36	63.02	500.4	399	8	96.08	2.63	0.0594	1	111115
D	18	N	2.33	23/2/2016	15:22:12	297.5	2.27	5.85	5.95	2.26	2.31	0.015	0.02	0.05	151	0.135	0.14	0.36	0.852	6	1	2.84	20.15	19.98	20.15	400.59	397.81	15.374	15.533	62.37	63.02	500.4	399	8	96.08	2.63	0.0594	1	111115
D	18	N	2.33	23/2/2016	15:22:17	301.5	2.24	5.77	5.9	2.24	2.29	0.0153	0.02	0.05	159	0.138	0.15	0.39	0.85	6	1	2.84	20.15	19.98	20.15	400.65	397.89	15.378	15.54	62.39	63.05	500.4	399	8	96.08	2.63	0.0594	1	111115
D	18	N	2.33	23/2/2016	15:22:22	307	2.22	5.72	5.85	2.22	2.27	0.0155	0.02	0.05	163	0.139	0.15	0.39	0.851	6	1	2.84	20.15	19.98	20.15	400.69	397.96	15.38	15.544	62.4	63.06	500.2	399	8	96.08	2.63	0.0594	1	111115
D	18	N	2.33	23/2/2016	15:22:27	312	2.28	5.87	6	2.28	2.33	0.0158	0.02	0.05	162	0.142	0.15	0.39	0.85	6	1	2.84	20.15	19.98	20.15	400.65	397.85	15.38	15.547	62.4	63.08	500.3	399	8	96.08	2.63	0.0594	1	111115
D	18	N	2.33	23/2/2016	15:22:33	318	2.12	5.46	5.59	2.12	2.17	0.0151	0.02	0.05	168	0.135	0.14	0.36	0.851	6	1	2.84	20.15	19.98	20.15	400.46	397.85	15.385	15.545	62.42	63.07	500.4	399	8	96.08	2.63	0.0594	1	111115
D	18	N	2.33	23/2/2016	15:22:39	324	2.13	5.48	5.61	2.13	2.18	0.015	0.02	0.05	165	0.134	0.14	0.36	0.85	6	1	2.84	20.15	19.98	20.15	400.43	397.81	15.39	15.549	62.44	63.08	500.4	399	7	96.08	2.63	0.0594	1	111115
D	18	N	2.33	23/2/2016	15:22:45	330	2.16	5.56	5.69	2.16	2.21	0.0154	0.02	0.05	169	0.139	0.15	0.39	0.85	6	1	2.84	20.15	19.98	20.15	400.47	397.81	15.39	15.554	62.43	63.1	500.2	399	7	96.08	2.63	0.0594	1	111115
D	18	N	2.33	23/2/2016	15:22:50	335	2.25	5.79	5.9	2.24	2.29	0.0156	0.02	0.05	162	0.14	0.15	0.39	0.85	6	1	2.84	20.15	19.98	20.15	400.5	397.74	15.393	15.558	62.44	63.11	500.3	399	7	96.08	2.63	0.0594	1	111115
D	18	N	2.33	23/2/2016	15:22:56	341.5	2.17	5.59	5.72	2.17	2.22	0.0158	0.02	0.05	173	0.142	0.15	0.39	0.849	6	1	2.84	20.15	19.98	20.15	400.45	397.78	15.395	15.562	62.45	63.13	500.4	399	7	96.08	2.63	0.0594	1	111115
D	18	N	2.33	23/2/2016	15:23:01	346.5	2.2	5.67	5.77	2.19	2.24	0.0157	0.02	0.05	170	0.141	0.15	0.39	0.849	6	1	2.84	20.15	19.99	20.15	400.48	397.78	15.399	15.566	62.46	63.14	500.4	399	8	96.08	2.63	0.0594	1	111115
D	18	N	2.33	23/2/2016	15:23:07	351.5	2.17	5.59	5.72	2.17	2.22	0.0154	0.02	0.05	168	0.138	0.15	0.39	0.849	6	1	2.84	20.15	19.98	20.15	400.44	397.77	15.402	15.566	62.49	63.15	500.4	399	8	96.08	2.63	0.0594	1	111115
D	18	N	2.33	23/2/2016	15:23:13	357.5	2.16	5.56	5.69	2.16	2.21	0.0156	0.02	0.05	171	0.14	0.15	0.39	0.848	6	1	2.84	20.15	19.98	20.15	400.42	397.76	15.406	15.572	62.5	63.17	500.4	399	8	96.08	2.63	0.0594	1	111115
D	18	N	2.33	23/2/2016	15:23:19	363.5	2.13	5.48	5.61	2.13	2.18	0.0152	0.02	0.05	168	0.136	0.14	0.36	0.848	6	1	2.84	20.15	19.99	20.15	400.37	397.75	15.411	15.571	62.51	63.16	500.2	399	8	96.08	2.63	0.0594	1	111115
D	19	Y	1.49	24/2/2016	11:52:53	2140.5	3.6	14.5	15.1	3.6	3.75	0.135	0.14	0.56	345	1.16	1.16	4.67	0.855	6	1	2.84	20.17	19.58	20.15	399.34	394.48	13.381	14.748	54.76	60.36	500.4	400	26	97.04	2.74	0.0381	1	111115
D	19	Y	1.49	24/2/2016	11:53:01	2148	3.66	14.74	15.34	3.66	3.81	0.136	0.14	0.56	344	1.16	1.16	4.67	0.852	6	1	2.84	20.17	19.57	20.15	399.47	394.53	13.382	14.756	54.77	60.39	500.3	400	27	97.04	2.74	0.0381	1	111115
D	19	Y	1.49	24/2/2016	11:53:09	2156	3.73	15.02	15.66	3.74	3.89	0.136	0.14	0.56	344	1.16	1.16	4.67	0.853	6	1	2.84	20.17	19.57	20.15	399.74	394.71	13.384	14.758	54.77	60.4	500.2	400	25	97.04	2.74	0.0381	1	111115
D	19	Y	1.49	24/2/2016	11:53:22	2169.5	3.56	14.34	14.94	3.56	3.71	0.136	0.14	0.56	346	1.16	1.16	4.67	0.854	6	1	2.84	20.17	19.58	20.15	399.67	394.85	13.387	14.763	54.78	60.41	500.4	400	25	97.04	2.74	0.0381	1	111115
D	19	Y	1.49	24/2/2016	11:53:38	2185.5	3.64	14.66	15.26	3.64	3.79	0.137	0.14	0.56	345	1.16	1.16	4.67	0.851	6	1	2.84	20.17	19.57	20.15	399.65	394.74	13.394	14.77	54.82	60.45	500.3	400	25	97.04	2.74	0.0381	1	111115
D	19	Y	1.49	24/2/2016	11:53:59	2206	3.98	16.03	16.63	3.98	4.13	0.136	0.14	0.56	341	1.16	1.16	4.67	0.853	6	1	2.84	20.17	19.58	20.15	400.38	395.06	13.398	14.769	54.84	60.45	500.3	400	27	97.04	2.74	0.0381	1	111115
D	19	Y	1.49	24/2/2016	11:54:08	2215	3.8	15.3	15.87	3.79	3.94	0.135	0.14	0.56	343	1.16	1.16	4.67	0.852	6	1	2.84	20.17	19.57	20.15	400.45	395.35	13.399	14.767	54.85	60.45	500.4	400	25	97.04	2.74	0.0381	1	111115
D	19	Y	1.49	24/2/2016	11:54:21	2228.5	3.55	14.3	14.9	3.55	3.7	0.136	0.14	0.56	347	1.16	1.16	4.67	0.853	6	1	2.84	20.17	19.58	20.15	400.33	395.52	13.403	14.772	54.86	60.46	500.4	400	27	97.04	2.74	0.0381	0.7	111115
D	19	Y	1.49	24/2/2016	11:54:33	2240	3.65	14.7	15.3	3.65	3.8	0.136	0.14	0.56	345	1.16	1.16	4.67	0.852	6	1	2.84	20.17	19.58	20.15	400.4	395.47	13.405	14.774	54.86	60.47	500.4	400	26	97.04	2.74	0.0381	0.7	111115
D	19	Y	1.49	24/2/2016	11:54:45	2252	3.67	14.78	15.38	3.67	3.82	0.136	0.14	0.56	345	1.16	1.16	4.67	0.852	6	1	2.84	20.17	19.58	20.15	400.31	395.36	13.409	14.782	54.88	60.5	500.3	400	25	97.04	2.74	0.0381	1	111115
D	19	Y	1.49	24/2/2016	11:55:08	2275	3.64	14.66	15.26	3.64	3.79	0.137	0.14	0.56	346	1.16	1.16	4.67	0.85	6	1	2.84	20.17	19.57	20.15	400.21	395.3	13.411	14.787	54.89	60.52	500.3	400	25	97.04	2.74	0.0381	1	111115
D	19	Y	1.49	24/2/2016	11:55:11	2276.5	3.58	14.42	15.02	3.58	3.73	0.137	0.14	0.56	347	1.17	1.17	4.71	0.849	6	1	2.84	20.17	19.57	20.15	400.18	395.33	13.41	14.79	54.89	60.54	500.3	400	25	97.04	2.74	0.0381	1	111115
D	19	Y	1.49	24/2/2016	11:55:27	2294	3.67	14.78	15.38	3.67	3.82	0.135	0.14	0.56	345	1.15	1.15	4.63	0.851	6	1	2.84	20.17	19.58	20.15	400.14	395.19	13.418	14.782	54.92	60.5	500.3	400	26	97.04	2.74	0.0381	1	111115
D	19	Y	1.49	24/2/2016	11:55:34	2301.5	3.67	14.78	15.38	3.67	3.82	0.136	0.14	0.56	345	1.16	1.16	4.67	0.85	6	1	2.84	20.16	19.57	20.15	400.13	395.18	13.416	14.787	54.92	60.53	500.2	400	26	97.04	2.74	0.0381	1	111115
D	19	Y	1.49	24/2/2016	11:55:40	2307.5	3.7	14.9	15.5	3.7	3.85	0.136	0.14	0.56	345	1.16	1.16	4.67	0.85	6	1	2.84	20.16	19.57	20.15	400.14	395.15	13.421	14.792	54.93	60.54	500.5	400	25	97.04	2.74	0.0381	1	111115
D	19	Y	1.49	24/2/2016	11:55:47	2315	3.68	14.82	15.42	3.68	3.83	0.136	0.14	0.56	345	1.16	1.16	4.67	0.85	6	1	2.84	20.16	19.57	20.15	400.03	395.07	13.421	14.788	54.94	60.53	500.2	400	27	97.03	2.74	0.0381	1	111115
D	19	Y	1.49	24/2/2016	11:55:50	2316	3.7	14.9	15.46	3.69	3.84	0.136	0.14	0.56	344	1.16	1.16	4.67	0.85	6	1	2.84	20.16	19.57	20.15	400.06	395.08	13.421	14.788	54.94	60.53	500.1	400	27	97.03	2.74	0.0381	1	111115
D	19	Y	1.49	24/2/2016	11:55:57	2324	3.72	14.98	15.58	3.72	3.87	0.136	0.14	0.56	344	1.16	1.16	4.67	0.85	6	1	2.84	20.16	19.57	20.15	400.11	395.1	13.423	14.792	54.94	60.55	500.4	400	25	97.03	2.74	0.0381	1	111115
D	19	Y	1.49	24/2/2016	11:56:01	2327	3.78	15.22	15.83	3.78	3.93	0.137	0.14	0.56	344	1.16	1.16	4.67	0.85	6	1	2.84	20.17	19.58	20.15	400.17	395.09	13.423	14.798	54.94	60.57	500.4	400	26	97.04	2.74	0.0381	1	111115
D	19	Y	1.49	24/2/2016	11:56:06	2331.5	3.62	14.58	15.18	3.62	3.77	0.136	0.14	0.56	346	1.16	1.16	4.67	0.85	6	1	2.84	20.16	19.58	20.15	400.04	395.15	13.425	14.794	54.95	60.55	500.4	400	27	97.03	2.74	0.0381	1	111115
D	19	Y	1.49	24/2/2016	11:56:10	2336	3.61	14.54	15.14	3.61	3.76	0.136	0.14	0.56	346	1.16	1.16	4.67	0.85	6	1	2.84	20.16	19.57	20.15	400	395.12	13.424	14.793	54.95	60.55	500.3	400	26	97.03	2.74	0.0381	1	111115
D	19	Y	1.49	24/2/2016	11:56:15	2340.5	3.68	14.82	15.42	3.68	3.83	0.136	0.14	0.56	345	1.16	1.16	4.67	0.85	6	1	2.84	20.17	19.58	20.15	400.04	395.08	13.427	14.798	54.96	60.57	500.4	400	25	97.03	2.74	0.0381	1	111115
D	19	Y	1.49	24/2/2016	11:56:21	2348	3.67	14.78	15.38	3.67	3.82	0.136	0.14	0.56	345	1.16	1.16	4.67	0.85	6	1	2.84	20.16	19.58	20.15	400.1	395.15	13.43	14.8	54.97	60.58	500.2	400	27	97.03	2.74	0.0381	1	111115
D	19	Y	1.49	24/2/2016	11:56:25	2351	3.75	15.1	15.7	3.75	3.9	0.135	0.14	0.56	344	1.16	1.16	4.67	0.851	6	1	2.84	20.16	19.58	20.15	400.2	395.15	13.433	14.799	54.98	60.57	500.2	400	27	97.03	2.74	0.0381	1	111115
D	19	Y	1.49	24/2/2016	11:56:30	2355.5	3.7	14.9	15.5	3.7	3.85	0.136	0.14	0.56	344	1.16	1.16	4.67	0.851	6	1	2.84	20.17	19.58	20.15	400.16	395.17	13.433	14.801	54.98	60.58	500.4	400	26	97.03	2.74	0.0381	1	111115
D	19	Y	1.49	24/2/2016	11:56:34	2360	3.71	14.94	15.58	3.72	3.87	0.135	0.14	0.56	344	1.15	1.15	4.63	0.851	6	1	2.84	20.17	19.59	20.15	400.17	395.17	13.437	14.798	54.99	60.56	500.4	400	25	97.03	2.74	0.0381	1	111115
D	19	Y	1.49	24/2/2016	11:56:39	2364.5	3.64	14.66	15.26	3.64	3.79	0.136	0.14	0.56	345	1.16	1.16	4.67	0.85	6	1	2.84	20.17	19.58	20.15	400.12	395.21	13.436	14.804	54.99	60.59	500.4	400	25	97.03	2.74	0.0381	1	111115
D	19	Y	1.49	24/2/2016	11:56:44	2369	3.65	14.7	15.26	3.64	3.79	0.136	0.14	0.56	345	1.16	1.16	4.67	0.85	6	1	2.84	20.17	19.58	20.15	400.07	395.15	13.44	14.806	55	60.59	500.4	400	25	97.03	2.74	0.0381	1	111115
D	19	Y	1.49	24/2/2016	11:56:48	2374	3.7	14.9	15.46	3.69	3.84	0.136	0.14	0.56	344	1.16	1.16	4.67	0.85	6	1	2.84	20.17	19.58	20.15	400.12	395.14	13.439	14.803	55	60.58	500.4	400	26	97.03	2.74	0.0381	1	111115
D	19	Y	1.49	24/2/2016	11:56:55	2383	3.65	14.7	15.3	3.65	3.8	0.136	0.14	0.56	345	1.16	1.16	4.67	0.85	6	1	2.84	20.17	19.59	20.15	400.14	395.21	13.443	14.816	55.01	60.63	500.4	400	27	97.03	2.74	0.0381	1	111115
D	19	N	1.86	23/2/2016	13:53:00	4583	3.4	10.97	11.48	3.39	3.56	0.0429	0.04	0.13	263	0.369	0.38	1.23	0.821	6	1	2.84	20.1	19.64	20.15	400.24	395.99	14.915	15.35	60.69	62.46	500.3	400	13	96.07	2.9	0.0477	1	111115
D	19	N	1.86	23/2/2016	13:53:06	4589	3.42	11.03	11.58	3.42	3.59	0.0433	0.04	0.13	263	0.371	0.38	1.23	0.821	6	1	2.84	20.1	19.65	20.15	400.27	395.99	14.914	15.353	60.69	62.47	500.3	400	12	96.07	2.9	0.0477	1	111115
D	19	N	1.86	23/2/2016	13:53:12	4594.5	3.37	10.87	11.39	3.36	3.53	0.043	0.04	0.13	264	0.369	0.38	1.23	0.821	6	1	2.84	20.1	19.64	20.15	400.25	396.04	14.913	15.348	60.68	62.46	500.4	400	12	96.07	2.9	0.0477	1	111115
D	19	N	1.86	23/2/2016	13:53:16	4599.5	3.41	11	11.55	3.41	3.58	0.0427	0.04	0.13	262	0.367	0.38	1.23	0.821	6	1	2.84	20.1	19.64	20.15	400.22	395.95	14.913	15.346	60.69	62.45	500.3	400	12	96.07	2.9	0.0477	1	111115
D	19	N	1.86	23/2/2016	13:53:22	4605	3.51	11.32	11.84	3.5	3.67	0.0432	0.04	0.13	260	0.371	0.38	1.23	0.82	6	1	2.84	20.1	19.64	20.15	400.33	395.95	14.911	15.349	60.68	62.46	500.4	400	13	96.07	2.9	0.0477	1	111115
D	19	N	1.86	23/2/2016	13:53:26	4609.5	3.38	10.9	11.45	3.38	3.55	0.0427	0.04	0.13	263	0.366	0.38	1.23	0.819	6	1	2.84	20.1	19.63	20.15	400.27	396.03	14.911	15.343	60.68	62.44	500.3	400	13	96.07	2.9	0.0477	1	111115
D	19	N	1.86	23/2/2016	13:53:31	4614	3.44	11.1	11.61	3.43	3.6	0.0435	0.04	0.13	263	0.373	0.39	1.26	0.82	6	1	2.84	20.1	19.63	20.15	400.26	395.96	14.908	15.349	60.67	62.46	500.4	400	13	96.07	2.9	0.0477	1	111115
D	19	N	1.86	23/2/2016	13:53:37	4620.5	3.47	11.19	11.71	3.46	3.63	0.0434	0.04	0.13	262	0.372	0.38	1.23	0.82	6	1	2.84	20.09	19.63	20.15	400.21	395.88	14.909	15.348	60.68	62.47	500.4	400	13	96.07	2.9	0.0477	1	111115
D	19	N	1.86	23/2/2016	13:53:44	4627	3.45	11.13	11.68	3.45	3.62	0.0434	0.04	0.13	263	0.372	0.38	1.23	0.818	6	1	2.84	20.09	19.62	20.15	400.27	395.95	14.907	15.346	60.67	62.46	500.3	400	13	96.07	2.9	0.0477	1	111115
D	19	N	1.86	23/2/2016	13:53:52	4635	3.41	11	11.55	3.41	3.58	0.0435	0.04	0.13	265	0.372	0.38	1.23	0.817	6	1	2.84	20.09	19.61	20.15	400.27	396	14.907	15.346	60.67	62.46	500.3	400	12	96.07	2.9	0.0477	1	111115
D	19	N	1.86	23/2/2016	13:54:00	4643	3.47	11.19	11.71	3.46	3.63	0.0438	0.05	0.16	263	0.374	0.39	1.26	0.817	6	1	2.84	20.09	19.62	20.15	400.34	396	14.906	15.347	60.67	62.47	500.2	400	13	96.07	2.9	0.0477	1	111115
D	19	N	1.86	23/2/2016	13:54:08	4651.5	3.33	10.74	11.26	3.32	3.49	0.0438	0.05	0.16	268	0.374	0.39	1.26	0.818	6	1	2.84	20.09	19.62	20.15	400.26	396.09	14.904	15.346	60.67	62.47	500.4	400	13	96.07	2.9	0.0477	1	111115
D	19	N	1.86	23/2/2016	13:54:13	4656	3.43	11.06	11.58	3.42	3.59	0.0439	0.05	0.16	265	0.375	0.39	1.26	0.817	6	1	2.84	20.09	19.62	20.15	400.28	395.99	14.904	15.347	60.68	62.48	500.4	400	12	96.07	2.9	0.0477	1	111115
D	19	N	1.86	23/2/2016	13:54:18	4661	3.42	11.03	11.58	3.42	3.59	0.0437	0.05	0.16	265	0.374	0.39	1.26	0.817	6	1	2.84	20.09	19.61	20.15	400.28	396	14.906	15.347	60.69	62.49	500.4	400	13	96.07	2.9	0.0477	1	111115
D	19	N	1.86	23/2/2016	13:54:22	4665.5	3.43	11.06	11.61	3.43	3.6	0.0435	0.04	0.13	264	0.371	0.38	1.23	0.816	6	1	2.84	20.09	19.6	20.15	400.3	396.01	14.907	15.344	60.69	62.48	500.3	400	13	96.07	2.9	0.0477	1	111115
D	19	N	1.86	23/2/2016	13:54:28	4671	3.39	10.94	11.48	3.39	3.56	0.0444	0.05	0.16	267	0.374	0.39	1.26	0.806	6	1	2.84	20.09	19.54	20.15	400.2	395.94	14.906	15.349	60.69	62.49	499.3	400	13	96.07	2.9	0.0477	0.7	111115
D	19	N	1.86	23/2/2016	13:54:34	4676.5	3.41	11	11.52	3.4	3.57	0.0434	0.04	0.13	264	0.371	0.38	1.23	0.817	6	1	2.84	20.09	19.62	20.15	400.17	395.91	14.906	15.344	60.7	62.48	500.4	400	13	96.07	2.9	0.0477	1	111115
D	19	N	1.86	23/2/2016	13:54:40	4683	3.39	10.94	11.45	3.38	3.55	0.0437	0.05	0.16	265	0.373	0.39	1.26	0.816	6	1	2.84	20.09	19.61	20.15	400.08	395.84	14.906	15.347	60.7	62.49	500.3	400	13	96.07	2.9	0.0477	1	111115
D	19	N	1.86	23/2/2016	13:54:46	4689.5	3.42	11.03	11.55	3.41	3.58	0.044	0.05	0.16	265	0.375	0.39	1.26	0.816	6	1	2.84	20.09	19.61	20.15	400.03	395.76	14.905	15.349	60.7	62.5	500.4	400	13	96.07	2.9	0.0477	1	111115
D	19	N	1.86	23/2/2016	13:54:51	4694	3.37	10.87	11.42	3.37	3.54	0.0443	0.05	0.16	268	0.377	0.39	1.26	0.815	6	1	2.84	20.09	19.6	20.15	400.04	395.81	14.905	15.35	60.7	62.51	500.2	400	12	96.07	2.9	0.0477	1	111115
D	19	N	1.86	23/2/2016	13:54:57	4700	3.49	11.26	11.84	3.5	3.67	0.0441	0.05	0.16	263	0.372	0.38	1.23	0.806	6	1	2.84	20.09	19.54	20.15	400.1	395.72	14.906	15.345	60.7	62.49	499.4	400	12	96.07	2.9	0.0477	1	111115
D	19	N	1.86	23/2/2016	13:55:03	4706.5	3.5	11.29	11.81	3.49	3.66	0.0442	0.05	0.16	263	0.374	0.39	1.26	0.811	6	1	2.84	20.09	19.57	20.15	400.07	395.69	14.906	15.349	60.7	62.5	499.6	400	13	96.07	2.9	0.0477	0.7	111115
D	19	N	1.86	23/2/2016	13:55:07	4710	3.52	11.35	11.9	3.52	3.69	0.0443	0.05	0.16	262	0.377	0.39	1.26	0.815	6	1	2.84	20.08	19.6	20.15	400.2	395.8	14.904	15.35	60.7	62.52	500.4	400	13	96.07	2.9	0.0477	0.7	111115
D	19	N	1.86	23/2/2016	13:55:13	4716	3.38	10.9	11.45	3.38	3.55	0.0443	0.05	0.16	267	0.377	0.39	1.26	0.815	6	1	2.84	20.08	19.6	20.15	400.13	395.89	14.904	15.349	60.7	62.51	500.3	400	13	96.07	2.9	0.0477	1	111115
D	19	N	1.86	23/2/2016	13:55:17	4720.5	3.49	11.26	11.77	3.48	3.65	0.0443	0.05	0.16	263	0.377	0.39	1.26	0.815	6	1	2.84	20.08	19.6	20.15	400.23	395.87	14.903	15.348	60.7	62.51	500.4	400	13	96.07	2.9	0.0477	1	111115
D	19	N	1.86	23/2/2016	13:55:22	4725.5	3.42	11.03	11.58	3.42	3.59	0.0444	0.05	0.16	266	0.378	0.39	1.26	0.814	6	1	2.84	20.08	19.6	20.15	400.12	395.84	14.903	15.35	60.71	62.53	500.4	400	13	96.07	2.9	0.0477	0.7	111115
D	19	N	1.86	23/2/2016	13:55:29	4732	3.5	11.29	11.84	3.5	3.67	0.0443	0.05	0.16	263	0.377	0.39	1.26	0.814	6	1	2.84	20.08	19.6	20.15	400.16	395.78	14.904	15.349	60.71	62.53	500.4	400	12	96.07	2.9	0.0477	0.7	111115
D	19	N	1.86	23/2/2016	13:55:36	4739	3.44	11.1	11.65	3.44	3.61	0.0437	0.05	0.16	264	0.372	0.38	1.23	0.815	6	1	2.84	20.08	19.6	20.15	400.14	395.84	14.905	15.344	60.72	62.51	500.4	400	13	96.07	2.9	0.0477	1	111115
D	19	N	1.86	23/2/2016	13:55:43	4745.5	3.45	11.13	11.68	3.45	3.62	0.0445	0.05	0.16	265	0.378	0.39	1.26	0.814	6	1	2.84	20.08	19.6	20.15	400.08	395.76	14.904	15.351	60.71	62.53	500.3	400	13	96.07	2.9	0.0477	1	111115
D	19	N	1.86	23/2/2016	13:55:47	4749.5	3.37	10.87	11.42	3.37	3.54	0.0444	0.05	0.16	268	0.377	0.39	1.26	0.813	6	1	2.84	20.08	19.59	20.15	400.09	395.87	14.905	15.351	60.72	62.53	500.4	400	12	96.07	2.9	0.0477	1	111115
D	25	Y	2.25	2016-01-03	14:31:41	76.5	4.83	12.88	13.6	4.82	5.1	0.199	0.2	0.53	347	1.46	1.46	3.89	0.743	6	1	2.84	20.13	19.29	20.15	399.31	392.84	13.796	15.516	56.46	63.5	500.3	400	16	96.84	2.59	0.0304	1	111115
D	25	Y	2.25	2016-01-03	14:31:46	82.5	4.86	12.96	13.71	4.86	5.14	0.2	0.2	0.53	347	1.46	1.46	3.89	0.742	6	1	2.84	20.13	19.29	20.15	399.31	392.8	13.796	15.516	56.46	63.5	500.4	400	15	96.84	2.59	0.0304	1	111115
D	25	Y	2.25	2016-01-03	14:31:53	89.5	4.83	12.88	13.63	4.83	5.11	0.199	0.2	0.53	347	1.46	1.46	3.89	0.743	6	1	2.84	20.14	19.29	20.15	399.31	392.83	13.799	15.518	56.47	63.5	500.4	400	15	96.84	2.59	0.0304	1	111115
D	25	Y	2.25	2016-01-03	14:32:00	97	4.8	12.8	13.55	4.8	5.08	0.199	0.2	0.53	347	1.45	1.45	3.87	0.743	6	1	2.84	20.14	19.29	20.15	399.25	392.81	13.804	15.521	56.49	63.51	500.3	400	16	96.84	2.59	0.0304	1	111115
D	25	Y	2.25	2016-01-03	14:32:09	105.5	4.82	12.85	13.6	4.82	5.1	0.201	0.2	0.53	347	1.46	1.46	3.89	0.74	6	1	2.84	20.14	19.28	20.15	399.26	392.79	13.803	15.528	56.48	63.54	500.3	400	16	96.84	2.59	0.0304	1	111115
D	25	Y	2.25	2016-01-03	14:32:37	133.5	4.82	12.85	13.63	4.83	5.11	0.199	0.2	0.53	347	1.45	1.45	3.87	0.742	6	1	2.84	20.14	19.29	20.15	399.24	392.77	13.814	15.531	56.53	63.56	500.3	400	16	96.84	2.59	0.0304	1	111115
D	25	Y	2.25	2016-01-03	14:32:45	141	4.81	12.83	13.57	4.81	5.09	0.199	0.2	0.53	347	1.46	1.46	3.89	0.743	6	1	2.84	20.14	19.3	20.15	399.19	392.74	13.813	15.53	56.53	63.56	500.4	400	15	96.84	2.59	0.0304	1	111115
D	25	Y	2.25	2016-01-03	14:32:56	152	4.8	12.8	13.55	4.8	5.08	0.2	0.2	0.53	347	1.46	1.46	3.89	0.741	6	1	2.84	20.13	19.29	20.15	399.04	392.6	13.815	15.534	56.54	63.57	500.3	400	15	96.84	2.59	0.0304	1	111115
D	25	Y	2.25	2016-01-03	14:33:03	159.5	4.79	12.77	13.49	4.78	5.06	0.2	0.2	0.53	347	1.46	1.46	3.89	0.741	6	1	2.84	20.14	19.29	20.15	399.08	392.66	13.816	15.536	56.54	63.58	500.3	400	15	96.84	2.59	0.0304	1	111115
D	25	Y	2.25	2016-01-03	14:33:18	174.5	4.84	12.91	13.65	4.84	5.12	0.2	0.2	0.53	347	1.46	1.46	3.89	0.742	6	1	2.84	20.14	19.3	20.15	399.18	392.69	13.818	15.537	56.54	63.58	500.4	400	16	96.84	2.59	0.0304	1	111115
D	25	Y	2.25	2016-01-03	14:33:24	181	4.87	12.99	13.73	4.87	5.15	0.2	0.2	0.53	347	1.46	1.46	3.89	0.741	6	1	2.84	20.13	19.29	20.15	399.3	392.77	13.82	15.543	56.55	63.61	500.3	400	15	96.84	2.59	0.0304	1	111115
D	25	Y	2.25	2016-01-03	14:33:44	200	4.9	13.07	13.81	4.9	5.18	0.2	0.2	0.53	347	1.46	1.46	3.89	0.741	6	1	2.84	20.14	19.3	20.15	399.42	392.86	13.825	15.543	56.57	63.61	500.4	400	16	96.84	2.59	0.0304	1	111115
D	25	Y	2.25	2016-01-03	14:33:55	211.5	4.83	12.88	13.63	4.83	5.11	0.2	0.2	0.53	347	1.45	1.45	3.87	0.74	6	1	2.84	20.14	19.29	20.15	399.39	392.91	13.829	15.547	56.59	63.62	500.3	400	15	96.84	2.59	0.0304	1	111115
D	25	Y	2.25	2016-01-03	14:34:02	219	4.8	12.8	13.55	4.8	5.08	0.201	0.2	0.53	348	1.46	1.46	3.89	0.739	6	1	2.84	20.13	19.29	20.15	399.35	392.91	13.827	15.554	56.59	63.65	500.3	400	15	96.84	2.59	0.0304	1	111115
D	25	Y	2.25	2016-01-03	14:34:08	224.5	4.87	12.99	13.71	4.86	5.14	0.2	0.2	0.53	347	1.46	1.46	3.89	0.741	6	1	2.84	20.13	19.3	20.15	399.38	392.86	13.83	15.551	56.6	63.64	500.4	400	15	96.84	2.59	0.0304	1	111115
D	25	Y	2.25	2016-01-03	14:34:14	230.5	4.83	12.88	13.63	4.83	5.11	0.201	0.2	0.53	347	1.46	1.46	3.89	0.739	6	1	2.84	20.13	19.28	20.15	399.22	392.74	13.831	15.551	56.61	63.65	500.4	400	15	96.84	2.59	0.0304	1	111115
D	25	Y	2.25	2016-01-03	14:34:20	236	4.8	12.8	13.55	4.8	5.08	0.2	0.2	0.53	348	1.46	1.46	3.89	0.739	6	1	2.84	20.13	19.29	20.15	399.2	392.75	13.834	15.554	56.62	63.66	500.3	400	15	96.84	2.59	0.0304	1	111115
D	25	Y	2.25	2016-01-03	14:34:24	241	4.8	12.8	13.55	4.8	5.08	0.2	0.2	0.53	347	1.46	1.46	3.89	0.74	6	1	2.84	20.13	19.3	20.15	399.16	392.72	13.833	15.553	56.62	63.66	500.4	400	15	96.84	2.59	0.0304	1	111115
D	25	Y	2.25	2016-01-03	14:34:34	250.5	4.85	12.93	13.68	4.85	5.13	0.201	0.2	0.53	347	1.46	1.46	3.89	0.739	6	1	2.84	20.13	19.29	20.15	399.2	392.7	13.834	15.556	56.63	63.67	500.4	400	16	96.84	2.59	0.0304	1	111115
D	25	Y	2.25	2016-01-03	14:34:42	259	4.89	13.04	13.79	4.89	5.17	0.2	0.2	0.53	347	1.46	1.46	3.89	0.739	6	1	2.84	20.13	19.29	20.15	399.15	392.6	13.834	15.553	56.62	63.66	500.4	400	15	96.84	2.59	0.0304	1	111115
D	25	Y	2.25	2016-01-03	14:34:52	268.5	4.74	12.64	13.39	4.74	5.02	0.201	0.2	0.53	348	1.46	1.46	3.89	0.737	6	1	2.84	20.13	19.28	20.15	399.09	392.72	13.837	15.561	56.64	63.69	500.3	400	15	96.84	2.59	0.0304	1	111115
D	25	Y	2.25	2016-01-03	14:34:59	275	4.72	12.59	13.36	4.73	5.01	0.2	0.2	0.53	348	1.45	1.45	3.87	0.739	6	1	2.84	20.13	19.29	20.15	398.95	392.6	13.839	15.554	56.65	63.66	500.4	400	15	96.84	2.59	0.0304	1	111115
D	25	Y	2.25	2016-01-03	14:35:05	282	4.77	12.72	13.47	4.77	5.05	0.201	0.2	0.53	348	1.46	1.46	3.89	0.738	6	1	2.84	20.13	19.28	20.15	398.91	392.5	13.842	15.561	56.65	63.69	500.4	400	15	96.83	2.59	0.0304	1	111115
D	25	Y	2.25	2016-01-03	14:35:21	298	4.89	13.04	13.76	4.88	5.16	0.201	0.2	0.53	347	1.46	1.46	3.89	0.739	6	1	2.84	20.13	19.29	20.15	398.98	392.44	13.843	15.565	56.66	63.7	500.3	400	16	96.83	2.59	0.0304	1	111115
D	25	Y	2.25	2016-01-03	14:35:32	308.5	4.84	12.91	13.63	4.83	5.11	0.2	0.2	0.53	347	1.46	1.46	3.89	0.738	6	1	2.84	20.13	19.29	20.15	398.9	392.42	13.846	15.564	56.67	63.7	500.3	400	15	96.83	2.59	0.0304	1	111115
D	25	Y	2.25	2016-01-03	14:35:49	325.5	4.81	12.83	13.57	4.81	5.09	0.201	0.2	0.53	347	1.46	1.46	3.89	0.738	6	1	2.84	20.13	19.3	20.15	399.01	392.55	13.849	15.57	56.68	63.73	500.4	400	15	96.83	2.59	0.0304	1	111115
D	25	Y	2.25	2016-01-03	14:35:53	329.5	4.84	12.91	13.63	4.83	5.11	0.201	0.2	0.53	347	1.46	1.46	3.89	0.738	6	1	2.84	20.13	19.29	20.15	399.06	392.58	13.851	15.57	56.69	63.73	500.4	400	15	96.83	2.59	0.0304	1	111115
D	25	Y	2.25	2016-01-03	14:35:56	331.5	4.8	12.8	13.55	4.8	5.08	0.201	0.2	0.53	348	1.46	1.46	3.89	0.738	6	1	2.84	20.13	19.29	20.15	399.06	392.62	13.85	15.573	56.68	63.74	500.3	400	15	96.83	2.59	0.0304	1	111115
D	25	Y	2.25	2016-01-03	14:36:01	337.5	4.82	12.85	13.57	4.81	5.09	0.201	0.2	0.53	347	1.46	1.46	3.89	0.737	6	1	2.84	20.13	19.28	20.15	399.05	392.59	13.85	15.568	56.69	63.72	500.4	400	15	96.83	2.59	0.0304	1	111115
D	25	Y	2.25	2016-01-03	14:36:05	341.5	4.89	13.04	13.76	4.88	5.16	0.202	0.2	0.53	347	1.46	1.46	3.89	0.736	6	1	2.84	20.13	19.28	20.15	399.11	392.57	13.85	15.573	56.69	63.74	500.3	400	16	96.83	2.59	0.0304	1	111115
D	25	N	2.28	29/02/2016	13:20:17	5115.5	4.37	11.5	11.89	4.37	4.52	0.0778	0.08	0.21	298	0.646	0.66	1.74	0.806	6	1	2.84	20.15	19.74	20.15	400.41	394.86	14.845	15.608	60.33	63.43	500.4	399	5	96.28	3.02	0.0406	1	111115
D	25	N	2.28	29/02/2016	13:20:23	5121.5	4.44	11.68	12.05	4.43	4.58	0.0775	0.08	0.21	296	0.644	0.66	1.74	0.806	6	1	2.84	20.16	19.74	20.15	400.43	394.8	14.845	15.606	60.33	63.42	500.3	399	4	96.28	3.02	0.0406	1	111115
D	25	N	2.28	29/02/2016	13:20:33	5131	4.42	11.63	12	4.41	4.56	0.0778	0.08	0.21	297	0.643	0.66	1.74	0.802	6	1	2.84	20.16	19.71	20.15	400.48	394.88	14.848	15.608	60.34	63.43	500.4	399	5	96.28	3.02	0.0406	1	111115
D	25	N	2.28	29/02/2016	13:20:37	5135.5	4.42	11.63	12.03	4.42	4.57	0.078	0.08	0.21	298	0.645	0.66	1.74	0.801	6	1	2.84	20.16	19.71	20.15	400.54	394.93	14.849	15.61	60.34	63.44	500.3	399	5	96.28	3.02	0.0406	1	111115
D	25	N	2.28	29/02/2016	13:20:42	5140.5	4.42	11.63	12	4.41	4.56	0.0783	0.08	0.21	298	0.647	0.67	1.76	0.801	6	1	2.84	20.15	19.71	20.15	400.59	394.98	14.85	15.613	60.35	63.45	500.3	399	5	96.28	3.02	0.0406	1	111115
D	25	N	2.28	29/02/2016	13:20:49	5147	4.39	11.55	11.92	4.38	4.53	0.0782	0.08	0.21	298	0.645	0.66	1.74	0.8	6	1	2.84	20.16	19.7	20.15	400.53	394.96	14.852	15.614	60.36	63.45	500.3	399	5	96.28	3.02	0.0406	1	111115
D	25	N	2.28	29/02/2016	13:20:54	5152.5	4.37	11.5	11.87	4.36	4.51	0.0781	0.08	0.21	299	0.645	0.66	1.74	0.801	6	1	2.84	20.16	19.71	20.15	400.4	394.86	14.854	15.615	60.36	63.45	500.4	399	5	96.28	3.02	0.0406	1	111115
D	25	N	2.28	29/02/2016	13:21:00	5159	4.42	11.63	12.03	4.42	4.57	0.0783	0.08	0.21	298	0.646	0.66	1.74	0.8	6	1	2.84	20.15	19.7	20.15	400.49	394.88	14.853	15.616	60.36	63.46	500.4	399	5	96.28	3.02	0.0406	1	111115
D	25	N	2.28	29/02/2016	13:21:07	5165	4.44	11.68	12.05	4.43	4.58	0.0785	0.08	0.21	298	0.647	0.67	1.76	0.799	6	1	2.84	20.16	19.7	20.15	400.49	394.86	14.858	15.622	60.38	63.49	500.3	399	4	96.28	3.02	0.0406	1	111115
D	25	N	2.28	29/02/2016	13:21:11	5169.5	4.37	11.5	11.87	4.36	4.51	0.0788	0.08	0.21	299	0.649	0.67	1.76	0.799	6	1	2.84	20.15	19.7	20.15	400.47	394.92	14.857	15.624	60.38	63.5	500.3	399	5	96.28	3.02	0.0406	1	111115
D	25	N	2.28	29/02/2016	13:21:16	5175	4.31	11.34	11.74	4.31	4.46	0.0788	0.08	0.21	301	0.649	0.67	1.76	0.798	6	1	2.84	20.15	19.69	20.15	400.39	394.91	14.859	15.624	60.39	63.5	500.4	399	5	96.28	3.02	0.0406	1	111115
D	25	N	2.28	29/02/2016	13:21:22	5180	4.39	11.55	11.92	4.38	4.53	0.0788	0.08	0.21	299	0.649	0.67	1.76	0.799	6	1	2.84	20.15	19.7	20.15	400.4	394.83	14.861	15.627	60.39	63.51	500.3	399	5	96.28	3.02	0.0406	1	111115
D	25	N	2.28	29/02/2016	13:21:27	5185.5	4.41	11.61	11.97	4.4	4.55	0.0793	0.08	0.21	299	0.652	0.67	1.76	0.799	6	1	2.84	20.15	19.7	20.15	400.41	394.82	14.861	15.631	60.4	63.53	500.3	399	5	96.28	3.02	0.0406	1	111115
D	25	N	2.28	29/02/2016	13:21:33	5191	4.41	11.61	11.97	4.4	4.55	0.0787	0.08	0.21	298	0.647	0.67	1.76	0.798	6	1	2.84	20.15	19.7	20.15	400.32	394.73	14.866	15.63	60.42	63.52	500.3	399	5	96.28	3.02	0.0406	1	111115
D	25	N	2.28	29/02/2016	13:21:39	5197.5	4.42	11.63	12	4.41	4.56	0.079	0.08	0.21	298	0.648	0.67	1.76	0.797	6	1	2.84	20.15	19.69	20.15	400.32	394.71	14.868	15.634	60.43	63.54	500.3	399	5	96.28	3.02	0.0406	1	111115
D	25	N	2.28	29/02/2016	13:21:44	5202	4.45	11.71	12.08	4.44	4.59	0.0791	0.08	0.21	298	0.65	0.67	1.76	0.797	6	1	2.84	20.15	19.69	20.15	400.34	394.7	14.867	15.634	60.43	63.54	500.3	399	5	96.28	3.02	0.0406	1	111115
D	25	N	2.28	29/02/2016	13:21:51	5209.5	4.35	11.45	11.82	4.34	4.49	0.0791	0.08	0.21	300	0.65	0.67	1.76	0.797	6	1	2.84	20.15	19.69	20.15	400.25	394.73	14.869	15.636	60.43	63.55	500.4	399	5	96.28	3.02	0.0406	1	111115
D	25	N	2.28	29/02/2016	13:21:57	5216	4.44	11.68	12.05	4.43	4.58	0.0793	0.08	0.21	298	0.651	0.67	1.76	0.796	6	1	2.84	20.15	19.69	20.15	400.33	394.7	14.872	15.64	60.45	63.57	500.4	399	5	96.28	3.02	0.0406	1	111115
D	25	N	2.28	29/02/2016	13:22:03	5221.5	4.4	11.58	11.95	4.39	4.54	0.0794	0.08	0.21	299	0.651	0.67	1.76	0.795	6	1	2.84	20.15	19.69	20.15	400.26	394.68	14.874	15.642	60.45	63.57	500.4	399	5	96.28	3.02	0.0406	1	111115
D	25	N	2.28	29/02/2016	13:22:08	5226.5	4.43	11.66	12.03	4.42	4.57	0.0789	0.08	0.21	298	0.648	0.67	1.76	0.796	6	1	2.84	20.15	19.69	20.15	400.23	394.61	14.876	15.64	60.46	63.57	500.4	399	5	96.28	3.02	0.0406	1	111115
D	25	N	2.28	29/02/2016	13:22:15	5233	4.36	11.47	11.87	4.36	4.51	0.0793	0.08	0.21	300	0.65	0.67	1.76	0.795	6	1	2.84	20.15	19.69	20.15	400.23	394.69	14.879	15.647	60.48	63.6	500.4	399	5	96.29	3.02	0.0406	1	111115
D	25	N	2.28	29/02/2016	13:22:21	5239.5	4.43	11.66	12.05	4.43	4.58	0.0793	0.08	0.21	299	0.65	0.67	1.76	0.795	6	1	2.84	20.15	19.69	20.15	400.32	394.69	14.881	15.649	60.49	63.61	500.4	399	5	96.29	3.02	0.0406	1	111115
D	25	N	2.28	29/02/2016	13:22:27	5245	4.45	11.71	12.11	4.45	4.6	0.0797	0.08	0.21	298	0.652	0.67	1.76	0.794	6	1	2.84	20.15	19.68	20.15	400.36	394.71	14.883	15.653	60.49	63.62	500.4	399	5	96.29	3.02	0.0406	1	111115
D	25	N	2.28	29/02/2016	13:22:33	5251.5	4.43	11.66	12.03	4.42	4.57	0.0796	0.08	0.21	299	0.651	0.67	1.76	0.794	6	1	2.84	20.15	19.69	20.15	400.3	394.68	14.888	15.657	60.52	63.64	500.3	399	5	96.28	3.02	0.0406	1	111115
D	25	N	2.28	29/02/2016	13:22:38	5256	4.41	11.61	12	4.41	4.56	0.0797	0.08	0.21	299	0.652	0.67	1.76	0.793	6	1	2.84	20.15	19.68	20.15	400.29	394.69	14.888	15.658	60.51	63.64	500.4	399	5	96.28	3.02	0.0406	1	111115
D	25	N	2.28	29/02/2016	13:22:41	5258	4.36	11.47	11.84	4.35	4.5	0.0801	0.08	0.21	301	0.655	0.67	1.76	0.793	6	1	2.84	20.15	19.68	20.15	400.25	394.71	14.888	15.661	60.51	63.66	500.3	399	5	96.28	3.02	0.0406	1	111115
D	25	N	2.28	29/02/2016	13:22:48	5267	4.34	11.42	11.79	4.33	4.48	0.0794	0.08	0.21	301	0.649	0.67	1.76	0.794	6	1	2.84	20.15	19.69	20.15	400.26	394.75	14.893	15.66	60.53	63.65	500.3	399	4	96.29	3.02	0.0406	1	111115
D	25	N	2.28	29/02/2016	13:22:52	5269	4.37	11.5	11.87	4.36	4.51	0.0797	0.08	0.21	300	0.652	0.67	1.76	0.794	6	1	2.84	20.15	19.69	20.15	400.27	394.72	14.893	15.663	60.54	63.67	500.3	399	4	96.29	3.02	0.0406	1	111115
D	25	N	2.28	29/02/2016	13:22:57	5275.5	4.39	11.55	11.95	4.39	4.54	0.0796	0.08	0.21	300	0.65	0.67	1.76	0.793	6	1	2.84	20.15	19.69	20.15	400.26	394.68	14.896	15.664	60.55	63.67	500.2	399	4	96.29	3.02	0.0406	1	111115
D	25	N	2.28	29/02/2016	13:23:06	5284	4.34	11.42	11.79	4.33	4.48	0.08	0.08	0.21	301	0.653	0.67	1.76	0.792	6	1	2.84	20.15	19.68	20.15	400.19	394.68	14.898	15.668	60.56	63.69	500.4	399	5	96.29	3.02	0.0406	1	111115
D	26	Y	2.47	25/2/2016	12:01:17	3063	5.35	13	13.19	5.34	5.43	0.19	0.19	0.46	340	1.54	1.55	3.77	0.816	6	1	2.84	20.15	19.03	20.15	399.99	392.85	12.659	14.477	51.46	58.85	500.3	400	6	96.28	2.93	0.0483	1	111115
D	26	Y	2.47	25/2/2016	12:01:20	3065	5.37	13.04	13.26	5.37	5.46	0.19	0.19	0.46	340	1.54	1.55	3.77	0.815	6	1	2.84	20.15	19.03	20.15	400	392.83	12.66	14.477	51.46	58.85	500.3	400	6	96.28	2.93	0.0483	1	111115
D	26	Y	2.47	25/2/2016	12:01:28	3074.5	5.38	13.07	13.26	5.37	5.46	0.189	0.19	0.46	340	1.53	1.54	3.74	0.817	6	1	2.84	20.15	19.04	20.15	400.02	392.85	12.663	14.473	51.48	58.84	500.4	400	6	96.28	2.93	0.0483	1	111115
D	26	Y	2.47	25/2/2016	12:01:34	3078.5	5.33	12.95	13.14	5.32	5.41	0.189	0.19	0.46	340	1.53	1.54	3.74	0.816	6	1	2.84	20.15	19.03	20.15	399.96	392.85	12.664	14.475	51.49	58.85	500.3	400	6	96.28	2.93	0.0483	1	111115
D	26	Y	2.47	25/2/2016	12:01:37	3082	5.31	12.9	13.09	5.3	5.39	0.19	0.19	0.46	341	1.54	1.55	3.77	0.814	6	1	2.84	20.15	19.02	20.15	399.92	392.83	12.665	14.48	51.49	58.87	500.3	400	6	96.28	2.93	0.0483	1	111115
D	26	Y	2.47	25/2/2016	12:01:45	3091.5	5.32	12.92	13.14	5.32	5.41	0.189	0.19	0.46	340	1.53	1.54	3.74	0.815	6	1	2.84	20.15	19.03	20.15	399.88	392.77	12.669	14.478	51.51	58.87	500.3	400	6	96.29	2.93	0.0483	1	111115
D	26	Y	2.47	25/2/2016	12:01:50	3095	5.45	13.24	13.46	5.45	5.54	0.189	0.19	0.46	339	1.53	1.54	3.74	0.815	6	1	2.84	20.15	19.02	20.15	400.06	392.8	12.671	14.476	51.52	58.86	500.3	400	6	96.28	2.93	0.0483	1	111115
D	26	Y	2.47	25/2/2016	12:01:58	3104.5	5.37	13.04	13.26	5.37	5.46	0.19	0.19	0.46	340	1.53	1.54	3.74	0.815	6	1	2.84	20.15	19.03	20.15	399.92	392.76	12.674	14.485	51.53	58.89	500.3	400	7	96.29	2.93	0.0483	1	111115
D	26	Y	2.47	25/2/2016	12:02:04	3108	5.36	13.02	13.24	5.36	5.45	0.189	0.19	0.46	340	1.53	1.54	3.74	0.814	6	1	2.84	20.15	19.02	20.15	399.88	392.73	12.675	14.48	51.53	58.87	500.3	400	7	96.29	2.93	0.0483	1	111115
D	26	Y	2.47	25/2/2016	12:02:13	3119.5	5.39	13.09	13.29	5.38	5.47	0.189	0.19	0.46	340	1.53	1.54	3.74	0.813	6	1	2.84	20.15	19.02	20.15	399.92	392.74	12.679	14.486	51.56	58.9	500.4	400	6	96.29	2.93	0.0483	1	111115
D	26	Y	2.47	25/2/2016	12:02:26	3133	5.34	12.97	13.17	5.33	5.42	0.188	0.19	0.46	340	1.52	1.53	3.72	0.815	6	1	2.84	20.15	19.03	20.15	399.91	392.8	12.683	14.485	51.57	58.9	500.3	400	6	96.29	2.93	0.0483	1	111115
D	26	Y	2.47	25/2/2016	12:02:49	3155.5	5.35	13	13.21	5.35	5.44	0.189	0.19	0.46	340	1.52	1.53	3.72	0.812	6	1	2.84	20.14	19.02	20.15	399.91	392.77	12.695	14.494	51.63	58.94	500.3	400	6	96.29	2.93	0.0483	1	111115
D	26	Y	2.47	25/2/2016	12:02:55	3159.5	5.44	13.21	13.41	5.43	5.52	0.189	0.19	0.46	339	1.52	1.53	3.72	0.81	6	1	2.84	20.15	19	20.15	399.94	392.71	12.696	14.492	51.63	58.93	500.4	400	6	96.29	2.93	0.0483	1	111115
D	26	Y	2.47	25/2/2016	12:03:04	3170.5	5.39	13.09	13.31	5.39	5.48	0.189	0.19	0.46	340	1.52	1.53	3.72	0.81	6	1	2.84	20.14	19.01	20.15	399.89	392.71	12.7	14.497	51.65	58.95	500.3	400	6	96.29	2.93	0.0483	1	111115
D	26	Y	2.47	25/2/2016	12:03:16	3182	5.39	13.09	13.31	5.39	5.48	0.189	0.19	0.46	339	1.52	1.53	3.72	0.812	6	1	2.84	20.15	19.02	20.15	399.83	392.65	12.707	14.502	51.67	58.97	500.4	400	6	96.29	2.93	0.0483	1	111115
D	26	Y	2.47	25/2/2016	12:03:21	3186	5.32	12.92	13.12	5.31	5.4	0.189	0.19	0.46	340	1.52	1.53	3.72	0.812	6	1	2.84	20.15	19.02	20.15	399.78	392.69	12.707	14.503	51.67	58.97	500.3	400	6	96.29	2.93	0.0483	1	111115
D	26	Y	2.47	25/2/2016	12:03:27	3192	5.44	13.21	13.43	5.44	5.53	0.188	0.19	0.46	339	1.52	1.53	3.72	0.811	6	1	2.84	20.15	19.02	20.15	399.91	392.67	12.711	14.504	51.68	58.98	500.3	400	6	96.29	2.93	0.0483	1	111115
D	26	Y	2.47	25/2/2016	12:03:37	3203.5	5.33	12.95	13.17	5.33	5.42	0.188	0.19	0.46	340	1.52	1.53	3.72	0.813	6	1	2.84	20.15	19.04	20.15	399.78	392.67	12.717	14.509	51.71	58.99	500.3	400	7	96.29	2.93	0.0483	1	111115
D	26	Y	2.47	25/2/2016	12:03:42	3207	5.36	13.02	13.21	5.35	5.44	0.188	0.19	0.46	340	1.52	1.53	3.72	0.813	6	1	2.84	20.15	19.04	20.15	399.82	392.68	12.718	14.515	51.72	59.02	500.3	400	7	96.29	2.93	0.0483	1	111115
D	26	Y	2.47	25/2/2016	12:03:52	3218.5	5.33	12.95	13.14	5.32	5.41	0.188	0.19	0.46	340	1.52	1.53	3.72	0.811	6	1	2.84	20.15	19.03	20.15	399.76	392.66	12.724	14.517	51.73	59.03	500.3	400	6	96.29	2.93	0.0483	1	111115
D	26	Y	2.47	25/2/2016	12:03:56	3220.5	5.34	12.97	13.19	5.34	5.43	0.188	0.19	0.46	340	1.52	1.53	3.72	0.812	6	1	2.84	20.15	19.04	20.15	399.77	392.65	12.724	14.517	51.74	59.03	500.4	400	6	96.29	2.93	0.0483	1	111115
D	26	Y	2.47	25/2/2016	12:04:02	3226	5.43	13.19	13.41	5.43	5.52	0.188	0.19	0.46	339	1.52	1.53	3.72	0.812	6	1	2.84	20.15	19.04	20.15	399.85	392.62	12.726	14.521	51.74	59.04	500.3	400	6	96.29	2.93	0.0483	1	111115
D	26	Y	2.47	25/2/2016	12:04:11	3237.5	5.44	13.21	13.41	5.43	5.52	0.188	0.19	0.46	339	1.51	1.52	3.69	0.812	6	1	2.84	20.15	19.04	20.15	399.79	392.56	12.732	14.521	51.76	59.04	500.3	400	6	96.29	2.93	0.0483	1	111115
D	26	Y	2.47	25/2/2016	12:04:21	3247	5.26	12.78	13	5.26	5.35	0.188	0.19	0.46	340	1.51	1.52	3.69	0.813	6	1	2.84	20.15	19.05	20.15	399.75	392.73	12.736	14.527	51.78	59.06	500.4	400	6	96.29	2.93	0.0483	1	111115
D	26	Y	2.47	25/2/2016	12:04:32	3258.5	5.38	13.07	13.29	5.38	5.47	0.188	0.19	0.46	339	1.52	1.53	3.72	0.813	6	1	2.84	20.15	19.05	20.15	399.77	392.6	12.742	14.535	51.8	59.08	500.3	400	6	96.29	2.93	0.0483	1	111115
D	26	Y	2.47	25/2/2016	12:04:37	3262	5.36	13.02	13.21	5.35	5.44	0.188	0.19	0.46	339	1.52	1.53	3.72	0.813	6	1	2.84	20.15	19.05	20.15	399.71	392.57	12.743	14.534	51.8	59.08	500.3	400	7	96.29	2.93	0.0483	1	111115
D	26	Y	2.47	25/2/2016	12:04:43	3268	5.37	13.04	13.26	5.37	5.46	0.187	0.19	0.46	339	1.51	1.52	3.69	0.815	6	1	2.84	20.15	19.07	20.15	399.69	392.54	12.747	14.535	51.82	59.08	500.3	400	7	96.29	2.93	0.0483	1	111115
D	26	Y	2.47	25/2/2016	12:04:49	3273.5	5.32	12.92	13.12	5.31	5.4	0.188	0.19	0.46	340	1.52	1.53	3.72	0.813	6	1	2.84	20.15	19.06	20.15	399.58	392.49	12.75	14.547	51.83	59.13	500.3	400	7	96.29	2.93	0.0483	1	111115
D	26	Y	2.47	25/2/2016	12:04:56	3283	5.47	13.29	13.51	5.47	5.56	0.188	0.19	0.46	338	1.51	1.52	3.69	0.811	6	1	2.84	20.15	19.05	20.15	399.79	392.52	12.756	14.544	51.85	59.11	500.3	400	7	96.29	2.93	0.0483	1	111115
D	26	Y	2.47	25/2/2016	12:05:02	3286.5	5.35	13	13.21	5.35	5.44	0.188	0.19	0.46	339	1.51	1.52	3.69	0.813	6	1	2.84	20.15	19.06	20.15	399.74	392.61	12.757	14.546	51.85	59.13	500.4	400	7	96.29	2.93	0.0483	1	111115
D	26	N	2.17	23/2/2016	17:02:31	946	3.65	10.09	10.15	3.65	3.67	0.0432	0.04	0.11	253	0.385	0.4	1.11	0.853	6	1	2.84	20.08	19.64	20.15	399.68	395.11	14.535	14.99	59.27	61.12	500.4	400	15	96.16	2.63	0.051	1	111115
D	26	N	2.17	23/2/2016	17:02:41	952.5	3.82	10.56	10.59	3.81	3.83	0.0435	0.04	0.11	248	0.387	0.4	1.11	0.852	6	1	2.84	20.08	19.64	20.15	399.75	394.99	14.54	14.997	59.29	61.16	500.4	400	15	96.16	2.63	0.051	1	111115
D	26	N	2.17	23/2/2016	17:02:50	962	3.7	10.23	10.26	3.69	3.71	0.0433	0.04	0.11	252	0.386	0.4	1.11	0.853	6	1	2.84	20.08	19.65	20.15	399.69	395.07	14.547	15.002	59.32	61.18	500.3	400	15	96.16	2.63	0.051	1	111115
D	26	N	2.17	23/2/2016	17:03:09	984	3.78	10.45	10.48	3.77	3.79	0.0434	0.04	0.11	249	0.385	0.4	1.11	0.85	6	1	2.84	20.08	19.64	20.15	399.72	395.01	14.566	15.021	59.41	61.26	500.4	400	16	96.16	2.63	0.051	1	111115
D	26	N	2.17	23/2/2016	17:03:15	987.5	3.65	10.09	10.12	3.64	3.66	0.0424	0.04	0.11	251	0.377	0.39	1.08	0.85	6	1	2.84	20.08	19.63	20.15	399.6	395.05	14.572	15.017	59.43	61.25	500.4	400	16	96.16	2.63	0.051	1	111115
D	26	N	2.17	23/2/2016	17:05:00	1098.5	3.75	10.37	10.42	3.75	3.77	0.044	0.05	0.14	252	0.387	0.4	1.11	0.842	6	1	2.84	20.08	19.64	20.15	399.84	395.16	14.654	15.111	59.77	61.63	500.4	400	16	96.16	2.63	0.051	1	111115
D	26	N	2.17	23/2/2016	17:05:07	1106	3.71	10.26	10.31	3.71	3.73	0.0434	0.04	0.11	252	0.382	0.39	1.08	0.841	6	1	2.84	20.07	19.64	20.15	399.81	395.18	14.661	15.112	59.81	61.64	500.3	400	16	96.16	2.63	0.051	1	111115
D	26	N	2.17	23/2/2016	17:05:11	1110.5	3.72	10.29	10.34	3.72	3.74	0.0435	0.04	0.11	252	0.382	0.39	1.08	0.841	6	1	2.84	20.07	19.64	20.15	399.78	395.13	14.666	15.117	59.83	61.67	500.2	400	15	96.16	2.63	0.051	1	111115
D	26	N	2.17	23/2/2016	17:05:16	1115	3.81	10.53	10.59	3.81	3.83	0.0437	0.05	0.14	249	0.384	0.4	1.11	0.84	6	1	2.84	20.08	19.64	20.15	399.84	395.08	14.67	15.123	59.84	61.68	500.4	400	15	96.16	2.63	0.051	1	111115
D	26	N	2.17	23/2/2016	17:05:21	1120	3.72	10.29	10.31	3.71	3.73	0.0437	0.05	0.14	253	0.384	0.4	1.11	0.84	6	1	2.84	20.08	19.64	20.15	399.77	395.13	14.673	15.126	59.85	61.69	500.4	400	15	96.16	2.63	0.051	1	111115
D	26	N	2.17	23/2/2016	17:05:27	1125.5	3.78	10.45	10.48	3.77	3.79	0.0433	0.04	0.11	249	0.38	0.39	1.08	0.84	6	1	2.84	20.08	19.64	20.15	399.73	395.02	14.678	15.127	59.87	61.7	500.4	400	15	96.16	2.63	0.051	1	111115
D	26	N	2.17	23/2/2016	17:05:32	1131.5	3.74	10.34	10.37	3.73	3.75	0.0435	0.04	0.11	251	0.382	0.39	1.08	0.84	6	1	2.84	20.08	19.64	20.15	399.74	395.08	14.684	15.135	59.89	61.73	500.3	400	15	96.16	2.63	0.051	1	111115
D	26	N	2.17	23/2/2016	17:05:37	1136	3.74	10.34	10.4	3.74	3.76	0.0436	0.04	0.11	251	0.382	0.39	1.08	0.839	6	1	2.84	20.08	19.64	20.15	399.69	395.02	14.687	15.139	59.9	61.74	500.4	400	15	96.16	2.63	0.051	1	111115
D	26	N	2.17	23/2/2016	17:05:43	1138.5	3.73	10.31	10.37	3.73	3.75	0.0438	0.05	0.14	252	0.384	0.4	1.11	0.839	6	1	2.84	20.08	19.64	20.15	399.67	395.01	14.689	15.142	59.9	61.75	500.4	400	15	96.16	2.63	0.051	1	111115
D	26	N	2.17	23/2/2016	17:05:48	1146.5	3.83	10.59	10.62	3.82	3.84	0.0435	0.04	0.11	248	0.381	0.39	1.08	0.839	6	1	2.84	20.08	19.65	20.15	399.72	394.95	14.696	15.146	59.93	61.77	500.2	400	15	96.16	2.63	0.051	1	111115
D	26	N	2.17	23/2/2016	17:05:52	1151.5	3.86	10.67	10.7	3.85	3.87	0.0437	0.05	0.14	247	0.382	0.39	1.08	0.838	6	1	2.84	20.08	19.64	20.15	399.73	394.93	14.699	15.151	59.95	61.79	500.3	400	15	96.16	2.63	0.051	1	111115
D	26	N	2.17	23/2/2016	17:05:58	1157.5	3.75	10.37	10.4	3.74	3.76	0.0432	0.04	0.11	250	0.378	0.39	1.08	0.838	6	1	2.84	20.08	19.64	20.15	399.68	395.01	14.704	15.151	59.97	61.79	500.4	400	15	96.16	2.63	0.051	1	111115
D	26	N	2.17	23/2/2016	17:06:02	1159.5	3.8	10.51	10.56	3.8	3.82	0.0436	0.04	0.11	249	0.382	0.39	1.08	0.837	6	1	2.84	20.08	19.64	20.15	399.69	394.95	14.705	15.155	59.97	61.81	500.4	400	15	96.16	2.63	0.051	1	111115
D	26	N	2.17	23/2/2016	17:06:05	1163	3.82	10.56	10.59	3.81	3.83	0.0444	0.05	0.14	251	0.387	0.4	1.11	0.835	6	1	2.84	20.08	19.63	20.15	399.72	394.96	14.708	15.166	59.99	61.85	500.3	400	15	96.16	2.63	0.051	1	111115
D	26	N	2.17	23/2/2016	17:06:09	1167	3.74	10.34	10.42	3.75	3.77	0.0438	0.05	0.14	252	0.382	0.39	1.08	0.836	6	1	2.84	20.08	19.64	20.15	399.61	394.93	14.71	15.162	60	61.84	500.3	400	15	96.16	2.63	0.051	1	111115
D	26	N	2.17	23/2/2016	17:06:14	1173	3.78	10.45	10.51	3.78	3.8	0.0442	0.05	0.14	251	0.386	0.4	1.11	0.837	6	1	2.84	20.08	19.64	20.15	399.68	394.96	14.713	15.169	60.01	61.87	500.4	400	15	96.16	2.63	0.051	1	111115
D	26	N	2.17	23/2/2016	17:06:20	1179	3.81	10.53	10.56	3.8	3.82	0.0442	0.05	0.14	251	0.386	0.4	1.11	0.837	6	1	2.84	20.08	19.65	20.15	399.7	394.95	14.717	15.173	60.03	61.88	500.3	400	15	96.16	2.63	0.051	1	111115
D	26	N	2.17	23/2/2016	17:06:25	1184	3.75	10.37	10.4	3.74	3.76	0.0443	0.05	0.14	253	0.387	0.4	1.11	0.836	6	1	2.84	20.08	19.65	20.15	399.64	394.96	14.721	15.178	60.03	61.89	500.3	400	16	96.16	2.63	0.051	1	111115
D	26	N	2.17	23/2/2016	17:06:30	1188.5	3.78	10.45	10.51	3.78	3.8	0.0441	0.05	0.14	251	0.385	0.4	1.11	0.837	6	1	2.84	20.08	19.65	20.15	399.63	394.91	14.722	15.177	60.04	61.89	500.4	400	16	96.16	2.63	0.051	1	111115
D	26	N	2.17	23/2/2016	17:06:34	1193.5	3.79	10.48	10.51	3.78	3.8	0.0443	0.05	0.14	252	0.387	0.4	1.11	0.837	6	1	2.84	20.08	19.65	20.15	399.68	394.96	14.726	15.183	60.05	61.91	500.4	400	15	96.16	2.63	0.051	1	111115
D	26	N	2.17	23/2/2016	17:06:39	1198.5	3.74	10.34	10.37	3.73	3.75	0.0443	0.05	0.14	253	0.386	0.4	1.11	0.836	6	1	2.84	20.08	19.65	20.15	399.66	395	14.728	15.184	60.05	61.91	500.4	400	15	96.16	2.63	0.051	1	111115
D	26	N	2.17	23/2/2016	17:06:44	1203	3.77	10.42	10.48	3.77	3.79	0.0446	0.05	0.14	253	0.39	0.4	1.11	0.836	6	1	2.84	20.08	19.65	20.15	399.62	394.91	14.728	15.189	60.05	61.93	500.2	400	15	96.16	2.63	0.051	1	111115
D	26	N	2.17	23/2/2016	17:06:49	1208	3.79	10.48	10.51	3.78	3.8	0.0441	0.05	0.14	251	0.385	0.4	1.11	0.836	6	1	2.84	20.08	19.65	20.15	399.68	394.96	14.732	15.187	60.06	61.92	500.3	400	15	96.16	2.63	0.051	1	111115
D	26	N	2.17	23/2/2016	17:06:55	1214	3.8	10.51	10.56	3.8	3.82	0.0442	0.05	0.14	251	0.386	0.4	1.11	0.836	6	1	2.84	20.08	19.65	20.15	399.64	394.9	14.733	15.189	60.07	61.93	500.4	400	16	96.16	2.63	0.051	1	111115
D	26	N	2.17	23/2/2016	17:07:01	1220	3.72	10.29	10.31	3.71	3.73	0.0443	0.05	0.14	254	0.387	0.4	1.11	0.835	6	1	2.84	20.08	19.65	20.15	399.54	394.9	14.736	15.192	60.08	61.94	500.4	400	15	96.16	2.63	0.051	1	111115
D	3	Y	2.54	23/2/2016	17:45:51	1639	5.37	12.69	12.83	5.37	5.43	0.13	0.13	0.31	319	1.06	1.06	2.5	0.804	6	1	2.84	20.06	19.44	20.15	399.08	392.14	13.94	15.195	56.93	62.06	500.3	399	25	96.2	2.69	0.0322	1	111115
D	3	Y	2.54	23/2/2016	17:45:56	1642.5	5.36	12.66	12.8	5.36	5.42	0.131	0.13	0.31	319	1.07	1.07	2.53	0.805	6	1	2.84	20.06	19.44	20.15	399.05	392.12	13.941	15.199	56.94	62.08	500.4	399	26	96.21	2.69	0.0322	1	111115
D	3	Y	2.54	23/2/2016	17:46:03	1651.5	5.4	12.76	12.9	5.4	5.46	0.13	0.13	0.31	318	1.06	1.06	2.5	0.804	6	1	2.84	20.06	19.44	20.15	399.11	392.14	13.947	15.201	56.97	62.08	500.4	399	24	96.2	2.69	0.0322	1	111115
D	3	Y	2.54	23/2/2016	17:46:11	1658.5	5.33	12.59	12.73	5.33	5.39	0.13	0.13	0.31	319	1.06	1.06	2.5	0.804	6	1	2.84	20.06	19.44	20.15	399.02	392.13	13.951	15.202	56.97	62.08	500.3	399	26	96.2	2.69	0.0322	1	111115
D	3	Y	2.54	23/2/2016	17:46:16	1662	5.42	12.8	12.92	5.41	5.47	0.13	0.13	0.31	318	1.06	1.06	2.5	0.805	6	1	2.84	20.06	19.45	20.15	399.06	392.07	13.953	15.202	56.98	62.08	500.3	399	25	96.2	2.69	0.0322	1	111115
D	3	Y	2.54	23/2/2016	17:46:21	1667.5	5.39	12.73	12.9	5.4	5.46	0.13	0.13	0.31	318	1.06	1.06	2.5	0.804	6	1	2.84	20.06	19.44	20.15	399.03	392.06	13.957	15.21	57	62.12	500.3	399	24	96.21	2.69	0.0322	1	111115
D	3	Y	2.54	23/2/2016	17:46:26	1673	5.31	12.54	12.69	5.31	5.37	0.13	0.13	0.31	319	1.06	1.06	2.5	0.804	6	1	2.84	20.06	19.45	20.15	398.95	392.08	13.962	15.215	57.02	62.14	500.3	399	26	96.21	2.69	0.0322	1	111115
D	3	Y	2.54	23/2/2016	17:46:32	1678	5.43	12.83	12.94	5.42	5.48	0.13	0.13	0.31	318	1.06	1.06	2.5	0.804	6	1	2.84	20.06	19.45	20.15	399	392	13.965	15.219	57.03	62.14	500.4	399	26	96.2	2.69	0.0322	1	111115
D	3	Y	2.54	23/2/2016	17:46:39	1687	5.35	12.64	12.78	5.35	5.41	0.131	0.13	0.31	319	1.06	1.06	2.5	0.803	6	1	2.84	20.06	19.45	20.15	398.86	391.95	13.97	15.224	57.05	62.17	500.4	399	24	96.2	2.69	0.0322	1	111115
D	3	Y	2.54	23/2/2016	17:46:44	1690.5	5.39	12.73	12.87	5.39	5.45	0.13	0.13	0.31	318	1.06	1.06	2.5	0.804	6	1	2.84	20.06	19.46	20.15	398.96	392	13.974	15.229	57.06	62.19	500.4	399	25	96.21	2.69	0.0322	1	111115
D	3	Y	2.54	23/2/2016	17:46:49	1695.5	5.39	12.73	12.87	5.39	5.45	0.131	0.13	0.31	319	1.06	1.06	2.5	0.802	6	1	2.84	20.07	19.45	20.15	398.89	391.93	13.98	15.236	57.08	62.21	500.3	399	26	96.21	2.69	0.0322	1	111115
D	3	Y	2.54	23/2/2016	17:46:55	1701	5.42	12.8	12.94	5.42	5.48	0.131	0.13	0.31	318	1.06	1.06	2.5	0.801	6	1	2.84	20.06	19.45	20.15	398.92	391.92	13.984	15.239	57.1	62.23	500.3	399	26	96.2	2.69	0.0322	1	111115
D	3	Y	2.54	23/2/2016	17:47:00	1706.5	5.31	12.54	12.71	5.32	5.38	0.131	0.13	0.31	319	1.06	1.06	2.5	0.802	6	1	2.84	20.06	19.46	20.15	398.8	391.92	13.989	15.243	57.12	62.24	500.2	399	25	96.21	2.69	0.0322	1	111115
D	3	Y	2.54	23/2/2016	17:47:07	1715	5.37	12.69	12.83	5.37	5.43	0.131	0.13	0.31	319	1.06	1.06	2.5	0.8	6	1	2.84	20.06	19.45	20.15	398.8	391.86	13.996	15.251	57.16	62.28	500.4	399	24	96.21	2.69	0.0322	1	111115
D	3	Y	2.54	23/2/2016	17:47:12	1718.5	5.48	12.94	13.06	5.47	5.53	0.131	0.13	0.31	317	1.06	1.06	2.5	0.801	6	1	2.84	20.06	19.45	20.15	398.89	391.83	13.998	15.25	57.16	62.28	500.4	399	25	96.21	2.69	0.0322	1	111115
D	3	Y	2.54	23/2/2016	17:47:17	1724	5.44	12.85	12.99	5.44	5.5	0.132	0.13	0.31	318	1.07	1.07	2.53	0.798	6	1	2.84	20.07	19.44	20.15	398.89	391.87	14.001	15.26	57.17	62.31	500.4	399	26	96.21	2.69	0.0322	1	111115
D	3	Y	2.54	23/2/2016	17:47:24	1732.5	5.37	12.69	12.8	5.36	5.42	0.131	0.13	0.31	319	1.06	1.06	2.5	0.799	6	1	2.84	20.06	19.44	20.15	398.84	391.91	14.008	15.262	57.2	62.32	500.4	399	24	96.21	2.69	0.0322	1	111115
D	3	Y	2.54	23/2/2016	17:47:33	1741	5.36	12.66	12.8	5.36	5.42	0.131	0.13	0.31	319	1.06	1.06	2.5	0.799	6	1	2.84	20.06	19.45	20.15	398.8	391.87	14.014	15.267	57.23	62.35	500.2	399	26	96.21	2.69	0.0322	1	111115
D	3	Y	2.54	23/2/2016	17:47:40	1748	5.33	12.59	12.76	5.34	5.4	0.131	0.13	0.31	320	1.06	1.06	2.5	0.799	6	1	2.84	20.06	19.46	20.15	398.89	391.99	14.019	15.275	57.25	62.38	500.4	399	24	96.21	2.69	0.0322	1	111115
D	3	Y	2.54	23/2/2016	17:47:47	1755	5.35	12.64	12.8	5.36	5.42	0.131	0.13	0.31	319	1.06	1.06	2.5	0.798	6	1	2.84	20.06	19.45	20.15	398.88	391.96	14.026	15.278	57.28	62.4	500.4	399	26	96.21	2.69	0.0322	1	111115
D	3	Y	2.54	23/2/2016	17:47:54	1761.5	5.39	12.73	12.9	5.4	5.46	0.131	0.13	0.31	319	1.06	1.06	2.5	0.797	6	1	2.84	20.06	19.45	20.15	398.92	391.95	14.031	15.283	57.3	62.41	500.2	399	25	96.21	2.69	0.0322	1	111115
D	3	Y	2.54	23/2/2016	17:47:59	1765	5.39	12.73	12.87	5.39	5.45	0.131	0.13	0.31	319	1.06	1.06	2.5	0.796	6	1	2.84	20.06	19.44	20.15	398.93	391.97	14.033	15.284	57.31	62.42	500.5	399	24	96.21	2.69	0.0322	1	111115
D	3	Y	2.54	23/2/2016	17:48:06	1774	5.36	12.66	12.8	5.36	5.42	0.131	0.13	0.31	319	1.06	1.06	2.5	0.796	6	1	2.84	20.06	19.44	20.15	398.86	391.94	14.041	15.289	57.35	62.44	500.4	399	25	96.21	2.69	0.0322	1	111115
D	3	Y	2.54	23/2/2016	17:48:12	1780.5	5.44	12.85	12.97	5.43	5.49	0.132	0.13	0.31	318	1.06	1.06	2.5	0.795	6	1	2.84	20.06	19.44	20.15	398.88	391.87	14.045	15.296	57.37	62.48	500.4	399	25	96.21	2.69	0.0322	1	111115
D	3	Y	2.54	23/2/2016	17:48:19	1787.5	5.37	12.69	12.83	5.37	5.43	0.132	0.13	0.31	319	1.06	1.06	2.5	0.795	6	1	2.84	20.06	19.44	20.15	398.83	391.89	14.049	15.301	57.38	62.5	500.2	399	26	96.21	2.69	0.0322	1	111115
D	3	Y	2.54	23/2/2016	17:48:24	1791	5.4	12.76	12.92	5.41	5.47	0.132	0.13	0.31	319	1.06	1.06	2.5	0.793	6	1	2.84	20.06	19.43	20.15	398.84	391.86	14.052	15.304	57.39	62.51	500.5	399	24	96.21	2.69	0.0322	1	111115
D	3	Y	2.54	23/2/2016	17:48:30	1796	5.38	12.71	12.85	5.38	5.44	0.132	0.13	0.31	319	1.06	1.06	2.5	0.793	6	1	2.84	20.06	19.44	20.15	398.8	391.85	14.054	15.306	57.41	62.52	500.4	399	26	96.21	2.69	0.0322	1	111115
D	3	Y	2.54	23/2/2016	17:48:35	1801.5	5.47	12.92	13.04	5.46	5.52	0.132	0.13	0.31	318	1.06	1.06	2.5	0.793	6	1	2.84	20.06	19.43	20.15	398.86	391.81	14.059	15.309	57.43	62.54	500.3	399	25	96.22	2.69	0.0322	1	111115
D	3	Y	2.54	23/2/2016	17:48:40	1806.5	5.42	12.8	12.94	5.42	5.48	0.132	0.13	0.31	319	1.06	1.06	2.5	0.792	6	1	2.84	20.06	19.43	20.15	398.7	391.7	14.059	15.309	57.43	62.54	500.4	399	25	96.22	2.69	0.0322	1	111115
D	3	Y	2.54	23/2/2016	17:48:45	1811.5	5.46	12.9	13.04	5.46	5.52	0.132	0.13	0.31	318	1.06	1.06	2.5	0.792	6	1	2.84	20.06	19.44	20.15	398.86	391.82	14.063	15.315	57.46	62.57	500.4	399	26	96.22	2.69	0.0322	1	111115
D	3	N	2.53	22/2/2016	18:22:52	80.5	5.33	12.64	12.76	5.32	5.38	0.0772	0.08	0.19	275	0.682	0.69	1.64	0.855	6	1	2.84	20.18	19.79	20.15	399.96	393.25	14.393	15.198	58.33	61.6	500.4	400	12	96.17	2.89	0.05	1	111115
D	3	N	2.53	22/2/2016	18:22:58	88	5.39	12.78	12.92	5.39	5.45	0.0775	0.08	0.19	274	0.682	0.69	1.64	0.853	6	1	2.84	20.18	19.78	20.15	400	393.21	14.397	15.203	58.35	61.62	500.3	400	12	96.17	2.89	0.05	1	111115
D	3	N	2.53	22/2/2016	18:23:05	94.5	5.33	12.64	12.76	5.32	5.38	0.0775	0.08	0.19	276	0.684	0.69	1.64	0.854	6	1	2.84	20.18	19.79	20.15	399.94	393.23	14.397	15.204	58.35	61.62	500.4	400	12	96.17	2.89	0.05	1	111115
D	3	N	2.53	22/2/2016	18:23:10	100	5.26	12.47	12.59	5.25	5.31	0.0775	0.08	0.19	277	0.683	0.69	1.64	0.854	6	1	2.84	20.18	19.79	20.15	399.94	393.32	14.4	15.207	58.36	61.63	500.3	400	13	96.17	2.89	0.05	1	111115
D	3	N	2.53	22/2/2016	18:23:17	106.5	5.25	12.45	12.59	5.25	5.31	0.0775	0.08	0.19	278	0.682	0.69	1.64	0.852	6	1	2.84	20.18	19.78	20.15	399.94	393.32	14.402	15.208	58.37	61.63	500.4	400	12	96.17	2.89	0.05	1	111115
D	3	N	2.53	22/2/2016	18:23:24	113	5.26	12.47	12.62	5.26	5.32	0.0775	0.08	0.19	277	0.682	0.69	1.64	0.852	6	1	2.84	20.18	19.78	20.15	399.91	393.28	14.402	15.207	58.37	61.63	500.4	400	12	96.17	2.89	0.05	1	111115
D	3	N	2.53	22/2/2016	18:23:32	121.5	5.27	12.5	12.64	5.27	5.33	0.0778	0.08	0.19	277	0.684	0.69	1.64	0.851	6	1	2.84	20.18	19.78	20.15	399.95	393.3	14.404	15.212	58.38	61.65	500.4	400	13	96.17	2.89	0.05	1	111115
D	3	N	2.53	22/2/2016	18:23:40	130	5.21	12.36	12.5	5.21	5.27	0.0778	0.08	0.19	279	0.683	0.69	1.64	0.851	6	1	2.84	20.18	19.77	20.15	399.9	393.33	14.405	15.212	58.38	61.65	500.3	400	13	96.17	2.89	0.05	1	111115
D	3	N	2.53	22/2/2016	18:23:48	137.5	5.28	12.52	12.64	5.27	5.33	0.0782	0.08	0.19	278	0.686	0.69	1.64	0.85	6	1	2.84	20.18	19.77	20.15	399.95	393.3	14.408	15.218	58.4	61.68	500.4	400	12	96.17	2.89	0.05	1	111115
D	3	N	2.53	22/2/2016	18:23:54	144	5.2	12.33	12.47	5.2	5.26	0.0777	0.08	0.19	279	0.682	0.69	1.64	0.85	6	1	2.84	20.18	19.77	20.15	399.88	393.32	14.409	15.214	58.4	61.66	500.3	400	12	96.17	2.89	0.05	1	111115
D	3	N	2.53	22/2/2016	18:24:00	149.5	5.3	12.57	12.71	5.3	5.36	0.078	0.08	0.19	277	0.685	0.69	1.64	0.85	6	1	2.84	20.18	19.77	20.15	399.92	393.24	14.408	15.217	58.39	61.67	500.4	400	12	96.17	2.89	0.05	1	111115
D	3	N	2.53	22/2/2016	18:24:06	155.5	5.31	12.59	12.76	5.32	5.38	0.0781	0.08	0.19	277	0.685	0.69	1.64	0.85	6	1	2.84	20.18	19.77	20.15	399.94	393.24	14.409	15.219	58.4	61.68	500.4	400	12	96.17	2.89	0.05	1	111115
D	3	N	2.53	22/2/2016	18:24:14	163.5	5.29	12.55	12.66	5.28	5.34	0.0786	0.08	0.19	278	0.689	0.7	1.66	0.849	6	1	2.84	20.18	19.77	20.15	399.95	393.29	14.41	15.223	58.41	61.7	500.3	400	13	96.17	2.89	0.05	1	111115
D	3	N	2.53	22/2/2016	18:24:20	169.5	5.34	12.66	12.81	5.34	5.4	0.0782	0.08	0.19	277	0.686	0.69	1.64	0.849	6	1	2.84	20.18	19.77	20.15	399.95	393.22	14.411	15.221	58.41	61.69	500.3	400	12	96.17	2.89	0.05	1	111115
D	3	N	2.53	22/2/2016	18:24:26	175	5.26	12.47	12.62	5.26	5.32	0.078	0.08	0.19	278	0.685	0.69	1.64	0.85	6	1	2.84	20.18	19.77	20.15	399.91	393.28	14.41	15.218	58.41	61.69	500.4	400	12	96.17	2.89	0.05	1	111115
D	3	N	2.53	22/2/2016	18:24:31	181	5.32	12.62	12.76	5.32	5.38	0.0774	0.08	0.19	276	0.68	0.69	1.64	0.851	6	1	2.84	20.18	19.78	20.15	399.89	393.19	14.413	15.215	58.42	61.68	500.4	400	12	96.17	2.89	0.05	1	111115
D	3	N	2.53	22/2/2016	18:24:37	186.5	5.26	12.47	12.62	5.26	5.32	0.0775	0.08	0.19	277	0.681	0.69	1.64	0.852	6	1	2.84	20.18	19.78	20.15	399.89	393.26	14.414	15.219	58.43	61.69	500.3	400	12	96.17	2.89	0.05	1	111115
D	3	N	2.53	22/2/2016	18:24:44	193	5.21	12.36	12.47	5.2	5.26	0.0786	0.08	0.19	280	0.69	0.7	1.66	0.85	6	1	2.84	20.18	19.78	20.15	399.87	393.3	14.414	15.228	58.42	61.72	500.3	400	12	96.17	2.89	0.05	1	111115
D	3	N	2.53	22/2/2016	18:24:51	200.5	5.31	12.59	12.71	5.3	5.36	0.078	0.08	0.19	277	0.685	0.69	1.64	0.85	6	1	2.84	20.18	19.78	20.15	399.92	393.24	14.415	15.224	58.43	61.71	500.3	400	13	96.17	2.89	0.05	1	111115
D	3	N	2.53	22/2/2016	18:25:00	209	5.21	12.36	12.5	5.21	5.27	0.0778	0.08	0.19	279	0.683	0.69	1.64	0.851	6	1	2.84	20.18	19.78	20.15	399.87	393.3	14.417	15.223	58.44	61.71	500.3	400	13	96.17	2.89	0.05	1	111115
D	3	N	2.53	22/2/2016	18:25:07	216.5	5.31	12.59	12.74	5.31	5.37	0.0782	0.08	0.19	277	0.686	0.69	1.64	0.85	6	1	2.84	20.18	19.78	20.15	399.93	393.24	14.418	15.228	58.45	61.73	500.3	400	12	96.17	2.89	0.05	1	111115
D	3	N	2.53	22/2/2016	18:25:14	223	5.24	12.43	12.55	5.23	5.29	0.0782	0.08	0.19	279	0.687	0.7	1.66	0.851	6	1	2.84	20.18	19.79	20.15	399.85	393.25	14.42	15.231	58.45	61.74	500.4	400	12	96.17	2.89	0.05	1	111115
D	3	N	2.53	22/2/2016	18:25:20	230	5.26	12.47	12.59	5.25	5.31	0.0784	0.08	0.19	279	0.688	0.7	1.66	0.85	6	1	2.84	20.18	19.78	20.15	399.82	393.19	14.42	15.233	58.46	61.75	500.3	400	12	96.17	2.89	0.05	1	111115
D	3	N	2.53	22/2/2016	18:25:26	235.5	5.19	12.31	12.43	5.18	5.24	0.0783	0.08	0.19	280	0.687	0.7	1.66	0.85	6	1	2.84	20.18	19.78	20.15	399.76	393.22	14.42	15.231	58.46	61.74	500.4	400	13	96.17	2.89	0.05	1	111115
D	3	N	2.53	22/2/2016	18:25:33	242	5.17	12.26	12.38	5.16	5.22	0.0784	0.08	0.19	280	0.689	0.7	1.66	0.851	6	1	2.84	20.18	19.79	20.15	399.72	393.2	14.419	15.233	58.45	61.75	500.4	400	13	96.17	2.89	0.05	1	111115
D	3	N	2.53	22/2/2016	18:25:39	249	5.23	12.4	12.55	5.23	5.29	0.0785	0.08	0.19	279	0.689	0.7	1.66	0.85	6	1	2.84	20.18	19.78	20.15	399.76	393.16	14.42	15.233	58.46	61.75	500.3	400	12	96.17	2.89	0.05	1	111115
D	3	N	2.53	22/2/2016	18:25:44	253.5	5.23	12.4	12.52	5.22	5.28	0.0781	0.08	0.19	279	0.684	0.69	1.64	0.849	6	1	2.84	20.18	19.77	20.15	399.73	393.14	14.421	15.229	58.46	61.74	500.3	400	12	96.17	2.89	0.05	1	111115
D	3	N	2.53	22/2/2016	18:25:49	258.5	5.2	12.33	12.45	5.19	5.25	0.0787	0.08	0.19	280	0.69	0.7	1.66	0.849	6	1	2.84	20.18	19.78	20.15	399.76	393.2	14.421	15.236	58.46	61.77	500.3	400	12	96.17	2.89	0.05	1	111115
D	3	N	2.53	22/2/2016	18:25:55	264.5	5.17	12.26	12.4	5.17	5.23	0.0779	0.08	0.19	280	0.684	0.69	1.64	0.85	6	1	2.84	20.18	19.78	20.15	399.73	393.2	14.423	15.23	58.47	61.74	500.4	400	12	96.17	2.89	0.05	1	111115
D	3	N	2.53	22/2/2016	18:26:00	269	5.16	12.24	12.36	5.15	5.21	0.0782	0.08	0.19	280	0.687	0.7	1.66	0.851	6	1	2.84	20.17	19.79	20.15	399.76	393.25	14.425	15.237	58.48	61.77	500.3	400	12	96.17	2.89	0.05	1	111115
D	4	Y	2.44	23/2/2016	19:25:43	244.5	5.25	12.91	13.2	5.26	5.37	0.164	0.16	0.39	335	1.38	1.37	3.37	0.839	6	1	2.84	19.97	19.13	20.15	400.44	393.49	12.737	14.366	52.43	59.14	500.5	401	6	96.39	2.54	0.0266	1	111115
D	4	Y	2.44	23/2/2016	19:25:49	250.5	5.31	13.06	13.33	5.31	5.42	0.165	0.16	0.39	334	1.38	1.37	3.37	0.839	6	1	2.84	19.97	19.14	20.15	400.45	393.43	12.743	14.373	52.46	59.16	500.3	401	6	96.39	2.54	0.0266	1	111115
D	4	Y	2.44	23/2/2016	19:25:54	256	5.31	13.06	13.33	5.31	5.42	0.165	0.16	0.39	334	1.38	1.37	3.37	0.837	6	1	2.84	19.97	19.13	20.15	400.39	393.38	12.746	14.377	52.47	59.18	500.4	401	6	96.39	2.54	0.0266	1	111115
D	4	Y	2.44	23/2/2016	19:25:59	259	5.32	13.08	13.38	5.33	5.44	0.165	0.16	0.39	334	1.38	1.37	3.37	0.837	6	1	2.84	19.97	19.13	20.15	400.4	393.36	12.747	14.38	52.47	59.19	500.4	401	6	96.39	2.54	0.0266	1	111115
D	4	Y	2.44	23/2/2016	19:26:08	270	5.34	13.13	13.43	5.35	5.46	0.167	0.17	0.42	335	1.38	1.37	3.37	0.83	6	1	2.84	19.97	19.08	20.15	400.41	393.35	12.754	14.388	52.49	59.22	500.1	401	6	96.39	2.54	0.0266	1	111115
D	4	Y	2.44	23/2/2016	19:26:13	273	5.35	13.16	13.43	5.35	5.46	0.166	0.17	0.42	334	1.38	1.37	3.37	0.829	6	1	2.84	19.97	19.07	20.15	400.37	393.3	12.753	14.382	52.5	59.2	499.9	401	6	96.39	2.54	0.0266	1	111115
D	4	Y	2.44	23/2/2016	19:26:17	277	5.27	12.96	13.23	5.27	5.38	0.167	0.17	0.42	335	1.38	1.37	3.37	0.828	6	1	2.84	19.97	19.07	20.15	400.36	393.39	12.756	14.387	52.51	59.22	499.7	401	6	96.39	2.54	0.0266	1	111115
D	4	Y	2.44	23/2/2016	19:26:24	285.5	5.32	13.08	13.38	5.33	5.44	0.166	0.17	0.42	335	1.38	1.37	3.37	0.831	6	1	2.84	19.97	19.09	20.15	400.44	393.4	12.756	14.388	52.5	59.22	499.9	401	6	96.39	2.54	0.0266	1	111115
D	4	Y	2.44	23/2/2016	19:26:29	291	5.25	12.91	13.2	5.26	5.37	0.165	0.16	0.39	335	1.38	1.37	3.37	0.839	6	1	2.84	19.97	19.15	20.15	400.4	393.45	12.762	14.392	52.52	59.22	500.5	401	6	96.39	2.54	0.0266	1	111115
D	4	Y	2.44	23/2/2016	19:26:34	294	5.35	13.16	13.45	5.36	5.47	0.165	0.16	0.39	334	1.38	1.37	3.37	0.838	6	1	2.84	19.97	19.15	20.15	400.49	393.42	12.764	14.394	52.53	59.23	500.4	401	6	96.39	2.54	0.0266	1	111115
D	4	Y	2.44	23/2/2016	19:26:38	298	5.27	12.96	13.25	5.28	5.39	0.165	0.16	0.39	335	1.38	1.37	3.37	0.838	6	1	2.84	19.97	19.15	20.15	400.45	393.47	12.767	14.398	52.54	59.25	500.3	401	6	96.39	2.54	0.0266	1	111115
D	4	Y	2.44	23/2/2016	19:26:43	305	5.31	13.06	13.33	5.31	5.42	0.164	0.16	0.39	334	1.38	1.37	3.37	0.838	6	1	2.84	19.97	19.15	20.15	400.4	393.39	12.77	14.399	52.54	59.25	500.4	401	6	96.39	2.54	0.0266	1	111115
D	4	Y	2.44	23/2/2016	19:26:48	308	5.25	12.91	13.18	5.25	5.36	0.165	0.16	0.39	335	1.38	1.37	3.37	0.839	6	1	2.84	19.97	19.16	20.15	400.39	393.45	12.773	14.402	52.55	59.26	500.6	401	6	96.39	2.54	0.0266	1	111115
D	4	Y	2.44	23/2/2016	19:26:52	312	5.24	12.89	13.16	5.24	5.35	0.164	0.16	0.39	335	1.37	1.36	3.34	0.839	6	1	2.84	19.97	19.16	20.15	400.38	393.45	12.776	14.401	52.56	59.25	500.3	401	6	96.39	2.54	0.0266	1	111115
D	4	Y	2.44	23/2/2016	19:26:56	316.5	5.23	12.86	13.11	5.22	5.33	0.165	0.16	0.39	335	1.38	1.37	3.37	0.839	6	1	2.84	19.97	19.16	20.15	400.3	393.39	12.778	14.409	52.58	59.29	500.4	401	6	96.39	2.54	0.0266	1	111115
D	4	Y	2.44	23/2/2016	19:27:00	320.5	5.37	13.2	13.48	5.37	5.48	0.165	0.16	0.39	333	1.38	1.37	3.37	0.837	6	1	2.84	19.97	19.15	20.15	400.36	393.27	12.781	14.409	52.59	59.29	500.3	401	6	96.39	2.54	0.0266	1	111115
D	4	Y	2.44	23/2/2016	19:27:04	325	5.32	13.08	13.35	5.32	5.43	0.164	0.16	0.39	334	1.38	1.37	3.37	0.837	6	1	2.84	19.97	19.15	20.15	400.34	393.31	12.784	14.41	52.6	59.29	500.3	401	6	96.39	2.54	0.0266	1	111115
D	4	Y	2.44	23/2/2016	19:27:10	332	5.34	13.13	13.38	5.33	5.44	0.165	0.16	0.39	334	1.38	1.37	3.37	0.838	6	1	2.84	19.97	19.16	20.15	400.4	393.36	12.787	14.416	52.61	59.32	500.4	401	6	96.39	2.54	0.0266	1	111115
D	4	Y	2.44	23/2/2016	19:27:16	337.5	5.39	13.25	13.55	5.4	5.51	0.165	0.16	0.39	333	1.38	1.37	3.37	0.837	6	1	2.84	19.97	19.16	20.15	400.45	393.33	12.792	14.42	52.64	59.33	500.4	401	6	96.39	2.54	0.0266	1	111115
D	4	Y	2.44	23/2/2016	19:27:20	340.5	5.28	12.98	13.25	5.28	5.39	0.165	0.16	0.39	334	1.38	1.37	3.37	0.837	6	1	2.84	19.97	19.16	20.15	400.37	393.39	12.794	14.423	52.65	59.35	500.4	401	6	96.39	2.54	0.0266	1	111115
D	4	Y	2.44	23/2/2016	19:27:24	344.5	5.24	12.89	13.18	5.25	5.36	0.165	0.16	0.39	335	1.38	1.37	3.37	0.837	6	1	2.84	19.97	19.16	20.15	400.3	393.36	12.797	14.427	52.65	59.36	500.4	401	6	96.39	2.54	0.0266	1	111115
D	4	Y	2.44	23/2/2016	19:27:28	348.5	5.31	13.06	13.33	5.31	5.42	0.165	0.16	0.39	334	1.38	1.37	3.37	0.836	6	1	2.84	19.97	19.15	20.15	400.27	393.25	12.801	14.428	52.67	59.37	500.2	401	6	96.39	2.54	0.0266	1	111115
D	4	Y	2.44	23/2/2016	19:27:34	356	5.36	13.18	13.45	5.36	5.47	0.165	0.16	0.39	334	1.38	1.37	3.37	0.835	6	1	2.84	19.97	19.15	20.15	400.31	393.24	12.805	14.431	52.68	59.38	500.4	401	6	96.39	2.54	0.0266	1	111115
D	4	Y	2.44	23/2/2016	19:27:38	358.5	5.35	13.16	13.43	5.35	5.46	0.165	0.16	0.39	334	1.37	1.36	3.34	0.833	6	1	2.84	19.97	19.13	20.15	400.33	393.27	12.808	14.431	52.7	59.38	500.3	401	6	96.39	2.54	0.0266	1	111115
D	4	Y	2.44	23/2/2016	19:27:44	365.5	5.32	13.08	13.38	5.33	5.44	0.164	0.16	0.39	334	1.37	1.36	3.34	0.834	6	1	2.84	19.97	19.15	20.15	400.32	393.29	12.814	14.434	52.72	59.39	500.2	401	6	96.39	2.54	0.0266	1	111115
D	4	Y	2.44	23/2/2016	19:27:49	371	5.27	12.96	13.25	5.28	5.39	0.165	0.16	0.39	335	1.37	1.36	3.34	0.833	6	1	2.84	19.97	19.15	20.15	400.29	393.32	12.816	14.44	52.73	59.41	500.3	401	6	96.39	2.54	0.0266	1	111115
D	4	Y	2.44	23/2/2016	19:27:55	376.5	5.28	12.98	13.25	5.28	5.39	0.165	0.16	0.39	334	1.37	1.36	3.34	0.833	6	1	2.84	19.97	19.15	20.15	400.19	393.22	12.821	14.444	52.75	59.43	500.4	401	6	96.39	2.54	0.0266	1	111115
D	4	Y	2.44	23/2/2016	19:28:03	385	5.29	13.01	13.28	5.29	5.4	0.164	0.16	0.39	334	1.37	1.36	3.34	0.835	6	1	2.84	19.97	19.16	20.15	400.29	393.3	12.827	14.445	52.77	59.43	500.2	401	6	96.39	2.54	0.0266	1	111115
D	4	Y	2.44	23/2/2016	19:28:09	390.5	5.22	12.84	13.11	5.22	5.33	0.165	0.16	0.39	335	1.38	1.37	3.37	0.834	6	1	2.84	19.97	19.17	20.15	400.24	393.33	12.833	14.461	52.8	59.5	500.4	401	6	96.39	2.54	0.0266	1	111115
D	4	Y	2.44	23/2/2016	19:28:21	403	5.28	12.98	13.28	5.29	5.4	0.164	0.16	0.39	334	1.37	1.36	3.34	0.833	6	1	2.84	19.97	19.16	20.15	400.19	393.21	12.842	14.458	52.84	59.49	500.4	401	6	96.39	2.54	0.0266	1	111115
D	4	N	1.66	22/2/2016	17:35:34	1499.5	1.42	5.13	5.35	1.41	1.48	0.0117	0.01	0.04	199	0.111	0.12	0.43	0.901	6	1	2.84	20.21	20.2	20.15	399.72	397.97	15.191	15.322	61.45	61.98	500.3	400	13	96.19	3.11	0.0502	1	111115
D	4	N	1.66	22/2/2016	17:35:39	1505	1.43	5.17	5.42	1.43	1.5	0.012	0.01	0.04	202	0.114	0.13	0.47	0.9	6	1	2.84	20.21	20.19	20.15	399.77	397.99	15.193	15.328	61.46	62.01	500.4	400	13	96.19	3.11	0.0502	1	111115
D	4	N	1.66	22/2/2016	17:35:45	1510	1.38	4.99	5.2	1.37	1.44	0.0117	0.01	0.04	205	0.111	0.12	0.43	0.9	6	1	2.84	20.21	20.19	20.15	399.79	398.09	15.192	15.324	61.45	61.99	500.3	400	12	96.19	3.11	0.0502	1	111115
D	4	N	1.66	22/2/2016	17:35:50	1515.5	1.48	5.35	5.6	1.48	1.55	0.0117	0.01	0.04	189	0.111	0.12	0.43	0.9	6	1	2.84	20.21	20.19	20.15	399.8	397.97	15.195	15.326	61.47	62	500.3	400	13	96.19	3.11	0.0502	1	111115
D	4	N	1.66	22/2/2016	17:35:55	1520	1.44	5.2	5.46	1.44	1.51	0.0119	0.01	0.04	199	0.113	0.12	0.43	0.9	6	1	2.84	20.21	20.19	20.15	399.81	398.02	15.196	15.329	61.47	62.01	500.3	400	13	96.19	3.11	0.0502	1	111115
D	4	N	1.66	22/2/2016	17:36:01	1526.5	1.43	5.17	5.42	1.43	1.5	0.0117	0.01	0.04	197	0.111	0.12	0.43	0.902	6	1	2.84	20.21	20.2	20.15	399.85	398.08	15.195	15.327	61.47	62	500.4	400	12	96.19	3.11	0.0502	1	111115
D	4	N	1.66	22/2/2016	17:36:07	1532.5	1.47	5.31	5.57	1.47	1.54	0.0119	0.01	0.04	195	0.114	0.13	0.47	0.901	6	1	2.84	20.21	20.2	20.15	399.79	397.97	15.195	15.329	61.47	62.01	500.3	400	12	96.19	3.11	0.0502	1	111115
D	4	N	1.66	22/2/2016	17:36:16	1541	1.55	5.6	5.86	1.55	1.62	0.012	0.01	0.04	186	0.115	0.13	0.47	0.901	6	1	2.84	20.21	20.2	20.15	399.85	397.93	15.195	15.33	61.47	62.02	500.3	400	13	96.19	3.11	0.0502	1	111115
D	4	N	1.66	22/2/2016	17:36:23	1548	1.45	5.24	5.46	1.44	1.51	0.012	0.01	0.04	199	0.114	0.13	0.47	0.901	6	1	2.84	20.21	20.19	20.15	399.78	397.99	15.195	15.329	61.47	62.01	500.3	400	13	96.19	3.11	0.0502	1	111115
D	4	N	1.66	22/2/2016	17:36:32	1557.5	1.51	5.46	5.71	1.51	1.58	0.0121	0.01	0.04	193	0.115	0.13	0.47	0.9	6	1	2.84	20.21	20.19	20.15	399.8	397.93	15.195	15.331	61.47	62.02	500.4	400	13	96.19	3.11	0.0502	1	111115
D	4	N	1.66	22/2/2016	17:36:38	1564	1.43	5.17	5.39	1.42	1.49	0.012	0.01	0.04	203	0.115	0.13	0.47	0.901	6	1	2.84	20.21	20.2	20.15	399.78	398.01	15.196	15.332	61.47	62.02	500.3	400	12	96.19	3.11	0.0502	1	111115
D	4	N	1.66	22/2/2016	17:36:46	1571.5	1.43	5.17	5.42	1.43	1.5	0.0121	0.01	0.04	203	0.115	0.13	0.47	0.898	6	1	2.84	20.21	20.18	20.15	399.79	398.01	15.197	15.333	61.48	62.02	500.3	400	13	96.19	3.11	0.0502	1	111115
D	4	N	1.66	22/2/2016	17:36:51	1577	1.49	5.39	5.64	1.49	1.56	0.0117	0.01	0.04	189	0.111	0.12	0.43	0.899	6	1	2.84	20.21	20.18	20.15	399.76	397.92	15.199	15.331	61.49	62.02	500.4	400	13	96.19	3.11	0.0502	1	111115
D	4	N	1.66	22/2/2016	17:36:56	1581.5	1.43	5.17	5.39	1.42	1.49	0.0122	0.01	0.04	206	0.116	0.13	0.47	0.897	6	1	2.84	20.21	20.17	20.15	399.86	398.09	15.197	15.334	61.48	62.03	500.3	400	13	96.19	3.11	0.0502	1	111115
D	4	N	1.66	22/2/2016	17:37:00	1586	1.45	5.24	5.46	1.44	1.51	0.0119	0.01	0.04	197	0.112	0.12	0.43	0.897	6	1	2.84	20.21	20.17	20.15	399.79	398	15.199	15.332	61.49	62.02	500.3	400	12	96.19	3.11	0.0502	1	111115
D	4	N	1.66	22/2/2016	17:37:05	1590.5	1.51	5.46	5.71	1.51	1.58	0.0121	0.01	0.04	192	0.114	0.13	0.47	0.897	6	1	2.84	20.21	20.17	20.15	399.86	397.99	15.198	15.333	61.48	62.03	500.4	400	12	96.19	3.11	0.0502	1	111115
D	4	N	1.66	22/2/2016	17:37:13	1598.5	1.43	5.17	5.42	1.43	1.5	0.0118	0.01	0.04	198	0.111	0.12	0.43	0.89	6	1	2.84	20.21	20.12	20.15	399.74	397.97	15.2	15.331	61.5	62.03	499.9	400	12	96.18	3.11	0.0502	1	111115
D	4	N	1.66	22/2/2016	17:37:20	1605.5	1.53	5.53	5.75	1.52	1.59	0.0126	0.01	0.04	199	0.118	0.13	0.47	0.888	6	1	2.84	20.21	20.11	20.15	399.83	397.94	15.198	15.338	61.48	62.05	498.8	400	12	96.18	3.11	0.0502	0.7	111115
D	4	N	1.66	22/2/2016	17:37:25	1611	1.59	5.75	6	1.59	1.66	0.0124	0.01	0.04	188	0.117	0.13	0.47	0.887	6	1	2.84	20.21	20.11	20.15	399.88	397.91	15.199	15.337	61.49	62.05	499.4	400	12	96.18	3.11	0.0502	0.7	111115
D	4	N	1.66	22/2/2016	17:37:32	1618	1.5	5.42	5.64	1.49	1.56	0.0122	0.01	0.04	196	0.115	0.13	0.47	0.886	6	1	2.84	20.21	20.1	20.15	399.82	397.96	15.2	15.336	61.49	62.04	498.3	400	13	96.18	3.11	0.0502	0.7	111115
D	4	N	1.66	22/2/2016	17:37:39	1624	1.42	5.13	5.39	1.42	1.49	0.0128	0.01	0.04	215	0.119	0.13	0.47	0.88	6	1	2.84	20.21	20.06	20.15	399.84	398.07	15.199	15.34	61.49	62.07	497.6	400	13	96.18	3.11	0.0502	0.7	111115
D	4	N	1.66	22/2/2016	17:37:45	1630.5	1.48	5.35	5.6	1.48	1.55	0.0123	0.01	0.04	199	0.114	0.13	0.47	0.883	6	1	2.84	20.21	20.07	20.15	399.89	398.05	15.199	15.334	61.49	62.04	498.8	400	13	96.18	3.11	0.0502	0.7	111115
D	4	N	1.66	22/2/2016	17:37:51	1636.5	1.45	5.24	5.49	1.45	1.52	0.0123	0.01	0.04	203	0.116	0.13	0.47	0.897	6	1	2.84	20.21	20.17	20.15	399.88	398.09	15.199	15.336	61.49	62.04	503	400	13	96.18	3.11	0.0502	0.7	111115
D	4	N	1.66	22/2/2016	17:37:56	1641.5	1.5	5.42	5.67	1.5	1.57	0.0121	0.01	0.04	194	0.114	0.13	0.47	0.897	6	1	2.84	20.21	20.18	20.15	399.8	397.95	15.2	15.334	61.5	62.04	503	400	13	96.18	3.11	0.0502	0.7	111115
D	4	N	1.66	22/2/2016	17:38:01	1646.5	1.52	5.49	5.71	1.51	1.58	0.0121	0.01	0.04	192	0.115	0.13	0.47	0.897	6	1	2.84	20.21	20.17	20.15	399.81	397.94	15.199	15.334	61.49	62.04	500.3	400	13	96.18	3.11	0.0502	0.7	111115
D	4	N	1.66	22/2/2016	17:38:07	1653	1.46	5.28	5.53	1.46	1.53	0.0123	0.01	0.04	203	0.117	0.13	0.47	0.897	6	1	2.84	20.21	20.17	20.15	399.85	398.04	15.199	15.337	61.49	62.05	500.3	400	13	96.18	3.11	0.0502	0.7	111115
D	4	N	1.66	22/2/2016	17:38:11	1656.5	1.46	5.28	5.49	1.45	1.52	0.0124	0.01	0.04	204	0.117	0.13	0.47	0.897	6	1	2.84	20.21	20.17	20.15	399.82	398.02	15.2	15.339	61.5	62.06	500.3	400	13	96.18	3.11	0.0502	0.7	111115
D	4	N	1.66	22/2/2016	17:38:16	1661	1.44	5.2	5.42	1.43	1.5	0.0121	0.01	0.04	203	0.114	0.13	0.47	0.897	6	1	2.84	20.21	20.17	20.15	399.78	398	15.201	15.336	61.5	62.05	500.4	400	13	96.18	3.11	0.0502	0.7	111115
D	4	N	1.66	22/2/2016	17:38:21	1666.5	1.43	5.17	5.39	1.42	1.49	0.0127	0.01	0.04	212	0.12	0.13	0.47	0.896	6	1	2.84	20.21	20.17	20.15	399.79	398.02	15.198	15.34	61.49	62.07	500.4	400	12	96.18	3.11	0.0502	0.7	111115
D	4	N	1.66	22/2/2016	17:38:26	1671	1.42	5.13	5.39	1.42	1.49	0.0127	0.01	0.04	213	0.12	0.13	0.47	0.896	6	1	2.84	20.21	20.17	20.15	399.69	397.93	15.2	15.342	61.5	62.08	500.4	400	12	96.18	3.11	0.0502	0.7	111115
D	9	Y	2.03	24/2/2016	11:01:35	1445.5	4.63	13.68	14.01	4.62	4.74	0.143	0.14	0.41	334	1.17	1.19	3.52	0.813	6	1	2.84	20.16	19.66	20.15	398.99	392.89	13.911	15.289	56.99	62.64	500.4	401	6	97.07	2.99	0.0451	1	111115
D	9	Y	2.03	24/2/2016	11:01:40	1451	4.49	13.27	13.63	4.49	4.61	0.143	0.14	0.41	336	1.17	1.19	3.52	0.813	6	1	2.84	20.15	19.66	20.15	398.84	392.9	13.914	15.291	57.01	62.65	500.4	401	6	97.07	2.99	0.0451	1	111115
D	9	Y	2.03	24/2/2016	11:01:46	1456.5	4.62	13.66	13.98	4.61	4.73	0.143	0.14	0.41	334	1.16	1.18	3.49	0.813	6	1	2.84	20.15	19.66	20.15	398.94	392.86	13.919	15.292	57.03	62.66	500.2	401	6	97.07	2.99	0.0451	1	111115
D	9	Y	2.03	24/2/2016	11:01:52	1463	4.53	13.39	13.74	4.53	4.65	0.143	0.14	0.41	335	1.17	1.19	3.52	0.812	6	1	2.84	20.15	19.66	20.15	398.89	392.9	13.921	15.297	57.04	62.68	500.4	401	6	97.07	2.99	0.0451	1	111115
D	9	Y	2.03	24/2/2016	11:01:58	1468.5	4.61	13.63	13.98	4.61	4.73	0.143	0.14	0.41	334	1.16	1.18	3.49	0.812	6	1	2.84	20.15	19.65	20.15	398.94	392.86	13.925	15.3	57.06	62.69	500.4	401	6	97.07	2.99	0.0451	1	111115
D	9	Y	2.03	24/2/2016	11:02:03	1474	4.65	13.74	14.07	4.64	4.76	0.144	0.15	0.44	334	1.17	1.19	3.52	0.811	6	1	2.84	20.15	19.65	20.15	398.99	392.86	13.927	15.306	57.07	62.72	500.4	401	6	97.07	2.99	0.0451	1	111115
D	9	Y	2.03	24/2/2016	11:02:09	1479.5	4.65	13.74	14.07	4.64	4.76	0.144	0.15	0.44	334	1.16	1.18	3.49	0.81	6	1	2.84	20.16	19.65	20.15	398.98	392.86	13.932	15.306	57.08	62.71	500.2	401	6	97.07	2.99	0.0451	1	111115
D	9	Y	2.03	24/2/2016	11:02:16	1487	4.59	13.57	13.89	4.58	4.7	0.144	0.15	0.44	335	1.16	1.18	3.49	0.81	6	1	2.84	20.15	19.65	20.15	398.88	392.83	13.936	15.311	57.1	62.74	500.3	401	6	97.07	2.99	0.0451	1	111115
D	9	Y	2.03	24/2/2016	11:02:23	1494	4.7	13.89	14.22	4.69	4.81	0.144	0.15	0.44	334	1.17	1.19	3.52	0.809	6	1	2.84	20.15	19.65	20.15	399.09	392.9	13.939	15.319	57.12	62.77	500.4	401	6	97.07	2.99	0.0451	1	111115
D	9	Y	2.03	24/2/2016	11:02:30	1500.5	4.64	13.71	14.04	4.63	4.75	0.144	0.15	0.44	334	1.17	1.19	3.52	0.809	6	1	2.84	20.15	19.65	20.15	399.01	392.9	13.943	15.319	57.13	62.77	500.4	401	6	97.07	2.99	0.0451	1	111115
D	9	Y	2.03	24/2/2016	11:02:36	1507	4.6	13.6	13.92	4.59	4.71	0.145	0.15	0.44	335	1.17	1.19	3.52	0.807	6	1	2.84	20.15	19.64	20.15	398.95	392.88	13.946	15.326	57.15	62.81	500.2	401	6	97.07	2.99	0.0451	1	111115
D	9	Y	2.03	24/2/2016	11:02:41	1511.5	4.62	13.66	14.01	4.62	4.74	0.145	0.15	0.44	335	1.17	1.19	3.52	0.807	6	1	2.84	20.15	19.64	20.15	398.96	392.86	13.949	15.332	57.16	62.83	500.3	401	6	97.08	2.99	0.0451	1	111115
D	9	Y	2.03	24/2/2016	11:02:47	1518	4.59	13.57	13.89	4.58	4.7	0.145	0.15	0.44	335	1.17	1.19	3.52	0.806	6	1	2.84	20.15	19.64	20.15	398.84	392.79	13.951	15.33	57.18	62.83	500.4	401	6	97.08	2.99	0.0451	1	111115
D	9	Y	2.03	24/2/2016	11:02:53	1524.5	4.62	13.66	13.98	4.61	4.73	0.145	0.15	0.44	335	1.17	1.19	3.52	0.805	6	1	2.84	20.15	19.63	20.15	398.92	392.83	13.956	15.334	57.2	62.85	500.4	401	6	97.07	2.99	0.0451	1	111115
D	9	Y	2.03	24/2/2016	11:03:00	1530.5	4.64	13.71	14.04	4.63	4.75	0.145	0.15	0.44	335	1.17	1.19	3.52	0.804	6	1	2.84	20.15	19.63	20.15	398.87	392.76	13.959	15.337	57.21	62.86	500.4	401	6	97.08	2.99	0.0451	1	111115
D	9	Y	2.03	24/2/2016	11:03:06	1537	4.6	13.6	13.92	4.59	4.71	0.146	0.15	0.44	335	1.17	1.19	3.52	0.802	6	1	2.84	20.15	19.61	20.15	398.9	392.83	13.961	15.342	57.22	62.88	500.3	401	6	97.07	2.99	0.0451	1	111115
D	9	Y	2.03	24/2/2016	11:03:11	1541.5	4.67	13.8	14.13	4.66	4.78	0.146	0.15	0.44	334	1.17	1.19	3.52	0.804	6	1	2.84	20.15	19.63	20.15	398.94	392.79	13.962	15.343	57.22	62.88	500.3	401	6	97.08	2.99	0.0451	1	111115
D	9	Y	2.03	24/2/2016	11:03:15	1546.5	4.57	13.51	13.83	4.56	4.68	0.146	0.15	0.44	336	1.17	1.19	3.52	0.802	6	1	2.84	20.15	19.62	20.15	398.89	392.86	13.964	15.349	57.23	62.91	500.3	401	6	97.07	2.99	0.0451	1	111115
D	9	Y	2.03	24/2/2016	11:03:21	1551.5	4.59	13.57	13.89	4.58	4.7	0.145	0.15	0.44	335	1.17	1.19	3.52	0.806	6	1	2.84	20.15	19.65	20.15	398.92	392.87	13.967	15.349	57.24	62.91	500.4	401	6	97.07	2.99	0.0451	1	111115
D	9	Y	2.03	24/2/2016	11:03:28	1559	4.66	13.77	14.1	4.65	4.77	0.146	0.15	0.44	334	1.17	1.19	3.52	0.805	6	1	2.84	20.15	19.64	20.15	398.83	392.69	13.97	15.355	57.25	62.92	500.2	401	6	97.08	2.99	0.0451	1	111115
D	9	Y	2.03	24/2/2016	11:03:34	1565	4.59	13.57	13.92	4.59	4.71	0.145	0.15	0.44	335	1.17	1.19	3.52	0.806	6	1	2.84	20.15	19.65	20.15	398.79	392.73	13.974	15.355	57.26	62.92	500.4	401	6	97.08	2.99	0.0451	1	111115
D	9	Y	2.03	24/2/2016	11:03:40	1570.5	4.61	13.63	13.95	4.6	4.72	0.146	0.15	0.44	335	1.17	1.19	3.52	0.805	6	1	2.84	20.15	19.65	20.15	398.85	392.77	13.976	15.359	57.27	62.94	500.4	401	6	97.08	2.99	0.0451	1	111115
D	9	Y	2.03	24/2/2016	11:03:48	1578.5	4.6	13.6	13.92	4.59	4.71	0.146	0.15	0.44	335	1.17	1.19	3.52	0.805	6	1	2.84	20.15	19.65	20.15	398.78	392.71	13.98	15.366	57.29	62.97	500.2	401	6	97.08	2.99	0.0451	1	111115
D	9	Y	2.03	24/2/2016	11:03:57	1587.5	4.76	14.07	14.39	4.75	4.87	0.146	0.15	0.44	333	1.18	1.2	3.55	0.804	6	1	2.84	20.15	19.65	20.15	398.86	392.6	13.982	15.37	57.3	62.99	500.5	401	6	97.07	2.99	0.0451	1	111115
D	9	Y	2.03	24/2/2016	11:04:03	1593.5	4.65	13.74	14.07	4.64	4.76	0.146	0.15	0.44	335	1.17	1.19	3.52	0.804	6	1	2.84	20.15	19.65	20.15	398.84	392.71	13.986	15.368	57.32	62.98	500.3	401	6	97.07	2.99	0.0451	1	111115
D	9	Y	2.03	24/2/2016	11:04:07	1598	4.62	13.66	14.01	4.62	4.74	0.146	0.15	0.44	335	1.18	1.2	3.55	0.803	6	1	2.84	20.15	19.65	20.15	398.78	392.68	13.987	15.375	57.32	63.01	500.3	401	6	97.07	2.99	0.0451	1	111115
D	9	Y	2.03	24/2/2016	11:04:13	1603.5	4.67	13.8	14.16	4.67	4.79	0.147	0.15	0.44	335	1.18	1.2	3.55	0.802	6	1	2.84	20.15	19.64	20.15	398.79	392.63	13.989	15.378	57.33	63.02	500.4	401	6	97.08	2.99	0.0451	1	111115
D	9	Y	2.03	24/2/2016	11:04:18	1609	4.6	13.6	13.92	4.59	4.71	0.147	0.15	0.44	335	1.18	1.2	3.55	0.802	6	1	2.84	20.15	19.64	20.15	398.77	392.7	13.991	15.379	57.34	63.03	500.4	401	6	97.08	2.99	0.0451	1	111115
D	9	Y	2.03	24/2/2016	11:04:23	1613.5	4.64	13.71	14.04	4.63	4.75	0.147	0.15	0.44	335	1.18	1.2	3.55	0.802	6	1	2.84	20.15	19.64	20.15	398.79	392.67	13.993	15.382	57.35	63.04	500.4	401	6	97.08	2.99	0.0451	1	111115
D	9	Y	2.03	24/2/2016	11:04:27	1618	4.65	13.74	14.1	4.65	4.77	0.147	0.15	0.44	335	1.18	1.2	3.55	0.801	6	1	2.84	20.15	19.64	20.15	398.8	392.66	13.995	15.383	57.35	63.04	500.3	401	6	97.07	2.99	0.0451	1	111115
D	9	N	1.82	23/2/2016	12:18:17	117.5	2.3	7.58	8.37	2.29	2.54	0.0196	0.02	0.07	203	0.183	0.22	0.73	0.883	6	1	2.84	20.21	20.09	20.15	399.2	396.35	15.155	15.371	61.23	62.1	500.4	400	12	96.05	3.01	0.0624	1	111115
D	9	N	1.82	23/2/2016	12:18:21	122.5	2.26	7.45	8.24	2.25	2.5	0.0201	0.02	0.07	211	0.187	0.22	0.73	0.882	6	1	2.84	20.21	20.09	20.15	399.19	396.39	15.159	15.38	61.25	62.14	500.2	400	12	96.05	3.01	0.0624	1	111115
D	9	N	1.82	23/2/2016	12:18:26	127	2.33	7.68	8.44	2.31	2.56	0.02	0.02	0.07	204	0.186	0.22	0.73	0.882	6	1	2.84	20.21	20.09	20.15	399.08	396.2	15.161	15.381	61.26	62.14	500.4	400	12	96.05	3.01	0.0624	1	111115
D	9	N	1.82	23/2/2016	12:18:31	131.5	2.32	7.65	8.44	2.31	2.56	0.0204	0.02	0.07	208	0.189	0.22	0.73	0.882	6	1	2.84	20.21	20.09	20.15	399.18	396.3	15.165	15.389	61.27	62.17	500.4	400	13	96.05	3.01	0.0624	1	111115
D	9	N	1.82	23/2/2016	12:18:37	138.5	2.31	7.62	8.41	2.3	2.55	0.0195	0.02	0.07	201	0.182	0.22	0.73	0.882	6	1	2.84	20.21	20.09	20.15	399.14	396.28	15.172	15.386	61.3	62.16	500.2	400	13	96.05	3.01	0.0624	1	111115
D	9	N	1.82	23/2/2016	12:18:44	145	2.28	7.52	8.31	2.27	2.52	0.0201	0.02	0.07	209	0.187	0.22	0.73	0.881	6	1	2.84	20.21	20.09	20.15	399.12	396.29	15.176	15.397	61.31	62.2	500.4	400	13	96.05	3.01	0.0624	1	111115
D	9	N	1.82	23/2/2016	12:18:52	153	2.28	7.52	8.27	2.26	2.51	0.02	0.02	0.07	209	0.185	0.22	0.73	0.879	6	1	2.84	20.21	20.08	20.15	399.09	396.27	15.182	15.401	61.34	62.23	500.4	400	12	96.05	3.01	0.0624	1	111115
D	9	N	1.82	23/2/2016	12:18:57	157.5	2.38	7.85	8.6	2.36	2.61	0.0201	0.02	0.07	201	0.186	0.22	0.73	0.88	6	1	2.84	20.21	20.09	20.15	399.18	396.24	15.186	15.406	61.35	62.24	500.3	400	12	96.05	3.01	0.0624	1	111115
D	9	N	1.82	23/2/2016	12:19:01	160	2.35	7.75	8.54	2.34	2.59	0.0201	0.02	0.07	203	0.186	0.22	0.73	0.879	6	1	2.84	20.21	20.08	20.15	399.11	396.2	15.188	15.407	61.36	62.25	500.4	400	12	96.05	3.01	0.0624	1	111115
D	9	N	1.82	23/2/2016	12:19:19	180	2.34	7.71	8.47	2.32	2.57	0.02	0.02	0.07	203	0.185	0.22	0.73	0.878	6	1	2.84	20.21	20.09	20.15	399.07	396.18	15.203	15.421	61.42	62.3	500.4	400	13	96.05	3.01	0.0624	1	111115
D	9	N	1.82	23/2/2016	12:19:24	184.5	2.27	7.48	8.27	2.26	2.51	0.0196	0.02	0.07	206	0.182	0.22	0.73	0.879	6	1	2.84	20.21	20.09	20.15	399.11	396.3	15.206	15.421	61.43	62.3	500.4	400	13	96.05	3.01	0.0624	1	111115
D	9	N	1.82	23/2/2016	12:19:30	190.5	2.3	7.58	8.34	2.28	2.53	0.0199	0.02	0.07	206	0.184	0.22	0.73	0.878	6	1	2.84	20.21	20.09	20.15	399.1	396.26	15.209	15.426	61.44	62.32	500.4	400	13	96.05	3.01	0.0624	1	111115
D	9	N	1.82	23/2/2016	12:19:33	193	2.2	7.25	8.01	2.18	2.43	0.0199	0.02	0.07	214	0.184	0.22	0.73	0.877	6	1	2.84	20.21	20.09	20.15	398.99	396.27	15.212	15.429	61.45	62.33	500.4	400	13	96.05	3.01	0.0624	1	111115
D	9	N	1.82	23/2/2016	12:19:38	199	2.31	7.62	8.41	2.3	2.55	0.0194	0.02	0.07	200	0.179	0.21	0.69	0.875	6	1	2.84	20.21	20.07	20.15	399.06	396.2	15.216	15.428	61.47	62.33	500.3	400	12	96.05	3.01	0.0624	1	111115
D	9	N	1.82	23/2/2016	12:19:44	204.5	2.26	7.45	8.24	2.25	2.5	0.0198	0.02	0.07	208	0.182	0.22	0.73	0.875	6	1	2.84	20.21	20.08	20.15	399.05	396.25	15.219	15.435	61.48	62.35	500.3	400	12	96.05	3.01	0.0624	1	111115
D	9	N	1.82	23/2/2016	12:19:48	209	2.23	7.35	8.14	2.22	2.47	0.0194	0.02	0.07	207	0.179	0.21	0.69	0.876	6	1	2.84	20.21	20.08	20.15	399.08	396.32	15.223	15.435	61.5	62.35	500.3	400	12	96.05	3.01	0.0624	1	111115
D	9	N	1.82	23/2/2016	12:19:52	211.5	2.24	7.38	8.18	2.23	2.48	0.0194	0.02	0.07	206	0.179	0.21	0.69	0.875	6	1	2.84	20.21	20.08	20.15	399.09	396.32	15.226	15.437	61.51	62.36	500.2	400	12	96.05	3.01	0.0624	1	111115
D	9	N	1.82	23/2/2016	12:19:56	217.5	2.28	7.52	8.27	2.26	2.51	0.0196	0.02	0.07	205	0.181	0.22	0.73	0.873	6	1	2.84	20.21	20.07	20.15	399.09	396.27	15.229	15.442	61.52	62.38	500.3	400	12	96.05	3.01	0.0624	1	111115
D	9	N	1.82	23/2/2016	12:20:00	219.5	2.29	7.55	8.34	2.28	2.53	0.0197	0.02	0.07	204	0.181	0.22	0.73	0.872	6	1	2.84	20.21	20.06	20.15	399.09	396.25	15.231	15.444	61.53	62.39	500.3	400	12	96.05	3.01	0.0624	1	111115
D	9	N	1.82	23/2/2016	12:20:05	225.5	2.35	7.75	8.54	2.34	2.59	0.0201	0.02	0.07	204	0.184	0.22	0.73	0.866	6	1	2.84	20.21	20.03	20.15	399.14	396.23	15.233	15.45	61.54	62.42	499.9	400	12	96.05	3.01	0.0624	1	111115
D	9	N	1.82	23/2/2016	12:20:10	227.5	2.28	7.52	8.27	2.26	2.51	0.02	0.02	0.07	208	0.184	0.22	0.73	0.872	6	1	2.84	20.21	20.07	20.15	399.05	396.23	15.235	15.452	61.55	62.43	500.3	400	12	96.05	3.01	0.0624	1	111115
D	9	N	1.82	23/2/2016	12:20:14	232.5	2.31	7.62	8.41	2.3	2.55	0.0191	0.02	0.07	198	0.177	0.21	0.69	0.877	6	1	2.84	20.21	20.1	20.15	399.14	396.28	15.239	15.448	61.56	62.41	500.3	400	12	96.05	3.01	0.0624	1	111115
D	9	N	1.82	23/2/2016	12:20:18	239.5	2.26	7.45	8.24	2.25	2.5	0.0196	0.02	0.07	207	0.181	0.22	0.73	0.875	6	1	2.84	20.21	20.09	20.15	399.06	396.26	15.242	15.456	61.58	62.44	500.3	400	12	96.05	3.01	0.0624	1	111115
D	9	N	1.82	23/2/2016	12:20:23	244	2.3	7.58	8.34	2.28	2.53	0.02	0.02	0.07	207	0.184	0.22	0.73	0.875	6	1	2.84	20.21	20.09	20.15	399.05	396.21	15.245	15.462	61.59	62.47	500.4	400	12	96.05	3.01	0.0624	1	111115
D	9	N	1.82	23/2/2016	12:20:30	250.5	2.27	7.48	8.24	2.25	2.5	0.0199	0.02	0.07	208	0.183	0.22	0.73	0.875	6	1	2.84	20.21	20.1	20.15	399.08	396.28	15.247	15.464	61.59	62.47	500.4	400	12	96.05	3.01	0.0624	1	111115
D	9	N	1.82	23/2/2016	12:20:34	255.5	2.24	7.38	8.14	2.22	2.47	0.0197	0.02	0.07	209	0.182	0.22	0.73	0.875	6	1	2.84	20.21	20.09	20.15	399	396.23	15.252	15.466	61.61	62.48	500.4	400	12	96.05	3.01	0.0624	1	111115
D	9	N	1.82	23/2/2016	12:20:41	262	2.26	7.45	8.21	2.24	2.49	0.0197	0.02	0.07	207	0.182	0.22	0.73	0.874	6	1	2.84	20.21	20.09	20.15	399.06	396.27	15.257	15.472	61.64	62.51	500.3	400	13	96.05	3.01	0.0624	1	111115
D	9	N	1.82	23/2/2016	12:20:46	266.5	2.25	7.42	8.21	2.24	2.49	0.0197	0.02	0.07	207	0.181	0.22	0.73	0.874	6	1	2.84	20.21	20.09	20.15	398.99	396.2	15.258	15.472	61.64	62.51	500.3	400	13	96.05	3.01	0.0624	1	111115
D	9	N	1.82	23/2/2016	12:20:55	276	2.24	7.38	8.18	2.23	2.48	0.0201	0.02	0.07	212	0.185	0.22	0.73	0.874	6	1	2.84	20.21	20.1	20.15	398.99	396.21	15.264	15.482	61.67	62.55	500.4	400	13	96.05	3.01	0.0624	1	111115
D	9	N	1.82	23/2/2016	12:21:01	281.5	2.41	7.95	8.74	2.4	2.65	0.0194	0.02	0.07	192	0.179	0.21	0.69	0.874	6	1	2.84	20.21	20.09	20.15	399.19	396.21	15.267	15.478	61.67	62.53	500.4	400	13	96.05	3.01	0.0624	1	111115
W	14	Y	2.61	2016-01-03	12:57:27	45	4.11	9.45	9.75	4.11	4.24	0.144	0.14	0.32	341	1.2	1.19	2.74	0.832	6	1	2.84	20.05	19.43	20.15	399.46	393.97	13.369	14.786	55.04	60.87	500.4	400	18	96.92	2.67	0.0177	1	111115
W	14	Y	2.61	2016-01-03	12:57:31	50	4.12	9.47	9.77	4.12	4.25	0.144	0.14	0.32	341	1.2	1.19	2.74	0.834	6	1	2.84	20.05	19.44	20.15	399.42	393.92	13.371	14.787	55.04	60.87	500.4	400	18	96.92	2.67	0.0177	1	111115
W	14	Y	2.61	2016-01-03	12:57:38	56	4.07	9.36	9.68	4.08	4.21	0.142	0.14	0.32	341	1.19	1.18	2.71	0.839	6	1	2.84	20.05	19.48	20.15	399.43	393.98	13.375	14.787	55.06	60.87	500.3	400	19	96.92	2.67	0.0177	1	111115
W	14	Y	2.61	2016-01-03	12:57:45	64	4.06	9.33	9.63	4.06	4.19	0.143	0.14	0.32	341	1.2	1.19	2.74	0.839	6	1	2.84	20.06	19.49	20.15	399.42	393.99	13.378	14.797	55.07	60.91	500.3	400	18	96.92	2.67	0.0177	1	111115
W	14	Y	2.61	2016-01-03	12:57:50	68	4.19	9.63	9.95	4.2	4.33	0.142	0.14	0.32	340	1.2	1.19	2.74	0.84	6	1	2.84	20.05	19.49	20.15	399.44	393.84	13.382	14.797	55.08	60.91	500.3	400	17	96.92	2.67	0.0177	1	111115
W	14	Y	2.61	2016-01-03	12:57:56	74.5	4.22	9.7	10.02	4.23	4.36	0.143	0.14	0.32	339	1.2	1.19	2.74	0.841	6	1	2.84	20.06	19.5	20.15	399.63	394	13.384	14.802	55.09	60.93	500.4	400	18	96.92	2.67	0.0177	1	111115
W	14	Y	2.61	2016-01-03	12:58:01	79.5	4.13	9.49	9.79	4.13	4.26	0.142	0.14	0.32	340	1.2	1.19	2.74	0.841	6	1	2.84	20.06	19.5	20.15	399.54	394.02	13.387	14.803	55.1	60.93	500.3	400	19	96.92	2.67	0.0177	1	111115
W	14	Y	2.61	2016-01-03	12:58:06	85	4.03	9.26	9.56	4.03	4.16	0.142	0.14	0.32	342	1.2	1.19	2.74	0.839	6	1	2.84	20.06	19.49	20.15	399.52	394.13	13.39	14.802	55.11	60.93	500.3	400	18	96.92	2.67	0.0177	1	111115
W	14	Y	2.61	2016-01-03	12:58:12	90	4.07	9.36	9.68	4.08	4.21	0.143	0.14	0.32	341	1.2	1.19	2.74	0.838	6	1	2.84	20.06	19.49	20.15	399.55	394.1	13.393	14.806	55.12	60.94	500.4	400	18	96.92	2.67	0.0177	1	111115
W	14	Y	2.61	2016-01-03	12:58:17	95.5	4.1	9.43	9.75	4.11	4.24	0.142	0.14	0.32	341	1.2	1.19	2.74	0.838	6	1	2.84	20.06	19.49	20.15	399.55	394.06	13.396	14.81	55.13	60.95	500.1	400	18	96.92	2.67	0.0177	1	111115
W	14	Y	2.61	2016-01-03	12:58:22	100.5	4.06	9.33	9.63	4.06	4.19	0.142	0.14	0.32	341	1.19	1.18	2.71	0.839	6	1	2.84	20.06	19.5	20.15	399.53	394.11	13.4	14.81	55.15	60.95	500.4	400	19	96.92	2.67	0.0177	1	111115
W	14	Y	2.61	2016-01-03	12:58:27	105	4.05	9.31	9.63	4.06	4.19	0.142	0.14	0.32	341	1.19	1.18	2.71	0.841	6	1	2.84	20.06	19.51	20.15	399.57	394.14	13.401	14.811	55.15	60.95	500.4	400	18	96.92	2.67	0.0177	1	111115
W	14	Y	2.61	2016-01-03	12:58:33	111	4.14	9.52	9.82	4.14	4.27	0.141	0.14	0.32	340	1.2	1.19	2.74	0.843	6	1	2.84	20.06	19.53	20.15	399.61	394.08	13.404	14.816	55.16	60.97	500.3	400	18	96.92	2.67	0.0177	1	111115
W	14	Y	2.61	2016-01-03	12:58:37	115.5	4.06	9.33	9.66	4.07	4.2	0.142	0.14	0.32	341	1.2	1.19	2.74	0.842	6	1	2.84	20.06	19.53	20.15	399.47	394.03	13.406	14.82	55.17	60.99	500.3	400	18	96.92	2.67	0.0177	1	111115
W	14	Y	2.61	2016-01-03	12:58:43	122	4.13	9.49	9.79	4.13	4.26	0.141	0.14	0.32	340	1.19	1.18	2.71	0.843	6	1	2.84	20.06	19.53	20.15	399.51	394	13.412	14.823	55.19	61	500.3	400	19	96.92	2.67	0.0177	1	111115
W	14	Y	2.61	2016-01-03	12:58:49	127	4.11	9.45	9.77	4.12	4.25	0.142	0.14	0.32	340	1.2	1.19	2.74	0.843	6	1	2.84	20.06	19.53	20.15	399.46	393.96	13.416	14.83	55.2	61.02	500.3	400	18	96.92	2.67	0.0177	1	111115
W	14	Y	2.61	2016-01-03	12:58:53	131.5	4.11	9.45	9.72	4.1	4.23	0.141	0.14	0.32	340	1.19	1.18	2.71	0.845	6	1	2.84	20.06	19.55	20.15	399.43	393.95	13.418	14.829	55.21	61.02	500.3	400	18	96.92	2.67	0.0177	1	111115
W	14	Y	2.61	2016-01-03	12:58:59	137.5	4.09	9.4	9.7	4.09	4.22	0.142	0.14	0.32	341	1.2	1.19	2.74	0.842	6	1	2.84	20.06	19.54	20.15	399.4	393.93	13.423	14.84	55.23	61.06	500.3	400	18	96.92	2.67	0.0177	1	111115
W	14	Y	2.61	2016-01-03	12:59:05	144	4.05	9.31	9.61	4.05	4.18	0.142	0.14	0.32	341	1.2	1.19	2.74	0.843	6	1	2.84	20.06	19.55	20.15	399.35	393.93	13.427	14.841	55.25	61.06	500.3	400	19	96.92	2.67	0.0177	1	111115
W	14	Y	2.61	2016-01-03	12:59:11	150	4.04	9.29	9.61	4.05	4.18	0.141	0.14	0.32	341	1.19	1.18	2.71	0.844	6	1	2.84	20.06	19.55	20.15	399.34	393.92	13.431	14.842	55.26	61.07	500.3	400	18	96.92	2.67	0.0177	1	111115
W	14	Y	2.61	2016-01-03	12:59:17	155	4.08	9.38	9.68	4.08	4.21	0.141	0.14	0.32	341	1.2	1.19	2.74	0.843	6	1	2.84	20.06	19.55	20.15	399.34	393.89	13.433	14.845	55.26	61.07	500.3	400	17	96.92	2.67	0.0177	1	111115
W	14	Y	2.61	2016-01-03	12:59:22	160.5	4.08	9.38	9.68	4.08	4.21	0.141	0.14	0.32	341	1.2	1.19	2.74	0.844	6	1	2.84	20.07	19.56	20.15	399.34	393.88	13.439	14.852	55.28	61.09	500.2	400	18	96.92	2.67	0.0177	1	111115
W	14	Y	2.61	2016-01-03	12:59:27	166	4.04	9.29	9.59	4.04	4.17	0.141	0.14	0.32	341	1.2	1.19	2.74	0.844	6	1	2.84	20.07	19.56	20.15	399.32	393.91	13.441	14.854	55.29	61.1	500.4	400	18	96.92	2.67	0.0177	1	111115
W	14	Y	2.61	2016-01-03	12:59:34	172	4.2	9.66	9.95	4.2	4.33	0.142	0.14	0.32	339	1.2	1.19	2.74	0.843	6	1	2.84	20.06	19.56	20.15	399.42	393.82	13.444	14.857	55.3	61.12	500.2	400	17	96.92	2.67	0.0177	1	111115
W	14	Y	2.61	2016-01-03	12:59:40	178	4.08	9.38	9.68	4.08	4.21	0.141	0.14	0.32	341	1.2	1.19	2.74	0.843	6	1	2.84	20.07	19.56	20.15	399.36	393.9	13.448	14.861	55.31	61.12	500.3	400	19	96.92	2.67	0.0177	1	111115
W	14	Y	2.61	2016-01-03	12:59:46	184	4.13	9.49	9.79	4.13	4.26	0.141	0.14	0.32	340	1.2	1.19	2.74	0.845	6	1	2.84	20.07	19.58	20.15	399.35	393.83	13.451	14.866	55.32	61.14	500.3	400	18	96.92	2.67	0.0177	1	111115
W	14	Y	2.61	2016-01-03	12:59:52	190.5	4.14	9.52	9.82	4.14	4.27	0.141	0.14	0.32	339	1.2	1.19	2.74	0.85	6	1	2.84	20.07	19.61	20.15	399.34	393.81	13.457	14.871	55.34	61.15	500.3	400	18	96.92	2.67	0.0177	1	111115
W	14	Y	2.61	2016-01-03	12:59:57	195.5	4.12	9.47	9.77	4.12	4.25	0.141	0.14	0.32	340	1.19	1.18	2.71	0.847	6	1	2.84	20.07	19.6	20.15	399.26	393.76	13.459	14.87	55.35	61.15	500.4	400	19	96.92	2.67	0.0177	1	111115
W	14	Y	2.61	2016-01-03	13:00:03	201	4.04	9.29	9.59	4.04	4.17	0.141	0.14	0.32	341	1.2	1.19	2.74	0.848	6	1	2.84	20.07	19.6	20.15	399.23	393.82	13.464	14.877	55.37	61.17	500.3	400	19	96.92	2.67	0.0177	1	111115
W	14	Y	2.61	2016-01-03	13:00:10	209	4.13	9.49	9.79	4.13	4.26	0.141	0.14	0.32	340	1.2	1.19	2.74	0.848	6	1	2.84	20.07	19.61	20.15	399.25	393.73	13.471	14.883	55.39	61.19	500.3	400	19	96.92	2.67	0.0177	1	111115
W	14	N	2.19	29/2/2016	11:32:17	161.5	0.409	1.12	1.42	0.39	0.52	0.00763	0.01	0.03	307	0.0729	0.12	0.33	0.905	6	1	2.84	20.19	20.19	20.15	398.93	398.4	15.152	15.238	61.54	61.88	500.3	400	17	96.44	3.22	0.0556	1	111115
W	14	N	2.19	29/2/2016	11:32:24	169.5	0.349	0.96	1.26	0.33	0.46	0.00745	0.01	0.03	318	0.0712	0.12	0.33	0.905	6	1	2.84	20.19	20.19	20.15	398.85	398.4	15.156	15.24	61.55	61.89	500.4	400	16	96.45	3.22	0.0556	1	111115
W	14	N	2.19	29/2/2016	11:32:28	173	0.287	0.79	1.07	0.26	0.39	0.00757	0.01	0.03	332	0.0722	0.12	0.33	0.904	6	1	2.84	20.19	20.19	20.15	398.77	398.4	15.157	15.242	61.56	61.91	500.3	400	16	96.45	3.22	0.0556	1	111115
W	14	N	2.19	29/2/2016	11:32:37	182.5	0.249	0.68	0.99	0.23	0.36	0.00809	0.01	0.03	343	0.077	0.12	0.33	0.902	6	1	2.84	20.19	20.18	20.15	398.74	398.41	15.162	15.253	61.58	61.95	500.3	400	16	96.45	3.22	0.0556	1	111115
W	14	N	2.19	29/2/2016	11:32:42	187.5	0.249	0.68	0.99	0.23	0.36	0.00763	0.01	0.03	340	0.0727	0.12	0.33	0.903	6	1	2.84	20.19	20.18	20.15	398.76	398.43	15.163	15.249	61.58	61.93	500.4	400	16	96.45	3.22	0.0556	1	111115
W	14	N	2.19	29/2/2016	11:32:46	191.5	0.323	0.88	1.18	0.3	0.43	0.00747	0.01	0.03	324	0.0711	0.12	0.33	0.902	6	1	2.84	20.19	20.18	20.15	398.78	398.36	15.166	15.25	61.59	61.93	500.5	400	16	96.44	3.22	0.0556	1	111115
W	14	N	2.19	29/2/2016	11:32:51	195.5	0.426	1.17	1.48	0.41	0.54	0.00779	0.01	0.03	305	0.0741	0.12	0.33	0.901	6	1	2.84	20.19	20.18	20.15	398.91	398.36	15.168	15.256	61.61	61.96	500.3	400	16	96.44	3.22	0.0556	1	111115
W	14	N	2.19	29/2/2016	11:32:56	201.5	0.371	1.02	1.32	0.35	0.48	0.00764	0.01	0.03	315	0.0726	0.12	0.33	0.901	6	1	2.84	20.19	20.18	20.15	398.83	398.35	15.172	15.258	61.62	61.97	500.3	400	16	96.44	3.22	0.0556	1	111115
W	14	N	2.19	29/2/2016	11:33:02	207.5	0.355	0.97	1.29	0.34	0.47	0.00774	0.01	0.03	319	0.0736	0.12	0.33	0.901	6	1	2.84	20.19	20.18	20.15	398.87	398.41	15.175	15.262	61.64	61.99	500.4	400	17	96.44	3.22	0.0556	1	111115
W	14	N	2.19	29/2/2016	11:33:10	214.5	0.493	1.35	1.67	0.48	0.61	0.00755	0.01	0.03	289	0.0717	0.12	0.33	0.9	6	1	2.84	20.19	20.17	20.15	399.03	398.4	15.178	15.263	61.65	62	500.4	400	17	96.44	3.22	0.0556	1	111115
W	14	N	2.19	29/2/2016	11:33:17	222	0.305	0.84	1.15	0.29	0.42	0.00765	0.01	0.03	329	0.0725	0.12	0.33	0.899	6	1	2.84	20.19	20.17	20.15	398.82	398.42	15.182	15.268	61.67	62.01	500.4	400	16	96.44	3.22	0.0556	1	111115
W	14	N	2.19	29/2/2016	11:33:23	228	0.315	0.86	1.15	0.29	0.42	0.00778	0.01	0.03	328	0.0737	0.12	0.33	0.898	6	1	2.84	20.19	20.17	20.15	398.79	398.38	15.185	15.272	61.68	62.04	500.4	400	16	96.44	3.22	0.0556	1	111115
W	14	N	2.19	29/2/2016	11:33:27	232.5	0.433	1.19	1.48	0.41	0.54	0.00773	0.01	0.03	303	0.0732	0.12	0.33	0.898	6	1	2.84	20.19	20.17	20.15	399	398.45	15.187	15.274	61.69	62.04	500.3	400	16	96.44	3.22	0.0556	1	111115
W	14	N	2.19	29/2/2016	11:33:33	237.5	0.377	1.03	1.32	0.35	0.48	0.00734	0.01	0.03	311	0.0696	0.12	0.33	0.899	6	1	2.84	20.19	20.17	20.15	399.01	398.53	15.192	15.274	61.71	62.05	500.4	400	16	96.44	3.22	0.0556	1	111115
W	14	N	2.19	29/2/2016	11:33:38	243	0.384	1.05	1.34	0.36	0.49	0.00721	0.01	0.03	308	0.0684	0.11	0.3	0.899	6	1	2.84	20.19	20.18	20.15	399.01	398.52	15.198	15.278	61.73	62.06	500.4	400	17	96.44	3.22	0.0556	1	111115
W	14	N	2.19	29/2/2016	11:33:44	249.5	0.36	0.99	1.29	0.34	0.47	0.00732	0.01	0.03	314	0.0694	0.12	0.33	0.898	6	1	2.84	20.19	20.17	20.15	398.94	398.48	15.2	15.282	61.74	62.07	500.3	400	17	96.44	3.22	0.0556	1	111115
W	14	N	2.19	29/2/2016	11:33:49	254	0.277	0.76	1.07	0.26	0.39	0.00748	0.01	0.03	334	0.0709	0.12	0.33	0.898	6	1	2.84	20.19	20.18	20.15	398.88	398.51	15.203	15.287	61.75	62.09	500.4	400	17	96.44	3.22	0.0556	1	111115
W	14	N	2.19	29/2/2016	11:33:54	259.5	0.415	1.14	1.42	0.39	0.52	0.00752	0.01	0.03	305	0.0712	0.12	0.33	0.897	6	1	2.84	20.19	20.17	20.15	398.98	398.45	15.207	15.291	61.77	62.12	500.4	400	16	96.44	3.22	0.0556	1	111115
W	14	N	2.19	29/2/2016	11:33:59	264	0.325	0.89	1.21	0.31	0.44	0.00756	0.01	0.03	324	0.0715	0.12	0.33	0.897	6	1	2.84	20.19	20.17	20.15	398.93	398.5	15.209	15.293	61.78	62.12	500.4	400	16	96.44	3.22	0.0556	1	111115
W	14	N	2.19	29/2/2016	11:34:05	270	0.4	1.1	1.4	0.38	0.51	0.00711	0.01	0.03	303	0.0672	0.11	0.3	0.896	6	1	2.84	20.19	20.17	20.15	398.92	398.41	15.213	15.293	61.8	62.13	500.4	400	16	96.44	3.22	0.0556	1	111115
W	14	N	2.19	29/2/2016	11:34:11	276.5	0.268	0.73	1.01	0.24	0.37	0.00736	0.01	0.03	334	0.0695	0.12	0.33	0.895	6	1	2.84	20.19	20.16	20.15	398.81	398.46	15.216	15.298	61.82	62.15	500.4	400	16	96.44	3.22	0.0556	1	111115
W	14	N	2.19	29/2/2016	11:34:15	280.5	0.409	1.12	1.45	0.4	0.53	0.00691	0.01	0.03	298	0.0653	0.11	0.3	0.895	6	1	2.84	20.19	20.16	20.15	398.91	398.38	15.22	15.297	61.83	62.14	500.2	400	17	96.44	3.22	0.0556	1	111115
W	14	N	2.19	29/2/2016	11:34:21	286	0.397	1.09	1.4	0.38	0.51	0.00729	0.01	0.03	306	0.0689	0.12	0.33	0.895	6	1	2.84	20.19	20.17	20.15	398.84	398.33	15.221	15.303	61.84	62.17	500.4	400	17	96.44	3.22	0.0556	1	111115
W	14	N	2.19	29/2/2016	11:34:26	291.5	0.401	1.1	1.4	0.38	0.51	0.00741	0.01	0.03	306	0.0699	0.12	0.33	0.894	6	1	2.84	20.19	20.16	20.15	398.87	398.36	15.225	15.308	61.86	62.19	500.3	400	17	96.44	3.22	0.0556	1	111115
W	14	N	2.19	29/2/2016	11:34:31	296	0.342	0.94	1.26	0.33	0.46	0.00725	0.01	0.03	317	0.0684	0.11	0.3	0.894	6	1	2.84	20.19	20.16	20.15	398.77	398.32	15.227	15.308	61.86	62.19	500.3	400	16	96.44	3.22	0.0556	1	111115
W	14	N	2.19	29/2/2016	11:34:35	300	0.379	1.04	1.34	0.36	0.49	0.00698	0.01	0.03	306	0.0659	0.11	0.3	0.894	6	1	2.84	20.19	20.16	20.15	398.84	398.35	15.23	15.308	61.88	62.19	500.4	400	16	96.44	3.22	0.0556	1	111115
W	14	N	2.19	29/2/2016	11:34:39	304.5	0.325	0.89	1.18	0.3	0.43	0.00745	0.01	0.03	323	0.0702	0.12	0.33	0.893	6	1	2.84	20.18	20.16	20.15	398.71	398.29	15.231	15.314	61.89	62.22	500.4	400	16	96.44	3.22	0.0556	1	111115
W	14	N	2.19	29/2/2016	11:34:44	309	0.377	1.03	1.32	0.35	0.48	0.0076	0.01	0.03	313	0.0716	0.12	0.33	0.893	6	1	2.84	20.19	20.16	20.15	398.78	398.3	15.234	15.319	61.89	62.24	500.4	400	16	96.44	3.22	0.0556	1	111115
W	14	N	2.19	29/2/2016	11:34:49	314	0.311	0.85	1.15	0.29	0.42	0.00745	0.01	0.03	326	0.0702	0.12	0.33	0.893	6	1	2.84	20.19	20.16	20.15	398.77	398.36	15.236	15.319	61.9	62.24	500.3	400	16	96.44	3.22	0.0556	1	111115
W	14	N	2.19	29/2/2016	11:34:53	318.5	0.293	0.8	1.1	0.27	0.4	0.0072	0.01	0.03	327	0.0678	0.11	0.3	0.893	6	1	2.84	20.19	20.16	20.15	398.71	398.33	15.24	15.32	61.92	62.24	500.2	400	16	96.44	3.22	0.0556	1	111115
W	15	Y	1.62	2016-01-03	13:36:56	1409.5	-0.0149	-0.06	0.63	-0.02	0.17	0.00609	0.01	0.04	398	0.0626	0.06	0.22	0.98	6	1	2.84	20.14	19.6	20.15	400.17	400.16	13.443	13.517	55.03	55.34	500.3	400	15	96.87	2.62	0.0472	1	111115
W	15	Y	1.62	2016-01-03	13:36:59	1412.5	-0.0507	-0.19	0.52	-0.05	0.14	0.00585	0.01	0.04	407	0.0602	0.06	0.22	0.98	6	1	2.84	20.14	19.6	20.15	400.07	400.1	13.443	13.515	55.03	55.32	500.4	400	14	96.87	2.62	0.0472	1	111115
W	15	Y	1.62	2016-01-03	13:37:05	1419	0.0318	0.12	0.81	0.03	0.22	0.00589	0.01	0.04	385	0.0606	0.06	0.22	0.981	6	1	2.84	20.13	19.61	20.15	400.18	400.11	13.446	13.518	55.05	55.34	500.3	400	15	96.87	2.62	0.0472	1	111115
W	15	Y	1.62	2016-01-03	13:37:09	1422.5	-0.047	-0.17	0.52	-0.05	0.14	0.00577	0.01	0.04	407	0.0596	0.06	0.22	0.983	6	1	2.84	20.13	19.62	20.15	400.09	400.12	13.448	13.518	55.06	55.35	500.4	400	14	96.87	2.62	0.0472	1	111115
W	15	Y	1.62	2016-01-03	13:37:16	1429	0.0076	0.03	0.74	0.01	0.2	0.00607	0.01	0.04	392	0.0624	0.06	0.22	0.98	6	1	2.84	20.13	19.6	20.15	400.07	400.03	13.45	13.524	55.07	55.37	500.4	400	15	96.87	2.62	0.0472	1	111115
W	15	Y	1.62	2016-01-03	13:37:21	1434.5	-0.0186	-0.07	0.63	-0.02	0.17	0.00575	0.01	0.04	399	0.059	0.06	0.22	0.978	6	1	2.84	20.13	19.59	20.15	400.06	400.06	13.454	13.524	55.09	55.38	500.3	400	14	96.87	2.62	0.0472	1	111115
W	15	Y	1.62	2016-01-03	13:37:25	1438.5	-0.0114	-0.04	0.63	-0.02	0.17	0.00581	0.01	0.04	397	0.0596	0.06	0.22	0.977	6	1	2.84	20.13	19.59	20.15	400.06	400.05	13.455	13.526	55.1	55.38	500.3	400	15	96.87	2.62	0.0472	1	111115
W	15	Y	1.62	2016-01-03	13:37:30	1443	-0.0668	-0.25	0.44	-0.07	0.12	0.00579	0.01	0.04	412	0.0594	0.06	0.22	0.977	6	1	2.84	20.13	19.59	20.15	399.99	400.04	13.457	13.527	55.1	55.38	500.3	400	15	96.87	2.62	0.0472	1	111115
W	15	Y	1.62	2016-01-03	13:37:43	1456	-0.00511	-0.02	0.67	-0.01	0.18	0.00602	0.01	0.04	395	0.0616	0.06	0.22	0.975	6	1	2.84	20.13	19.58	20.15	399.9	399.88	13.464	13.536	55.13	55.43	500.3	400	15	96.87	2.62	0.0472	1	111115
W	15	Y	1.62	2016-01-03	13:37:46	1459	-0.0235	-0.09	0.63	-0.02	0.17	0.00569	0.01	0.04	400	0.0583	0.06	0.22	0.976	6	1	2.84	20.13	19.58	20.15	399.91	399.91	13.465	13.534	55.14	55.42	500.3	400	14	96.87	2.62	0.0472	1	111115
W	15	Y	1.62	2016-01-03	13:37:54	1467	0.0845	0.31	1	0.08	0.27	0.00577	0.01	0.04	370	0.059	0.06	0.22	0.974	6	1	2.84	20.13	19.58	20.15	400.15	400.02	13.469	13.539	55.15	55.44	500.3	400	15	96.87	2.62	0.0472	1	111115
W	15	Y	1.62	2016-01-03	13:38:05	1478.5	-0.0069	-0.03	0.7	0	0.19	0.00541	0.01	0.04	396	0.0553	0.05	0.19	0.974	6	1	2.84	20.13	19.58	20.15	400.2	400.18	13.476	13.542	55.18	55.44	500.3	400	15	96.87	2.62	0.0472	1	111115
W	15	Y	1.62	2016-01-03	13:38:12	1485.5	-0.0715	-0.26	0.44	-0.07	0.12	0.00533	0.01	0.04	415	0.0545	0.05	0.19	0.973	6	1	2.84	20.13	19.57	20.15	400.1	400.16	13.48	13.545	55.2	55.47	500.4	400	15	96.87	2.62	0.0472	1	111115
W	15	Y	1.62	2016-01-03	13:38:18	1491	-0.0716	-0.27	0.44	-0.07	0.12	0.00571	0.01	0.04	414	0.0583	0.06	0.22	0.973	6	1	2.84	20.13	19.58	20.15	400.12	400.18	13.482	13.551	55.22	55.5	500.4	400	14	96.87	2.62	0.0472	1	111115
W	15	Y	1.62	2016-01-03	13:38:26	1499	0.031	0.11	0.81	0.03	0.22	0.00572	0.01	0.04	385	0.0583	0.06	0.22	0.971	6	1	2.84	20.13	19.57	20.15	400.01	399.95	13.488	13.557	55.24	55.52	500.4	400	15	96.87	2.62	0.0472	1	111115
W	15	Y	1.62	2016-01-03	13:38:30	1503.5	-0.0853	-0.32	0.41	-0.08	0.11	0.00574	0.01	0.04	417	0.0585	0.06	0.22	0.971	6	1	2.84	20.13	19.57	20.15	399.96	400.03	13.492	13.561	55.26	55.54	500.4	400	15	96.87	2.62	0.0472	1	111115
W	15	Y	1.62	2016-01-03	13:38:38	1511	-0.0191	-0.07	0.63	-0.02	0.17	0.00575	0.01	0.04	399	0.0586	0.06	0.22	0.971	6	1	2.84	20.13	19.57	20.15	399.99	399.99	13.495	13.565	55.28	55.56	500.2	400	14	96.87	2.62	0.0472	1	111115
W	15	Y	1.62	2016-01-03	13:38:43	1515.5	-0.103	-0.38	0.33	-0.1	0.09	0.00538	0.01	0.04	424	0.0548	0.05	0.19	0.971	6	1	2.84	20.13	19.57	20.15	399.95	400.04	13.5	13.565	55.3	55.56	500.4	400	15	96.87	2.62	0.0472	1	111115
W	15	Y	1.62	2016-01-03	13:38:48	1521.5	0.00476	0.02	0.7	0	0.19	0.00552	0.01	0.04	392	0.0563	0.06	0.22	0.97	6	1	2.84	20.13	19.57	20.15	399.93	399.9	13.501	13.568	55.3	55.57	500.4	400	15	96.87	2.62	0.0472	1	111115
W	15	Y	1.62	2016-01-03	13:38:54	1527.5	0.00692	0.03	0.7	0	0.19	0.00563	0.01	0.04	391	0.0573	0.06	0.22	0.97	6	1	2.84	20.13	19.57	20.15	399.95	399.92	13.506	13.573	55.31	55.59	500.4	400	14	96.87	2.62	0.0472	1	111115
W	15	Y	1.62	2016-01-03	13:39:01	1534	0.0554	0.21	0.93	0.06	0.25	0.00527	0.01	0.04	377	0.0536	0.05	0.19	0.969	6	1	2.84	20.13	19.56	20.15	399.99	399.9	13.51	13.574	55.34	55.6	500.3	400	15	96.87	2.62	0.0472	1	111115
W	15	Y	1.62	2016-01-03	13:39:07	1540	-0.0497	-0.18	0.52	-0.05	0.14	0.00529	0.01	0.04	408	0.0538	0.05	0.19	0.968	6	1	2.84	20.13	19.56	20.15	399.98	400.01	13.516	13.579	55.36	55.62	500.4	400	15	96.87	2.62	0.0472	1	111115
W	15	Y	1.62	2016-01-03	13:39:10	1543.5	-0.055	-0.2	0.52	-0.05	0.14	0.00538	0.01	0.04	410	0.0547	0.05	0.19	0.969	6	1	2.84	20.13	19.57	20.15	399.95	399.99	13.516	13.58	55.36	55.63	500.1	400	15	96.87	2.62	0.0472	1	111115
W	15	Y	1.62	2016-01-03	13:39:16	1549.5	0.00297	0.01	0.7	0	0.19	0.00554	0.01	0.04	393	0.0563	0.06	0.22	0.968	6	1	2.84	20.12	19.56	20.15	399.94	399.91	13.518	13.585	55.38	55.66	500.5	400	14	96.87	2.62	0.0472	1	111115
W	15	Y	1.62	2016-01-03	13:39:24	1557.5	0.128	0.47	1.19	0.13	0.32	0.00575	0.01	0.04	358	0.0583	0.06	0.22	0.967	6	1	2.84	20.12	19.56	20.15	400.39	400.21	13.524	13.593	55.4	55.68	500.3	400	15	96.87	2.62	0.0472	1	111115
W	15	Y	1.62	2016-01-03	13:39:32	1565	0.0473	0.18	0.89	0.05	0.24	0.00491	0	0	378	0.0498	0.05	0.19	0.967	6	1	2.84	20.12	19.56	20.15	400.3	400.22	13.532	13.591	55.44	55.68	500.3	400	15	96.87	2.62	0.0472	0.7	111115
W	15	Y	1.62	2016-01-03	13:39:39	1572	0.0123	0.05	0.74	0.01	0.2	0.00533	0.01	0.04	390	0.0541	0.05	0.19	0.966	6	1	2.84	20.12	19.56	20.15	400.36	400.32	13.535	13.599	55.45	55.71	500.4	400	14	96.87	2.62	0.0472	1	111115
W	15	Y	1.62	2016-01-03	13:39:43	1576	-0.0391	-0.14	0.56	-0.04	0.15	0.00537	0.01	0.04	405	0.0545	0.05	0.19	0.966	6	1	2.84	20.12	19.56	20.15	400.31	400.33	13.537	13.601	55.45	55.72	500.4	400	14	96.87	2.62	0.0472	1	111115
W	15	Y	1.62	2016-01-03	13:39:48	1581	-0.0489	-0.18	0.52	-0.05	0.14	0.00532	0.01	0.04	408	0.0539	0.05	0.19	0.966	6	1	2.84	20.12	19.56	20.15	400.29	400.32	13.542	13.606	55.48	55.74	500.3	400	15	96.87	2.62	0.0472	1	111115
W	15	Y	1.62	2016-01-03	13:39:54	1586.5	-0.0623	-0.23	0.44	-0.07	0.12	0.00555	0.01	0.04	412	0.0562	0.06	0.22	0.966	6	1	2.84	20.12	19.57	20.15	400.34	400.39	13.545	13.611	55.49	55.76	500.4	400	15	96.87	2.62	0.0472	1	111115
W	15	N	1.94	29/2/2016	14:30:27	3339.5	0.538	1.66	2.2	0.53	0.71	0.00989	0.01	0.03	307	0.0971	0.11	0.34	0.93	6	1	2.84	20.19	19.99	20.15	400.88	400.19	14.586	14.701	59.14	59.6	500.3	400	17	96.24	2.91	0.0495	1	111115
W	15	N	1.94	29/2/2016	14:30:33	3344.5	0.395	1.22	1.76	0.39	0.57	0.00985	0.01	0.03	330	0.0969	0.11	0.34	0.931	6	1	2.84	20.18	20	20.15	400.77	400.25	14.588	14.703	59.15	59.61	500.4	400	17	96.24	2.91	0.0495	1	111115
W	15	N	1.94	29/2/2016	14:30:39	3350.5	0.463	1.43	1.98	0.46	0.64	0.00974	0.01	0.03	318	0.0958	0.11	0.34	0.932	6	1	2.84	20.18	20	20.15	400.85	400.25	14.59	14.703	59.16	59.62	500.4	400	17	96.24	2.91	0.0495	1	111115
W	15	N	1.94	29/2/2016	14:30:47	3361	0.35	1.08	1.64	0.35	0.53	0.00997	0.01	0.03	338	0.098	0.11	0.34	0.93	6	1	2.84	20.19	20	20.15	400.71	400.24	14.596	14.712	59.17	59.64	500.4	400	17	96.23	2.91	0.0495	1	111115
W	15	N	1.94	29/2/2016	14:30:54	3365	0.455	1.41	1.95	0.45	0.63	0.00963	0.01	0.03	319	0.0946	0.1	0.31	0.93	6	1	2.84	20.18	19.99	20.15	400.79	400.2	14.599	14.711	59.19	59.65	500.4	400	17	96.23	2.91	0.0495	1	111115
W	15	N	1.94	29/2/2016	14:31:00	3371.5	0.359	1.11	1.67	0.36	0.54	0.00962	0.01	0.03	334	0.0945	0.1	0.31	0.93	6	1	2.84	20.18	20	20.15	400.62	400.14	14.603	14.715	59.21	59.66	500.2	400	17	96.23	2.91	0.0495	1	111115
W	15	N	1.94	29/2/2016	14:31:06	3377.5	0.524	1.62	2.16	0.52	0.7	0.00973	0.01	0.03	308	0.0955	0.11	0.34	0.929	6	1	2.84	20.18	19.99	20.15	400.69	400.01	14.606	14.719	59.22	59.68	500.3	400	16	96.23	2.91	0.0495	1	111115
W	15	N	1.94	29/2/2016	14:31:12	3384	0.461	1.43	1.98	0.46	0.64	0.00988	0.01	0.03	320	0.0969	0.11	0.34	0.929	6	1	2.84	20.18	19.99	20.15	400.66	400.06	14.61	14.724	59.24	59.7	500.4	400	18	96.23	2.91	0.0495	1	111115
W	15	N	1.94	29/2/2016	14:32:14	3446.5	0.383	1.18	1.76	0.39	0.57	0.00949	0.01	0.03	330	0.0925	0.1	0.31	0.924	6	1	2.84	20.18	19.98	20.15	400.73	400.22	14.645	14.754	59.38	59.83	500.4	400	18	96.23	2.91	0.0495	1	111115
W	15	N	1.94	29/2/2016	14:32:20	3451.5	0.475	1.47	2.01	0.47	0.65	0.0096	0.01	0.03	315	0.0936	0.1	0.31	0.923	6	1	2.84	20.18	19.98	20.15	400.72	400.11	14.646	14.757	59.39	59.84	500.4	400	17	96.23	2.91	0.0495	1	111115
W	15	N	1.94	29/2/2016	14:32:28	3461.5	0.436	1.35	1.92	0.44	0.62	0.00915	0.01	0.03	318	0.0892	0.1	0.31	0.923	6	1	2.84	20.18	19.98	20.15	400.75	400.18	14.653	14.758	59.43	59.85	500.3	400	17	96.23	2.91	0.0495	1	111115
W	15	N	1.94	29/2/2016	14:32:37	3470	0.426	1.32	1.89	0.43	0.61	0.00947	0.01	0.03	322	0.0923	0.1	0.31	0.922	6	1	2.84	20.18	19.98	20.15	400.78	400.22	14.656	14.765	59.44	59.88	500.4	400	16	96.23	2.91	0.0495	1	111115
W	15	N	1.94	29/2/2016	14:32:47	3481	0.22	0.68	1.24	0.22	0.4	0.00968	0.01	0.03	358	0.0943	0.1	0.31	0.922	6	1	2.84	20.18	19.98	20.15	400.36	400.05	14.664	14.775	59.47	59.92	500.3	400	16	96.23	2.91	0.0495	1	111115
W	15	N	1.94	29/2/2016	14:33:03	3496	0.461	1.43	1.98	0.46	0.64	0.00896	0.01	0.03	312	0.0872	0.1	0.31	0.921	6	1	2.84	20.18	19.98	20.15	400.69	400.09	14.672	14.775	59.5	59.92	500.4	400	16	96.23	2.91	0.0495	1	111115
W	15	N	1.94	29/2/2016	14:33:09	3500.5	0.42	1.3	1.82	0.41	0.59	0.00979	0.01	0.03	326	0.095	0.11	0.34	0.919	6	1	2.84	20.18	19.97	20.15	400.71	400.16	14.674	14.787	59.51	59.96	500.1	400	16	96.23	2.91	0.0495	1	111115
W	15	N	1.94	29/2/2016	14:33:16	3507	0.391	1.21	1.76	0.39	0.57	0.00929	0.01	0.03	327	0.0899	0.1	0.31	0.917	6	1	2.84	20.18	19.95	20.15	400.7	400.19	14.677	14.784	59.52	59.96	500.4	400	17	96.23	2.91	0.0495	1	111115
W	15	N	1.94	29/2/2016	14:33:21	3511.5	0.367	1.14	1.67	0.36	0.54	0.00951	0.01	0.03	332	0.0923	0.1	0.31	0.92	6	1	2.84	20.18	19.97	20.15	400.65	400.17	14.68	14.789	59.53	59.97	500.4	400	17	96.23	2.91	0.0495	1	111115
W	15	N	1.94	29/2/2016	14:33:25	3514	0.43	1.33	1.89	0.43	0.61	0.00898	0.01	0.03	318	0.0871	0.1	0.31	0.918	6	1	2.84	20.18	19.96	20.15	400.69	400.13	14.682	14.784	59.54	59.96	500.4	400	17	96.24	2.91	0.0495	1	111115
W	15	N	1.94	29/2/2016	14:33:34	3527.5	0.384	1.19	1.73	0.38	0.56	0.00969	0.01	0.03	331	0.094	0.1	0.31	0.918	6	1	2.84	20.18	19.97	20.15	400.66	400.16	14.688	14.799	59.57	60.02	500.2	400	17	96.23	2.91	0.0495	1	111115
W	15	N	1.94	29/2/2016	14:33:41	3532	0.483	1.49	2.04	0.48	0.66	0.00928	0.01	0.03	311	0.0901	0.1	0.31	0.919	6	1	2.84	20.18	19.97	20.15	400.67	400.05	14.691	14.797	59.58	60.01	500.5	400	17	96.23	2.91	0.0495	1	111115
W	15	N	1.94	29/2/2016	14:33:48	3539	0.491	1.52	2.07	0.49	0.67	0.00929	0.01	0.03	310	0.0902	0.1	0.31	0.919	6	1	2.84	20.18	19.98	20.15	400.86	400.23	14.694	14.8	59.59	60.02	500.3	400	17	96.23	2.91	0.0495	1	111115
W	15	N	1.94	29/2/2016	14:33:55	3545.5	0.534	1.65	2.2	0.53	0.71	0.00952	0.01	0.03	305	0.0923	0.1	0.31	0.918	6	1	2.84	20.18	19.97	20.15	401	400.32	14.698	14.807	59.61	60.05	500.3	400	18	96.23	2.91	0.0495	1	111115
W	15	N	1.94	29/2/2016	14:33:59	3550	0.494	1.53	2.07	0.49	0.67	0.00931	0.01	0.03	310	0.0902	0.1	0.31	0.918	6	1	2.84	20.18	19.97	20.15	401.01	400.37	14.698	14.805	59.61	60.05	500.4	400	18	96.23	2.91	0.0495	1	111115
W	15	N	1.94	29/2/2016	14:34:06	3557	0.412	1.27	1.82	0.41	0.59	0.00898	0.01	0.03	321	0.0871	0.1	0.31	0.918	6	1	2.84	20.18	19.98	20.15	401.05	400.51	14.704	14.807	59.63	60.05	500.4	400	18	96.23	2.91	0.0495	1	111115
W	15	N	1.94	29/2/2016	14:34:10	3561	0.427	1.32	1.89	0.43	0.61	0.00936	0.01	0.03	322	0.0906	0.1	0.31	0.917	6	1	2.84	20.18	19.97	20.15	400.99	400.43	14.705	14.812	59.64	60.08	500.3	400	18	96.23	2.91	0.0495	1	111115
W	15	N	1.94	29/2/2016	14:34:17	3568	0.392	1.21	1.76	0.39	0.57	0.00911	0.01	0.03	326	0.0883	0.1	0.31	0.917	6	1	2.84	20.18	19.97	20.15	400.95	400.44	14.711	14.816	59.67	60.09	500.4	400	17	96.23	2.91	0.0495	1	111115
W	15	N	1.94	29/2/2016	14:34:22	3572.5	0.441	1.36	1.92	0.44	0.62	0.00946	0.01	0.03	320	0.0915	0.1	0.31	0.916	6	1	2.84	20.18	19.97	20.15	400.94	400.36	14.712	14.82	59.68	60.12	500.3	400	17	96.23	2.91	0.0495	1	111115
W	15	N	1.94	29/2/2016	14:34:26	3575	0.408	1.26	1.79	0.4	0.58	0.0094	0.01	0.03	325	0.091	0.1	0.31	0.916	6	1	2.84	20.18	19.97	20.15	400.94	400.41	14.714	14.822	59.68	60.12	500.3	400	17	96.23	2.91	0.0495	1	111115
W	15	N	1.94	29/2/2016	14:34:31	3579.5	0.458	1.42	1.95	0.45	0.63	0.00922	0.01	0.03	315	0.0892	0.1	0.31	0.916	6	1	2.84	20.18	19.97	20.15	400.86	400.27	14.718	14.823	59.7	60.13	500.3	400	17	96.23	2.91	0.0495	1	111115
W	15	N	1.94	29/2/2016	14:34:38	3588.5	0.433	1.34	1.86	0.42	0.6	0.00999	0.01	0.03	325	0.0964	0.11	0.34	0.914	6	1	2.84	20.18	19.97	20.15	400.82	400.26	14.72	14.834	59.71	60.17	500.3	400	18	96.23	2.91	0.0495	1	111115
W	18	Y	1.99	29/2/2016	18:16:29	186.5	2.8	8.44	8.68	2.79	2.88	0.0515	0.05	0.15	302	0.461	0.47	1.42	0.861	6	1	2.84	20.11	19.63	20.15	398.82	395.25	14.327	14.871	58.4	60.61	500.4	400	14	96.32	2.58	0.0463	1	111115
W	18	Y	1.99	29/2/2016	18:16:33	190.5	2.85	8.59	8.86	2.85	2.94	0.0522	0.05	0.15	302	0.466	0.48	1.45	0.859	6	1	2.84	20.11	19.62	20.15	398.83	395.19	14.327	14.878	58.4	60.64	500.3	400	14	96.32	2.58	0.0463	1	111115
W	18	Y	1.99	29/2/2016	18:16:37	195	2.75	8.29	8.56	2.75	2.84	0.0517	0.05	0.15	304	0.462	0.47	1.42	0.859	6	1	2.84	20.11	19.62	20.15	398.84	395.32	14.327	14.872	58.4	60.62	500.3	400	14	96.32	2.58	0.0463	1	111115
W	18	Y	1.99	29/2/2016	18:16:42	199.5	2.84	8.56	8.83	2.84	2.93	0.0522	0.05	0.15	302	0.465	0.48	1.45	0.858	6	1	2.84	20.11	19.61	20.15	398.86	395.23	14.326	14.875	58.4	60.64	500.4	400	14	96.32	2.58	0.0463	1	111115
W	18	Y	1.99	29/2/2016	18:16:51	208.5	2.79	8.41	8.65	2.78	2.87	0.0519	0.05	0.15	303	0.463	0.47	1.42	0.859	6	1	2.84	20.11	19.62	20.15	398.78	395.22	14.329	14.876	58.41	60.64	500.4	400	13	96.32	2.58	0.0463	1	111115
W	18	Y	1.99	29/2/2016	18:17:00	217.5	2.8	8.44	8.68	2.79	2.88	0.0522	0.05	0.15	303	0.465	0.48	1.45	0.858	6	1	2.84	20.11	19.61	20.15	398.8	395.22	14.33	14.88	58.42	60.66	500.2	400	14	96.32	2.58	0.0463	1	111115
W	18	Y	1.99	29/2/2016	18:17:04	222	2.89	8.71	8.95	2.88	2.97	0.0519	0.05	0.15	300	0.463	0.47	1.42	0.859	6	1	2.84	20.11	19.62	20.15	398.89	395.21	14.329	14.876	58.42	60.65	500.3	400	14	96.32	2.58	0.0463	1	111115
W	18	Y	1.99	29/2/2016	18:17:09	227	2.79	8.41	8.68	2.79	2.88	0.0523	0.05	0.15	303	0.466	0.48	1.45	0.858	6	1	2.84	20.11	19.61	20.15	398.85	395.28	14.33	14.881	58.41	60.66	500.4	400	14	96.32	2.58	0.0463	1	111115
W	18	Y	1.99	29/2/2016	18:17:14	231.5	2.88	8.68	8.95	2.88	2.97	0.0518	0.05	0.15	300	0.462	0.47	1.42	0.858	6	1	2.84	20.11	19.62	20.15	398.89	395.22	14.333	14.878	58.42	60.65	500.4	400	15	96.32	2.58	0.0463	1	111115
W	18	Y	1.99	29/2/2016	18:17:20	237.5	2.77	8.35	8.62	2.77	2.86	0.052	0.05	0.15	304	0.464	0.47	1.42	0.859	6	1	2.84	20.11	19.62	20.15	398.91	395.37	14.333	14.881	58.43	60.66	500.4	400	14	96.32	2.58	0.0463	1	111115
W	18	Y	1.99	29/2/2016	18:17:28	245.5	2.83	8.53	8.77	2.82	2.91	0.0516	0.05	0.15	301	0.461	0.47	1.42	0.86	6	1	2.84	20.11	19.63	20.15	398.95	395.34	14.335	14.879	58.42	60.64	500.4	400	14	96.32	2.58	0.0463	1	111115
W	18	Y	1.99	29/2/2016	18:17:33	250.5	2.78	8.38	8.65	2.78	2.87	0.0527	0.05	0.15	304	0.471	0.48	1.45	0.859	6	1	2.84	20.11	19.63	20.15	398.91	395.35	14.334	14.89	58.42	60.69	500.4	400	14	96.32	2.58	0.0463	1	111115
W	18	Y	1.99	29/2/2016	18:17:37	254.5	2.87	8.65	8.89	2.86	2.95	0.0524	0.05	0.15	301	0.468	0.48	1.45	0.86	6	1	2.84	20.11	19.63	20.15	398.99	395.33	14.334	14.887	58.42	60.67	500.4	400	14	96.32	2.58	0.0463	1	111115
W	18	Y	1.99	29/2/2016	18:17:40	257.5	2.88	8.68	8.92	2.87	2.96	0.0523	0.05	0.15	301	0.468	0.48	1.45	0.859	6	1	2.84	20.11	19.63	20.15	399.05	395.38	14.336	14.888	58.43	60.68	500.4	400	14	96.32	2.58	0.0463	1	111115
W	18	Y	1.99	29/2/2016	18:17:44	261.5	2.85	8.59	8.86	2.85	2.94	0.052	0.05	0.15	301	0.464	0.47	1.42	0.859	6	1	2.84	20.11	19.62	20.15	398.99	395.35	14.338	14.886	58.44	60.68	500.4	400	14	96.32	2.58	0.0463	1	111115
W	18	Y	1.99	29/2/2016	18:17:48	265.5	2.85	8.59	8.86	2.85	2.94	0.0525	0.05	0.15	302	0.468	0.48	1.45	0.858	6	1	2.84	20.11	19.62	20.15	399.02	395.38	14.338	14.891	58.44	60.7	500.4	400	14	96.32	2.58	0.0463	1	111115
W	18	Y	1.99	29/2/2016	18:17:52	269.5	2.81	8.47	8.74	2.81	2.9	0.0522	0.05	0.15	303	0.466	0.48	1.45	0.859	6	1	2.84	20.11	19.62	20.15	398.94	395.34	14.338	14.889	58.44	60.68	500.4	400	14	96.32	2.58	0.0463	1	111115
W	18	Y	1.99	29/2/2016	18:17:57	274	2.71	8.17	8.44	2.71	2.8	0.0528	0.05	0.15	307	0.471	0.48	1.45	0.858	6	1	2.84	20.11	19.62	20.15	398.9	395.42	14.34	14.897	58.45	60.72	500.2	400	14	96.32	2.58	0.0463	1	111115
W	18	Y	1.99	29/2/2016	18:18:02	280	2.83	8.53	8.8	2.83	2.92	0.0526	0.05	0.15	303	0.469	0.48	1.45	0.859	6	1	2.84	20.11	19.63	20.15	398.98	395.36	14.343	14.897	58.46	60.72	500.3	400	14	96.32	2.58	0.0463	1	111115
W	18	Y	1.99	29/2/2016	18:18:10	287.5	2.77	8.35	8.59	2.76	2.85	0.0531	0.05	0.15	305	0.473	0.48	1.45	0.858	6	1	2.84	20.11	19.63	20.15	398.81	395.27	14.344	14.903	58.46	60.74	500.4	400	15	96.32	2.58	0.0463	1	111115
W	18	Y	1.99	29/2/2016	18:18:15	292	2.83	8.53	8.8	2.83	2.92	0.0525	0.05	0.15	303	0.468	0.48	1.45	0.857	6	1	2.84	20.11	19.62	20.15	398.79	395.17	14.344	14.897	58.47	60.72	500.4	400	14	96.32	2.58	0.0463	1	111115
W	18	Y	1.99	29/2/2016	18:18:18	296	2.88	8.68	8.95	2.88	2.97	0.0527	0.05	0.15	301	0.47	0.48	1.45	0.857	6	1	2.84	20.11	19.62	20.15	398.88	395.2	14.344	14.899	58.47	60.73	500.4	400	14	96.32	2.58	0.0463	1	111115
W	18	Y	1.99	29/2/2016	18:18:22	299.5	2.77	8.35	8.59	2.76	2.85	0.0527	0.05	0.15	305	0.47	0.48	1.45	0.858	6	1	2.84	20.11	19.63	20.15	398.72	395.18	14.345	14.899	58.47	60.73	500.4	400	14	96.32	2.58	0.0463	1	111115
W	18	Y	1.99	29/2/2016	18:18:28	305.5	2.83	8.53	8.8	2.83	2.92	0.0527	0.05	0.15	303	0.469	0.48	1.45	0.857	6	1	2.84	20.11	19.63	20.15	398.7	395.08	14.348	14.902	58.48	60.74	500.3	400	14	96.32	2.58	0.0463	1	111115
W	18	Y	1.99	29/2/2016	18:18:34	311	2.9	8.74	9.02	2.9	2.99	0.0527	0.05	0.15	300	0.469	0.48	1.45	0.857	6	1	2.84	20.11	19.62	20.15	398.79	395.08	14.348	14.902	58.49	60.74	500.3	400	14	96.32	2.58	0.0463	1	111115
W	18	Y	1.99	29/2/2016	18:18:40	317	2.78	8.38	8.62	2.77	2.86	0.0527	0.05	0.15	304	0.469	0.48	1.45	0.856	6	1	2.84	20.11	19.62	20.15	398.62	395.07	14.35	14.904	58.5	60.75	500.4	400	14	96.32	2.58	0.0463	1	111115
W	18	Y	1.99	29/2/2016	18:18:46	323.5	2.84	8.56	8.83	2.84	2.93	0.0528	0.05	0.15	303	0.47	0.48	1.45	0.856	6	1	2.84	20.11	19.62	20.15	398.74	395.11	14.35	14.906	58.5	60.76	500.4	400	14	96.32	2.58	0.0463	1	111115
W	18	Y	1.99	29/2/2016	18:18:51	328	2.83	8.53	8.8	2.83	2.92	0.0528	0.05	0.15	303	0.47	0.48	1.45	0.856	6	1	2.84	20.11	19.62	20.15	398.7	395.08	14.353	14.908	58.51	60.77	500.3	400	14	96.32	2.58	0.0463	1	111115
W	18	Y	1.99	29/2/2016	18:18:54	332	2.82	8.5	8.74	2.81	2.9	0.0528	0.05	0.15	303	0.469	0.48	1.45	0.856	6	1	2.84	20.11	19.62	20.15	398.72	395.12	14.353	14.907	58.52	60.78	500.2	400	15	96.32	2.58	0.0463	1	111115
W	18	Y	1.99	29/2/2016	18:18:58	335	2.81	8.47	8.71	2.8	2.89	0.0528	0.05	0.15	304	0.47	0.48	1.45	0.856	6	1	2.84	20.11	19.62	20.15	398.74	395.15	14.352	14.908	58.51	60.78	500.3	400	14	96.32	2.58	0.0463	1	111115
W	18	N	2.43	30/2/2016	14:26:24	133.5	3.58	8.84	9.36	3.58	3.79	0.114	0.11	0.27	339	0.944	0.94	2.32	0.817	6	1	2.84	20.12	19.58	20.15	400.61	395.87	14.109	15.224	57.61	62.17	500.3	401	4	96.55	2.91	0.042	1	111115
W	18	N	2.43	30/2/2016	14:26:28	138.5	3.66	9.04	9.56	3.66	3.87	0.115	0.11	0.27	338	0.948	0.95	2.35	0.815	6	1	2.84	20.12	19.57	20.15	400.62	395.78	14.111	15.231	57.63	62.2	500.2	401	4	96.55	2.91	0.042	1	111115
W	18	N	2.43	30/2/2016	14:26:33	143	3.69	9.11	9.6	3.68	3.89	0.114	0.11	0.27	337	0.947	0.95	2.35	0.816	6	1	2.84	20.12	19.58	20.15	400.58	395.71	14.112	15.23	57.63	62.2	500.3	401	4	96.55	2.91	0.042	1	111115
W	18	N	2.43	30/2/2016	14:26:41	151	3.63	8.96	9.48	3.63	3.84	0.114	0.11	0.27	338	0.948	0.95	2.35	0.815	6	1	2.84	20.12	19.58	20.15	400.57	395.76	14.118	15.237	57.65	62.22	500.3	401	4	96.55	2.91	0.042	1	111115
W	18	N	2.43	30/2/2016	14:26:46	156.5	3.74	9.23	9.75	3.74	3.95	0.114	0.11	0.27	336	0.942	0.94	2.32	0.815	6	1	2.84	20.12	19.58	20.15	400.66	395.73	14.123	15.235	57.67	62.21	500.4	401	4	96.55	2.91	0.042	1	111115
W	18	N	2.43	30/2/2016	14:26:52	162.5	3.59	8.86	9.38	3.59	3.8	0.115	0.11	0.27	339	0.947	0.95	2.35	0.814	6	1	2.84	20.12	19.57	20.15	400.53	395.78	14.125	15.243	57.68	62.25	500.4	401	4	96.55	2.91	0.042	1	111115
W	18	N	2.43	30/2/2016	14:26:57	167	3.68	9.09	9.6	3.68	3.89	0.114	0.11	0.27	337	0.943	0.94	2.32	0.813	6	1	2.84	20.12	19.57	20.15	400.6	395.74	14.128	15.242	57.7	62.25	500.4	401	4	96.55	2.91	0.042	1	111115
W	18	N	2.43	30/2/2016	14:27:02	172	3.73	9.21	9.73	3.73	3.94	0.115	0.11	0.27	337	0.946	0.95	2.35	0.813	6	1	2.84	20.12	19.57	20.15	400.7	395.78	14.132	15.249	57.71	62.27	500.3	401	4	96.55	2.91	0.042	1	111115
W	18	N	2.43	30/2/2016	14:27:07	177	3.72	9.19	9.7	3.72	3.93	0.114	0.11	0.27	337	0.942	0.94	2.32	0.813	6	1	2.84	20.12	19.58	20.15	400.75	395.84	14.136	15.248	57.73	62.27	500.2	401	4	96.55	2.91	0.042	1	111115
W	18	N	2.43	30/2/2016	14:27:15	185.5	3.67	9.06	9.58	3.67	3.88	0.115	0.11	0.27	338	0.944	0.94	2.32	0.812	6	1	2.84	20.12	19.57	20.15	400.74	395.89	14.141	15.256	57.75	62.31	500.4	401	4	96.55	2.91	0.042	1	111115
W	18	N	2.43	30/2/2016	14:27:22	192	3.64	8.99	9.51	3.64	3.85	0.114	0.11	0.27	338	0.942	0.94	2.32	0.811	6	1	2.84	20.12	19.57	20.15	400.76	395.95	14.147	15.259	57.78	62.32	500.4	401	4	96.55	2.91	0.042	1	111115
W	18	N	2.43	30/2/2016	14:27:29	199	3.49	8.62	9.14	3.49	3.7	0.115	0.11	0.27	341	0.946	0.95	2.35	0.811	6	1	2.84	20.12	19.57	20.15	400.7	396.06	14.151	15.268	57.79	62.35	500.2	401	4	96.55	2.91	0.042	1	111115
W	18	N	2.43	30/2/2016	14:27:35	205.5	3.61	8.91	9.41	3.6	3.81	0.115	0.11	0.27	339	0.947	0.95	2.35	0.809	6	1	2.84	20.12	19.56	20.15	400.71	395.94	14.154	15.272	57.81	62.38	500.3	401	4	96.55	2.91	0.042	1	111115
W	18	N	2.43	30/2/2016	14:27:45	215	3.64	8.99	9.53	3.65	3.86	0.115	0.11	0.27	339	0.945	0.94	2.32	0.809	6	1	2.84	20.12	19.56	20.15	400.77	395.95	14.162	15.278	57.84	62.4	500.4	401	4	96.55	2.91	0.042	1	111115
W	18	N	2.43	30/2/2016	14:27:54	223.5	3.68	9.09	9.6	3.68	3.89	0.115	0.11	0.27	338	0.942	0.94	2.32	0.809	6	1	2.84	20.12	19.57	20.15	400.68	395.82	14.168	15.28	57.87	62.41	500.4	401	4	96.55	2.91	0.042	1	111115
W	18	N	2.43	30/2/2016	14:27:59	229.5	3.7	9.14	9.68	3.71	3.92	0.115	0.11	0.27	338	0.942	0.94	2.32	0.807	6	1	2.84	20.12	19.55	20.15	400.71	395.82	14.172	15.284	57.89	62.43	500.4	401	4	96.55	2.91	0.042	1	111115
W	18	N	2.43	30/2/2016	14:28:10	240	3.67	9.06	9.58	3.67	3.88	0.115	0.11	0.27	338	0.943	0.94	2.32	0.807	6	1	2.84	20.12	19.56	20.15	400.67	395.82	14.182	15.296	57.93	62.48	500.3	401	4	96.55	2.91	0.042	1	111115
W	18	N	2.43	30/2/2016	14:28:18	247.5	3.66	9.04	9.56	3.66	3.87	0.115	0.11	0.27	338	0.94	0.94	2.32	0.808	6	1	2.84	20.12	19.57	20.15	400.72	395.89	14.188	15.298	57.96	62.49	500.3	401	4	96.55	2.91	0.042	1	111115
W	18	N	2.43	30/2/2016	14:28:23	253.5	3.68	9.09	9.6	3.68	3.89	0.115	0.11	0.27	338	0.94	0.94	2.32	0.806	6	1	2.84	20.12	19.56	20.15	400.72	395.86	14.193	15.303	57.97	62.51	500.3	401	4	96.54	2.91	0.042	1	111115
W	18	N	2.43	30/2/2016	14:28:30	260.5	3.63	8.96	9.48	3.63	3.84	0.116	0.12	0.3	339	0.944	0.94	2.32	0.803	6	1	2.84	20.11	19.55	20.15	400.64	395.84	14.198	15.313	58	62.56	500.4	401	4	96.54	2.91	0.042	1	111115
W	18	N	2.43	30/2/2016	14:28:37	267	3.72	9.19	9.68	3.71	3.92	0.115	0.11	0.27	337	0.938	0.94	2.32	0.804	6	1	2.84	20.11	19.55	20.15	400.72	395.82	14.203	15.311	58.02	62.55	500.1	401	4	96.54	2.91	0.042	1	111115
W	18	N	2.43	30/2/2016	14:28:44	274	3.7	9.14	9.65	3.7	3.91	0.115	0.11	0.27	338	0.938	0.94	2.32	0.804	6	1	2.84	20.11	19.56	20.15	400.72	395.84	14.208	15.316	58.04	62.57	500.5	401	4	96.54	2.91	0.042	1	111115
W	18	N	2.43	30/2/2016	14:28:51	280.5	3.7	9.14	9.68	3.71	3.92	0.115	0.11	0.27	338	0.94	0.94	2.32	0.803	6	1	2.84	20.11	19.55	20.15	400.68	395.79	14.212	15.322	58.06	62.59	500.3	401	4	96.54	2.91	0.042	1	111115
W	18	N	2.43	30/2/2016	14:28:55	284.5	3.73	9.21	9.73	3.73	3.94	0.117	0.12	0.3	338	0.948	0.95	2.35	0.801	6	1	2.84	20.11	19.54	20.15	400.71	395.78	14.214	15.333	58.07	62.64	500.3	401	4	96.54	2.91	0.042	1	111115
W	18	N	2.43	30/2/2016	14:29:03	292.5	3.66	9.04	9.56	3.66	3.87	0.116	0.12	0.3	339	0.942	0.94	2.32	0.801	6	1	2.84	20.11	19.55	20.15	400.69	395.85	14.221	15.333	58.1	62.64	500.4	401	4	96.54	2.91	0.042	1	111115
W	18	N	2.43	30/2/2016	14:29:07	296.5	3.69	9.11	9.63	3.69	3.9	0.116	0.12	0.3	338	0.941	0.94	2.32	0.802	6	1	2.84	20.11	19.55	20.15	400.67	395.8	14.223	15.334	58.11	62.65	500.3	401	4	96.54	2.91	0.042	1	111115
W	18	N	2.43	30/2/2016	14:29:12	302.5	3.71	9.16	9.68	3.71	3.92	0.116	0.12	0.3	338	0.939	0.94	2.32	0.8	6	1	2.84	20.11	19.54	20.15	400.7	395.81	14.228	15.337	58.13	62.66	500.4	401	4	96.54	2.91	0.042	1	111115
W	18	N	2.43	30/2/2016	14:29:19	309.5	3.62	8.94	9.43	3.61	3.82	0.116	0.12	0.3	339	0.94	0.94	2.32	0.8	6	1	2.84	20.11	19.55	20.15	400.68	395.9	14.235	15.344	58.16	62.69	500.4	401	4	96.54	2.91	0.042	1	111115
W	18	N	2.43	30/2/2016	14:29:24	314.5	3.74	9.23	9.78	3.75	3.96	0.116	0.12	0.3	338	0.944	0.94	2.32	0.799	6	1	2.84	20.11	19.55	20.15	400.8	395.86	14.237	15.352	58.17	62.72	500.4	401	4	96.54	2.91	0.042	1	111115
W	18	N	2.43	30/2/2016	14:29:30	320.5	3.65	9.01	9.53	3.65	3.86	0.117	0.12	0.3	339	0.944	0.94	2.32	0.799	6	1	2.84	20.11	19.54	20.15	400.73	395.9	14.239	15.355	58.18	62.74	500.1	401	4	96.54	2.91	0.042	1	111115
W	23	Y	1.98	2016-01-03	11:37:03	118.5	2.39	7.24	7.61	2.39	2.51	0.0957	0.1	0.3	352	0.785	0.78	2.36	0.807	6	1	2.84	20.1	19.31	20.15	400.98	397.74	13.937	14.864	57.21	61.02	500.3	400	20	96.95	2.76	0.0284	1	111115
W	23	Y	1.98	2016-01-03	11:37:05	120	2.34	7.09	7.48	2.35	2.47	0.0953	0.1	0.3	352	0.782	0.78	2.36	0.807	6	1	2.84	20.1	19.31	20.15	400.97	397.78	13.938	14.861	57.22	61.01	500.3	400	20	96.95	2.76	0.0284	1	111115
W	23	Y	1.98	2016-01-03	11:37:11	127.5	2.41	7.3	7.7	2.42	2.54	0.0956	0.1	0.3	351	0.784	0.78	2.36	0.806	6	1	2.84	20.1	19.3	20.15	401.02	397.75	13.934	14.861	57.2	61.01	500.3	400	20	96.95	2.76	0.0284	1	111115
W	23	Y	1.98	2016-01-03	11:37:17	133	2.51	7.61	8	2.52	2.64	0.0958	0.1	0.3	349	0.786	0.78	2.36	0.807	6	1	2.84	20.1	19.31	20.15	401.06	397.67	13.934	14.863	57.2	61.01	500.3	400	20	96.95	2.76	0.0284	1	111115
W	23	Y	1.98	2016-01-03	11:37:24	140.5	2.56	7.76	8.12	2.56	2.68	0.0954	0.1	0.3	348	0.785	0.78	2.36	0.808	6	1	2.84	20.1	19.32	20.15	401.11	397.67	13.932	14.859	57.2	61	500.3	400	20	96.95	2.76	0.0284	1	111115
W	23	Y	1.98	2016-01-03	11:37:29	143	2.47	7.48	7.85	2.47	2.59	0.0949	0.09	0.27	350	0.782	0.78	2.36	0.809	6	1	2.84	20.1	19.32	20.15	401.07	397.73	13.933	14.857	57.2	60.99	500.3	400	20	96.95	2.76	0.0284	1	111115
W	23	Y	1.98	2016-01-03	11:37:35	150.5	2.48	7.52	7.85	2.47	2.59	0.0945	0.09	0.27	350	0.778	0.78	2.36	0.809	6	1	2.84	20.1	19.31	20.15	401.1	397.76	13.933	14.852	57.2	60.97	500.3	400	19	96.95	2.76	0.0284	1	111115
W	23	Y	1.98	2016-01-03	11:37:54	170	2.42	7.33	7.7	2.42	2.54	0.0947	0.09	0.27	351	0.781	0.78	2.36	0.811	6	1	2.84	20.1	19.33	20.15	401	397.72	13.935	14.858	57.21	61	500.3	400	19	96.95	2.76	0.0284	1	111115
W	23	Y	1.98	2016-01-03	11:37:57	174.5	2.4	7.27	7.64	2.4	2.52	0.0945	0.09	0.27	351	0.778	0.78	2.36	0.81	6	1	2.84	20.1	19.32	20.15	401.04	397.79	13.935	14.855	57.2	60.98	500.3	400	19	96.95	2.76	0.0284	1	111115
W	23	Y	1.98	2016-01-03	11:38:04	181	2.55	7.73	8.06	2.54	2.66	0.0942	0.09	0.27	348	0.777	0.78	2.36	0.811	6	1	2.84	20.1	19.33	20.15	401.1	397.68	13.933	14.85	57.19	60.96	500.4	400	20	96.95	2.76	0.0284	1	111115
W	23	Y	1.98	2016-01-03	11:38:09	185.5	2.55	7.73	8.09	2.55	2.67	0.0938	0.09	0.27	348	0.775	0.77	2.33	0.812	6	1	2.84	20.1	19.33	20.15	401.08	397.65	13.933	14.848	57.2	60.95	500.3	400	19	96.95	2.76	0.0284	1	111115
W	23	Y	1.98	2016-01-03	11:38:13	190.5	2.46	7.45	7.82	2.46	2.58	0.0936	0.09	0.27	349	0.773	0.77	2.33	0.811	6	1	2.84	20.11	19.33	20.15	401	397.68	13.934	14.847	57.2	60.94	500.3	400	19	96.95	2.76	0.0284	1	111115
W	23	Y	1.98	2016-01-03	11:38:18	195	2.47	7.48	7.85	2.47	2.59	0.0944	0.09	0.27	349	0.779	0.78	2.36	0.811	6	1	2.84	20.1	19.33	20.15	401	397.66	13.932	14.853	57.19	60.97	500.3	400	19	96.95	2.76	0.0284	1	111115
W	23	Y	1.98	2016-01-03	11:38:25	202	2.41	7.3	7.67	2.41	2.53	0.0937	0.09	0.27	350	0.774	0.77	2.33	0.812	6	1	2.84	20.1	19.33	20.15	401.03	397.77	13.935	14.85	57.2	60.96	500.3	400	20	96.95	2.76	0.0284	1	111115
W	23	Y	1.98	2016-01-03	11:38:32	209.5	2.45	7.42	7.79	2.45	2.57	0.0932	0.09	0.27	349	0.771	0.77	2.33	0.812	6	1	2.84	20.1	19.34	20.15	400.98	397.68	13.938	14.848	57.22	60.95	500.4	400	19	96.95	2.76	0.0284	1	111115
W	23	Y	1.98	2016-01-03	11:38:44	220.5	2.47	7.48	7.85	2.47	2.59	0.0934	0.09	0.27	349	0.771	0.77	2.33	0.811	6	1	2.84	20.1	19.33	20.15	400.99	397.66	13.944	14.855	57.24	60.98	500.3	400	20	96.95	2.76	0.0284	1	111115
W	23	Y	1.98	2016-01-03	11:38:50	227	2.56	7.76	8.09	2.55	2.67	0.0929	0.09	0.27	347	0.767	0.77	2.33	0.811	6	1	2.84	20.1	19.33	20.15	400.96	397.53	13.945	14.852	57.25	60.97	500.4	400	20	96.95	2.76	0.0284	1	111115
W	23	Y	1.98	2016-01-03	11:39:00	236.5	2.41	7.3	7.67	2.41	2.53	0.0933	0.09	0.27	350	0.772	0.77	2.33	0.812	6	1	2.84	20.1	19.34	20.15	400.94	397.68	13.948	14.86	57.26	61.01	500.4	400	19	96.95	2.76	0.0284	1	111115
W	23	Y	1.98	2016-01-03	11:39:06	243	2.49	7.55	7.91	2.49	2.61	0.0924	0.09	0.27	348	0.764	0.76	2.3	0.812	6	1	2.84	20.1	19.33	20.15	400.98	397.63	13.951	14.853	57.27	60.97	500.3	400	19	96.95	2.76	0.0284	1	111115
W	23	Y	1.98	2016-01-03	11:39:12	249	2.44	7.39	7.76	2.44	2.56	0.0926	0.09	0.27	349	0.765	0.76	2.3	0.812	6	1	2.84	20.1	19.34	20.15	400.91	397.62	13.954	14.858	57.28	61	500.3	400	19	96.95	2.76	0.0284	1	111115
W	23	Y	1.98	2016-01-03	11:39:17	253.5	2.55	7.73	8.09	2.55	2.67	0.0927	0.09	0.27	347	0.766	0.76	2.3	0.811	6	1	2.84	20.1	19.34	20.15	400.93	397.51	13.953	14.858	57.28	60.99	500.4	400	19	96.95	2.76	0.0284	1	111115
W	23	Y	1.98	2016-01-03	11:39:22	258.5	2.52	7.64	8	2.52	2.64	0.0927	0.09	0.27	348	0.766	0.76	2.3	0.812	6	1	2.84	20.1	19.34	20.15	400.92	397.54	13.952	14.857	57.27	60.99	500.3	400	19	96.95	2.76	0.0284	1	111115
W	23	Y	1.98	2016-01-03	11:39:26	263.5	2.5	7.58	7.97	2.51	2.63	0.0924	0.09	0.27	348	0.764	0.76	2.3	0.812	6	1	2.84	20.1	19.34	20.15	400.87	397.5	13.955	14.857	57.29	60.99	500.3	400	19	96.95	2.76	0.0284	1	111115
W	23	Y	1.98	2016-01-03	11:39:35	272	2.5	7.58	7.94	2.5	2.62	0.0929	0.09	0.27	348	0.768	0.77	2.33	0.812	6	1	2.84	20.1	19.34	20.15	400.92	397.56	13.957	14.864	57.29	61.02	500.4	400	20	96.95	2.76	0.0284	1	111115
W	23	Y	1.98	2016-01-03	11:39:38	274	2.48	7.52	7.88	2.48	2.6	0.0926	0.09	0.27	348	0.766	0.76	2.3	0.812	6	1	2.84	20.1	19.34	20.15	400.93	397.59	13.957	14.862	57.29	61.01	500.4	400	20	96.95	2.76	0.0284	1	111115
W	23	Y	1.98	2016-01-03	11:39:44	280.5	2.5	7.58	7.94	2.5	2.62	0.093	0.09	0.27	348	0.768	0.77	2.33	0.812	6	1	2.84	20.1	19.34	20.15	400.91	397.55	13.958	14.865	57.3	61.03	500.3	400	20	96.95	2.76	0.0284	1	111115
W	23	Y	1.98	2016-01-03	11:39:48	284.5	2.49	7.55	7.91	2.49	2.61	0.0922	0.09	0.27	348	0.762	0.76	2.3	0.812	6	1	2.84	20.1	19.34	20.15	400.89	397.54	13.959	14.859	57.3	61	500.3	400	20	96.95	2.76	0.0284	1	111115
W	23	Y	1.98	2016-01-03	11:39:54	291.5	2.5	7.58	7.94	2.5	2.62	0.092	0.09	0.27	348	0.76	0.76	2.3	0.811	6	1	2.84	20.1	19.34	20.15	400.87	397.51	13.963	14.861	57.32	61	500.3	400	20	96.95	2.76	0.0284	1	111115
W	23	Y	1.98	2016-01-03	11:39:58	295	2.56	7.76	8.12	2.56	2.68	0.092	0.09	0.27	347	0.761	0.76	2.3	0.811	6	1	2.84	20.11	19.34	20.15	400.9	397.47	13.963	14.862	57.32	61	500.3	400	20	96.95	2.76	0.0284	1	111115
W	23	Y	1.98	2016-01-03	11:40:03	300	2.49	7.55	7.91	2.49	2.61	0.0925	0.09	0.27	348	0.764	0.76	2.3	0.811	6	1	2.84	20.11	19.34	20.15	400.87	397.52	13.965	14.867	57.32	61.02	500.3	400	19	96.95	2.76	0.0284	1	111115
W	23	N	2.02	29/2/2016	15:46:00	2260.5	1.59	4.72	5.2	1.58	1.75	0.016	0.02	0.06	233	0.156	0.17	0.5	0.924	6	1	2.84	20.18	20.1	20.15	400.27	398.29	14.761	14.945	59.86	60.61	500.3	400	11	96.2	2.77	0.0597	1	111115
W	23	N	2.02	29/2/2016	15:46:05	2266.5	1.71	5.08	5.58	1.71	1.88	0.0161	0.02	0.06	222	0.157	0.17	0.5	0.924	6	1	2.84	20.18	20.1	20.15	400.34	398.21	14.762	14.947	59.86	60.62	500.3	400	11	96.2	2.77	0.0597	1	111115
W	23	N	2.02	29/2/2016	15:46:12	2273	1.63	4.84	5.32	1.62	1.79	0.0162	0.02	0.06	232	0.158	0.17	0.5	0.925	6	1	2.84	20.18	20.11	20.15	400.41	398.38	14.763	14.95	59.86	60.62	500.3	400	12	96.2	2.77	0.0597	1	111115
W	23	N	2.02	29/2/2016	15:46:18	2279	1.58	4.69	5.2	1.58	1.75	0.0159	0.02	0.06	233	0.155	0.17	0.5	0.925	6	1	2.84	20.18	20.11	20.15	400.36	398.38	14.765	14.948	59.87	60.62	500.4	400	12	96.2	2.77	0.0597	1	111115
W	23	N	2.02	29/2/2016	15:46:28	2289	1.63	4.84	5.32	1.62	1.79	0.0162	0.02	0.06	232	0.158	0.17	0.5	0.924	6	1	2.84	20.18	20.11	20.15	400.41	398.38	14.767	14.953	59.88	60.64	500.3	400	11	96.2	2.77	0.0597	1	111115
W	23	N	2.02	29/2/2016	15:46:37	2298	1.56	4.63	5.14	1.56	1.73	0.0157	0.02	0.06	233	0.153	0.16	0.48	0.923	6	1	2.84	20.18	20.1	20.15	400.34	398.39	14.77	14.95	59.89	60.62	500.3	400	11	96.2	2.77	0.0597	1	111115
W	23	N	2.02	29/2/2016	15:46:46	2307.5	1.63	4.84	5.35	1.63	1.8	0.0157	0.02	0.06	226	0.153	0.16	0.48	0.924	6	1	2.84	20.18	20.11	20.15	400.39	398.36	14.773	14.954	59.91	60.64	500.3	400	12	96.2	2.77	0.0597	1	111115
W	23	N	2.02	29/2/2016	15:46:52	2313	1.63	4.84	5.35	1.63	1.8	0.0159	0.02	0.06	229	0.155	0.17	0.5	0.924	6	1	2.84	20.18	20.11	20.15	400.33	398.3	14.773	14.956	59.91	60.65	500.4	400	12	96.2	2.77	0.0597	1	111115
W	23	N	2.02	29/2/2016	15:46:58	2318.5	1.69	5.02	5.5	1.68	1.85	0.0159	0.02	0.06	223	0.155	0.17	0.5	0.924	6	1	2.84	20.18	20.11	20.15	400.36	398.27	14.773	14.956	59.91	60.65	500.4	400	12	96.2	2.77	0.0597	1	111115
W	23	N	2.02	29/2/2016	15:47:03	2324.5	1.59	4.72	5.23	1.59	1.76	0.0158	0.02	0.06	232	0.154	0.16	0.48	0.924	6	1	2.84	20.18	20.11	20.15	400.37	398.39	14.775	14.957	59.91	60.65	500.4	400	11	96.2	2.77	0.0597	1	111115
W	23	N	2.02	29/2/2016	15:47:08	2329.5	1.61	4.78	5.26	1.6	1.77	0.0162	0.02	0.06	234	0.158	0.17	0.5	0.924	6	1	2.84	20.18	20.11	20.15	400.35	398.35	14.776	14.962	59.92	60.67	500.4	400	11	96.2	2.77	0.0597	1	111115
W	23	N	2.02	29/2/2016	15:47:14	2335	1.65	4.9	5.41	1.65	1.82	0.016	0.02	0.06	227	0.156	0.17	0.5	0.924	6	1	2.84	20.18	20.11	20.15	400.35	398.29	14.776	14.96	59.91	60.66	500.4	400	12	96.2	2.77	0.0597	1	111115
W	23	N	2.02	29/2/2016	15:47:20	2340.5	1.57	4.66	5.14	1.56	1.73	0.0162	0.02	0.06	238	0.158	0.17	0.5	0.923	6	1	2.84	20.18	20.11	20.15	400.34	398.39	14.778	14.965	59.93	60.68	500.3	400	12	96.2	2.77	0.0597	1	111115
W	23	N	2.02	29/2/2016	15:47:26	2346.5	1.61	4.78	5.29	1.61	1.78	0.0162	0.02	0.06	234	0.158	0.17	0.5	0.923	6	1	2.84	20.18	20.11	20.15	400.39	398.38	14.78	14.966	59.93	60.68	500.3	400	12	96.2	2.77	0.0597	1	111115
W	23	N	2.02	29/2/2016	15:47:32	2353	1.63	4.84	5.32	1.62	1.79	0.0159	0.02	0.06	229	0.155	0.17	0.5	0.923	6	1	2.84	20.18	20.11	20.15	400.28	398.26	14.782	14.966	59.94	60.69	500.4	400	11	96.2	2.77	0.0597	1	111115
W	23	N	2.02	29/2/2016	15:47:38	2359	1.66	4.93	5.41	1.65	1.82	0.016	0.02	0.06	226	0.155	0.17	0.5	0.923	6	1	2.84	20.18	20.11	20.15	400.29	398.23	14.783	14.966	59.94	60.68	500.3	400	11	96.2	2.77	0.0597	1	111115
W	23	N	2.02	29/2/2016	15:47:44	2365	1.65	4.9	5.38	1.64	1.81	0.0163	0.02	0.06	230	0.158	0.17	0.5	0.923	6	1	2.84	20.18	20.11	20.15	400.29	398.24	14.783	14.97	59.94	60.7	500.3	400	11	96.2	2.77	0.0597	1	111115
W	23	N	2.02	29/2/2016	15:47:50	2370.5	1.69	5.02	5.5	1.68	1.85	0.016	0.02	0.06	224	0.156	0.17	0.5	0.923	6	1	2.84	20.18	20.11	20.15	400.38	398.28	14.786	14.969	59.95	60.7	500.4	400	12	96.2	2.77	0.0597	1	111115
W	23	N	2.02	29/2/2016	15:47:56	2376.5	1.58	4.69	5.2	1.58	1.75	0.0159	0.02	0.06	233	0.155	0.17	0.5	0.923	6	1	2.84	20.18	20.11	20.15	400.37	398.39	14.788	14.971	59.96	60.7	500.2	400	11	96.2	2.77	0.0597	1	111115
W	23	N	2.02	29/2/2016	15:48:02	2383	1.7	5.05	5.52	1.69	1.86	0.016	0.02	0.06	222	0.156	0.17	0.5	0.923	6	1	2.84	20.18	20.11	20.15	400.46	398.35	14.788	14.972	59.96	60.71	500.4	400	11	96.2	2.77	0.0597	1	111115
W	23	N	2.02	29/2/2016	15:48:09	2390	1.55	4.6	5.08	1.54	1.71	0.0162	0.02	0.06	240	0.157	0.17	0.5	0.922	6	1	2.84	20.18	20.11	20.15	400.3	398.37	14.791	14.977	59.97	60.72	500.3	400	11	96.2	2.77	0.0597	1	111115
W	23	N	2.02	29/2/2016	15:48:15	2396	1.68	4.99	5.47	1.67	1.84	0.0162	0.02	0.06	228	0.158	0.17	0.5	0.923	6	1	2.84	20.18	20.11	20.15	400.46	398.38	14.789	14.975	59.96	60.72	500.5	400	11	96.2	2.77	0.0597	1	111115
W	23	N	2.02	29/2/2016	15:48:21	2401.5	1.71	5.08	5.58	1.71	1.88	0.0161	0.02	0.06	222	0.156	0.17	0.5	0.923	6	1	2.84	20.18	20.12	20.15	400.45	398.32	14.792	14.977	59.97	60.72	500	400	11	96.2	2.77	0.0597	1	111115
W	23	N	2.02	29/2/2016	15:48:27	2407.5	1.6	4.75	5.23	1.59	1.76	0.0161	0.02	0.06	234	0.157	0.17	0.5	0.922	6	1	2.84	20.18	20.11	20.15	400.4	398.41	14.795	14.98	59.99	60.74	500.3	400	12	96.2	2.77	0.0597	1	111115
W	23	N	2.02	29/2/2016	15:48:33	2413.5	1.59	4.72	5.2	1.58	1.75	0.016	0.02	0.06	233	0.155	0.17	0.5	0.922	6	1	2.84	20.18	20.11	20.15	400.4	398.42	14.797	14.981	60	60.74	500.4	400	12	96.2	2.77	0.0597	1	111115
W	23	N	2.02	29/2/2016	15:48:38	2419.5	1.7	5.05	5.52	1.69	1.86	0.0163	0.02	0.06	226	0.158	0.17	0.5	0.92	6	1	2.84	20.17	20.1	20.15	400.37	398.26	14.796	14.983	60	60.76	500.2	400	12	96.2	2.77	0.0597	1	111115
W	23	N	2.02	29/2/2016	15:48:44	2425	1.73	5.14	5.64	1.73	1.9	0.016	0.02	0.06	219	0.155	0.17	0.5	0.921	6	1	2.84	20.18	20.11	20.15	400.48	398.33	14.799	14.982	60.01	60.75	500.4	400	12	96.2	2.77	0.0597	1	111115
W	23	N	2.02	29/2/2016	15:48:51	2432	1.66	4.93	5.44	1.66	1.83	0.0161	0.02	0.06	227	0.156	0.17	0.5	0.921	6	1	2.84	20.18	20.11	20.15	400.46	398.39	14.8	14.985	60.01	60.76	500.3	400	12	96.2	2.77	0.0597	1	111115
W	23	N	2.02	29/2/2016	15:48:58	2438.5	1.65	4.9	5.41	1.65	1.82	0.0162	0.02	0.06	229	0.157	0.17	0.5	0.921	6	1	2.84	20.18	20.11	20.15	400.56	398.5	14.8	14.986	60.01	60.76	500.3	400	12	96.2	2.77	0.0597	1	111115
W	23	N	2.02	29/2/2016	15:49:06	2446.5	1.67	4.96	5.47	1.67	1.84	0.0161	0.02	0.06	227	0.157	0.17	0.5	0.922	6	1	2.84	20.18	20.12	20.15	400.5	398.42	14.802	14.987	60.02	60.77	500.3	400	12	96.2	2.77	0.0597	1	111115
W	26	Y	2.7	29/2/2016	18:54:48	12.5	5.47	12.16	12.2	5.47	5.49	0.18	0.18	0.4	338	1.3	1.29	2.87	0.727	6	1	2.84	20.06	19.4	20.15	401.18	394.01	14.381	15.915	58.84	65.12	500.2	400	4	96.36	2.76	0.022	1	111115
W	26	Y	2.7	29/2/2016	18:54:51	15.5	5.33	11.84	11.89	5.33	5.35	0.181	0.18	0.4	340	1.3	1.29	2.87	0.724	6	1	2.84	20.06	19.38	20.15	401.05	394.05	14.383	15.919	58.85	65.14	500.3	400	4	96.36	2.76	0.022	1	111115
W	26	Y	2.7	29/2/2016	18:54:54	19	5.33	11.84	11.91	5.34	5.36	0.181	0.18	0.4	340	1.3	1.29	2.87	0.723	6	1	2.84	20.06	19.37	20.15	401.05	394.04	14.384	15.919	58.85	65.14	500.4	400	4	96.36	2.76	0.022	1	111115
W	26	Y	2.7	29/2/2016	18:54:59	23.5	5.29	11.76	11.82	5.3	5.32	0.181	0.18	0.4	340	1.3	1.29	2.87	0.724	6	1	2.84	20.06	19.38	20.15	401.01	394.05	14.386	15.921	58.86	65.14	500.4	400	4	96.36	2.76	0.022	1	111115
W	26	Y	2.7	29/2/2016	18:55:04	28.5	5.34	11.87	11.91	5.34	5.36	0.181	0.18	0.4	340	1.3	1.29	2.87	0.722	6	1	2.84	20.06	19.37	20.15	401.01	394	14.391	15.924	58.89	65.16	500.4	400	4	96.35	2.76	0.022	1	111115
W	26	Y	2.7	29/2/2016	18:55:07	32	5.26	11.69	11.73	5.26	5.28	0.18	0.18	0.4	340	1.3	1.29	2.87	0.723	6	1	2.84	20.06	19.37	20.15	400.98	394.06	14.392	15.922	58.89	65.15	500.4	400	4	96.35	2.76	0.022	1	111115
W	26	Y	2.7	29/2/2016	18:55:18	42.5	5.27	11.71	11.76	5.27	5.29	0.18	0.18	0.4	340	1.3	1.29	2.87	0.722	6	1	2.84	20.05	19.37	20.15	400.99	394.06	14.397	15.927	58.92	65.18	500.3	400	4	96.36	2.76	0.022	1	111115
W	26	Y	2.7	29/2/2016	18:55:25	49.5	5.24	11.64	11.69	5.24	5.26	0.18	0.18	0.4	340	1.29	1.28	2.84	0.722	6	1	2.84	20.05	19.37	20.15	400.95	394.06	14.401	15.925	58.93	65.17	500.3	400	4	96.35	2.76	0.022	1	111115
W	26	Y	2.7	29/2/2016	18:55:32	56.5	5.32	11.82	11.89	5.33	5.35	0.18	0.18	0.4	340	1.29	1.28	2.84	0.721	6	1	2.84	20.05	19.37	20.15	400.95	393.96	14.404	15.93	58.94	65.19	500.4	400	4	96.35	2.76	0.022	1	111115
W	26	Y	2.7	29/2/2016	18:55:48	73	5.38	11.96	12	5.38	5.4	0.181	0.18	0.4	339	1.29	1.28	2.84	0.718	6	1	2.84	20.05	19.35	20.15	400.9	393.84	14.414	15.941	59	65.25	500.3	400	4	96.35	2.76	0.022	1	111115
W	26	Y	2.7	29/2/2016	18:55:54	78.5	5.29	11.76	11.8	5.29	5.31	0.181	0.18	0.4	340	1.29	1.28	2.84	0.718	6	1	2.84	20.05	19.35	20.15	400.82	393.87	14.415	15.942	59	65.26	500.3	400	4	96.35	2.76	0.022	1	111115
W	26	Y	2.7	29/2/2016	18:56:04	88	5.27	11.71	11.76	5.27	5.29	0.181	0.18	0.4	340	1.3	1.29	2.87	0.718	6	1	2.84	20.05	19.36	20.15	400.8	393.87	14.422	15.95	59.03	65.29	500.3	400	4	96.36	2.76	0.022	1	111115
W	26	Y	2.7	29/2/2016	18:56:17	102	5.36	11.91	11.93	5.35	5.37	0.18	0.18	0.4	339	1.29	1.28	2.84	0.719	6	1	2.84	20.05	19.36	20.15	400.79	393.77	14.427	15.946	59.05	65.27	500.4	400	4	96.36	2.76	0.022	1	111115
W	26	Y	2.7	29/2/2016	18:56:28	112	5.38	11.96	12	5.38	5.4	0.181	0.18	0.4	339	1.29	1.28	2.84	0.717	6	1	2.84	20.05	19.36	20.15	400.86	393.8	14.432	15.956	59.07	65.31	500.4	400	4	96.36	2.76	0.022	1	111115
W	26	Y	2.7	29/2/2016	18:56:34	118.5	5.35	11.89	11.93	5.35	5.37	0.18	0.18	0.4	339	1.29	1.28	2.84	0.718	6	1	2.84	20.05	19.36	20.15	400.82	393.8	14.437	15.955	59.09	65.31	500.4	400	4	96.36	2.76	0.022	1	111115
W	26	Y	2.7	29/2/2016	18:56:40	124.5	5.3	11.78	11.82	5.3	5.32	0.18	0.18	0.4	340	1.29	1.28	2.84	0.717	6	1	2.84	20.05	19.36	20.15	400.77	393.81	14.437	15.958	59.1	65.33	500.3	400	4	96.36	2.76	0.022	1	111115
W	26	Y	2.7	29/2/2016	18:56:48	132	5.33	11.84	11.91	5.34	5.36	0.181	0.18	0.4	340	1.29	1.28	2.84	0.715	6	1	2.84	20.05	19.35	20.15	400.79	393.78	14.442	15.965	59.13	65.36	500.5	400	4	96.36	2.76	0.022	1	111115
W	26	Y	2.7	29/2/2016	18:56:56	140	5.28	11.73	11.78	5.28	5.3	0.181	0.18	0.4	340	1.29	1.28	2.84	0.716	6	1	2.84	20.05	19.35	20.15	400.72	393.78	14.445	15.965	59.13	65.36	500.3	400	4	96.35	2.76	0.022	1	111115
W	26	Y	2.7	29/2/2016	18:57:00	144	5.33	11.84	11.89	5.33	5.35	0.181	0.18	0.4	340	1.29	1.28	2.84	0.714	6	1	2.84	20.05	19.34	20.15	400.73	393.73	14.447	15.967	59.15	65.37	500.3	400	4	96.35	2.76	0.022	1	111115
W	26	Y	2.7	29/2/2016	18:57:04	148.5	5.39	11.98	12.04	5.4	5.42	0.181	0.18	0.4	339	1.29	1.28	2.84	0.715	6	1	2.84	20.05	19.35	20.15	400.78	393.7	14.449	15.969	59.15	65.37	500.3	400	4	96.35	2.76	0.022	1	111115
W	26	Y	2.7	29/2/2016	18:57:09	153.5	5.4	12	12.04	5.4	5.42	0.18	0.18	0.4	339	1.28	1.27	2.82	0.715	6	1	2.84	20.05	19.35	20.15	400.79	393.71	14.454	15.969	59.18	65.38	500.3	400	4	96.35	2.76	0.022	1	111115
W	26	Y	2.7	29/2/2016	18:57:19	163.5	5.31	11.8	11.84	5.31	5.33	0.181	0.18	0.4	340	1.29	1.28	2.84	0.715	6	1	2.84	20.05	19.35	20.15	400.7	393.73	14.457	15.978	59.19	65.42	500.4	400	4	96.35	2.76	0.022	1	111115
W	26	Y	2.7	29/2/2016	18:57:24	168.5	5.37	11.93	11.98	5.37	5.39	0.181	0.18	0.4	339	1.29	1.28	2.84	0.714	6	1	2.84	20.05	19.35	20.15	400.72	393.67	14.459	15.98	59.2	65.42	500.2	400	4	96.35	2.76	0.022	1	111115
W	26	Y	2.7	29/2/2016	18:57:28	172.5	5.35	11.89	11.93	5.35	5.37	0.181	0.18	0.4	339	1.29	1.28	2.84	0.714	6	1	2.84	20.05	19.35	20.15	400.75	393.73	14.461	15.977	59.21	65.42	500.4	400	4	96.35	2.76	0.022	1	111115
W	26	Y	2.7	29/2/2016	18:57:33	177	5.4	12	12.04	5.4	5.42	0.181	0.18	0.4	339	1.28	1.27	2.82	0.715	6	1	2.84	20.04	19.35	20.15	400.74	393.66	14.462	15.978	59.22	65.42	500.4	400	4	96.35	2.76	0.022	1	111115
W	26	Y	2.7	29/2/2016	18:57:37	182	5.25	11.67	11.71	5.25	5.27	0.18	0.18	0.4	340	1.28	1.27	2.82	0.714	6	1	2.84	20.05	19.34	20.15	400.71	393.81	14.464	15.974	59.22	65.41	500.3	400	4	96.35	2.76	0.022	1	111115
W	26	Y	2.7	29/2/2016	18:57:44	189	5.42	12.04	12.11	5.43	5.45	0.181	0.18	0.4	339	1.28	1.27	2.82	0.712	6	1	2.84	20.05	19.34	20.15	400.74	393.63	14.471	15.982	59.25	65.44	500.3	400	4	96.35	2.76	0.022	1	111115
W	26	Y	2.7	29/2/2016	18:57:51	195	5.36	11.91	11.96	5.36	5.38	0.182	0.18	0.4	340	1.29	1.28	2.84	0.712	6	1	2.84	20.04	19.34	20.15	400.81	393.78	14.471	15.988	59.25	65.47	500.3	400	4	96.35	2.76	0.022	1	111115
W	26	Y	2.7	29/2/2016	18:57:57	201.5	5.43	12.07	12.13	5.44	5.46	0.181	0.18	0.4	339	1.28	1.27	2.82	0.712	6	1	2.84	20.04	19.34	20.15	400.89	393.77	14.474	15.988	59.27	65.47	500.4	400	4	96.35	2.76	0.022	1	111115
W	26	Y	2.7	29/2/2016	18:58:03	207.5	5.37	11.93	11.98	5.37	5.39	0.181	0.18	0.4	339	1.29	1.28	2.84	0.712	6	1	2.84	20.04	19.34	20.15	400.85	393.81	14.473	15.99	59.26	65.47	500.3	400	4	96.35	2.76	0.022	1	111115
W	26	Y	2.7	29/2/2016	18:58:11	215.5	5.26	11.69	11.73	5.26	5.28	0.181	0.18	0.4	341	1.28	1.27	2.82	0.711	6	1	2.84	20.05	19.34	20.15	400.75	393.84	14.479	15.994	59.28	65.49	500.3	400	4	96.35	2.76	0.022	1	111115
W	26	Y	2.7	29/2/2016	18:58:17	221	5.29	11.76	11.8	5.29	5.31	0.182	0.18	0.4	340	1.29	1.28	2.84	0.711	6	1	2.84	20.04	19.34	20.15	400.74	393.79	14.48	15.999	59.29	65.52	500.3	400	4	96.35	2.76	0.022	1	111115
W	26	Y	2.7	29/2/2016	18:58:22	226.5	5.37	11.93	11.98	5.37	5.39	0.182	0.18	0.4	339	1.28	1.27	2.82	0.71	6	1	2.84	20.04	19.34	20.15	400.67	393.63	14.482	15.996	59.31	65.51	500.4	400	4	96.35	2.76	0.022	1	111115
W	26	Y	2.7	29/2/2016	18:58:28	232.5	5.26	11.69	11.71	5.25	5.27	0.181	0.18	0.4	340	1.28	1.27	2.82	0.711	6	1	2.84	20.04	19.34	20.15	400.5	393.6	14.484	15.994	59.31	65.5	500.3	400	4	96.35	2.76	0.022	1	111115
W	26	Y	2.7	29/2/2016	18:58:36	240.5	5.34	11.87	11.91	5.34	5.36	0.181	0.18	0.4	339	1.28	1.27	2.82	0.712	6	1	2.84	20.04	19.35	20.15	400.59	393.59	14.485	15.997	59.32	65.51	500.3	400	4	96.35	2.76	0.022	1	111115
W	26	Y	2.7	29/2/2016	18:58:43	247.5	5.28	11.73	11.8	5.29	5.31	0.181	0.18	0.4	340	1.28	1.27	2.82	0.711	6	1	2.84	20.04	19.34	20.15	400.36	393.42	14.487	16.001	59.32	65.53	500.3	400	4	96.35	2.76	0.022	1	111115
W	26	Y	2.7	29/2/2016	18:58:52	256.5	5.34	11.87	11.93	5.35	5.37	0.181	0.18	0.4	339	1.28	1.27	2.82	0.711	6	1	2.84	20.04	19.35	20.15	400.19	393.18	14.491	16.002	59.34	65.53	500.3	400	4	96.35	2.76	0.022	1	111115
W	26	N	2.71	28/2/2016	13:02:17	1165.5	5.24	11.6	11.89	5.23	5.37	0.154	0.15	0.33	332	1.17	1.18	2.61	0.757	6	1	2.84	20.11	19.49	20.15	400.21	393.38	14.327	15.705	58.54	64.17	500.3	400	4	96.53	3.16	0.0418	1	111115
W	26	N	2.71	28/2/2016	13:02:24	1172	5.35	11.85	12.15	5.35	5.49	0.155	0.16	0.35	331	1.17	1.18	2.61	0.756	6	1	2.84	20.11	19.49	20.15	400.43	393.46	14.331	15.715	58.56	64.21	500.4	400	4	96.53	3.16	0.0418	1	111115
W	26	N	2.71	28/2/2016	13:02:28	1176.5	5.15	11.4	11.71	5.15	5.29	0.155	0.16	0.35	334	1.17	1.18	2.61	0.755	6	1	2.84	20.11	19.48	20.15	400.3	393.57	14.331	15.718	58.55	64.22	500.3	400	4	96.53	3.16	0.0418	1	111115
W	26	N	2.71	28/2/2016	13:02:33	1181	5.28	11.69	12	5.28	5.42	0.155	0.16	0.35	332	1.18	1.19	2.63	0.756	6	1	2.84	20.11	19.49	20.15	400.4	393.51	14.335	15.722	58.56	64.23	500.4	400	4	96.53	3.16	0.0418	1	111115
W	26	N	2.71	28/2/2016	13:02:37	1185.5	5.28	11.69	12	5.28	5.42	0.155	0.16	0.35	332	1.17	1.18	2.61	0.755	6	1	2.84	20.11	19.48	20.15	400.37	393.48	14.337	15.723	58.57	64.23	500.3	400	4	96.53	3.16	0.0418	1	111115
W	26	N	2.71	28/2/2016	13:02:44	1193	5.22	11.56	11.87	5.22	5.36	0.156	0.16	0.35	333	1.17	1.18	2.61	0.753	6	1	2.84	20.11	19.48	20.15	400.38	393.56	14.34	15.727	58.59	64.25	500.3	400	4	96.53	3.16	0.0418	1	111115
W	26	N	2.71	28/2/2016	13:02:52	1200	5.19	11.49	11.8	5.19	5.33	0.155	0.16	0.35	333	1.17	1.18	2.61	0.754	6	1	2.84	20.11	19.48	20.15	400.35	393.57	14.343	15.724	58.6	64.25	500.3	400	4	96.53	3.16	0.0418	1	111115
W	26	N	2.71	28/2/2016	13:02:59	1207.5	5.28	11.69	11.98	5.27	5.41	0.155	0.16	0.35	332	1.17	1.18	2.61	0.753	6	1	2.84	20.11	19.47	20.15	400.34	393.46	14.347	15.731	58.62	64.27	500.3	400	4	96.53	3.16	0.0418	1	111115
W	26	N	2.71	28/2/2016	13:03:05	1214	5.26	11.65	11.96	5.26	5.4	0.155	0.16	0.35	332	1.17	1.18	2.61	0.753	6	1	2.84	20.11	19.47	20.15	400.34	393.48	14.349	15.732	58.63	64.28	500.4	400	4	96.53	3.16	0.0418	1	111115
W	26	N	2.71	28/2/2016	13:03:12	1220.5	5.18	11.47	11.78	5.18	5.32	0.155	0.16	0.35	333	1.17	1.18	2.61	0.754	6	1	2.84	20.11	19.48	20.15	400.2	393.43	14.352	15.736	58.64	64.29	500.3	400	4	96.53	3.16	0.0418	1	111115
W	26	N	2.71	28/2/2016	13:03:17	1225	5.11	11.31	11.6	5.1	5.24	0.156	0.16	0.35	334	1.17	1.18	2.61	0.752	6	1	2.84	20.11	19.47	20.15	400.07	393.4	14.355	15.738	58.65	64.3	500.3	400	4	96.53	3.16	0.0418	1	111115
W	26	N	2.71	28/2/2016	13:03:23	1231	5.28	11.69	12	5.28	5.42	0.155	0.16	0.35	332	1.17	1.18	2.61	0.752	6	1	2.84	20.11	19.48	20.15	400.06	393.17	14.358	15.738	58.66	64.3	500.3	400	4	96.53	3.16	0.0418	1	111115
W	26	N	2.71	28/2/2016	13:03:28	1236	5.19	11.49	11.78	5.18	5.32	0.155	0.16	0.35	333	1.17	1.18	2.61	0.754	6	1	2.84	20.11	19.49	20.15	400.09	393.32	14.361	15.742	58.67	64.31	500.3	400	4	96.53	3.16	0.0418	1	111115
W	26	N	2.71	28/2/2016	13:03:34	1242	5.33	11.8	12.09	5.32	5.46	0.155	0.16	0.35	331	1.17	1.18	2.61	0.753	6	1	2.84	20.11	19.49	20.15	400.15	393.21	14.364	15.744	58.68	64.32	500.4	400	4	96.53	3.16	0.0418	1	111115
W	26	N	2.71	28/2/2016	13:03:41	1249	5.28	11.69	11.98	5.27	5.41	0.155	0.16	0.35	332	1.17	1.18	2.61	0.753	6	1	2.84	20.11	19.49	20.15	400.11	393.23	14.366	15.75	58.69	64.35	500.4	400	4	96.53	3.16	0.0418	1	111115
W	26	N	2.71	28/2/2016	13:03:46	1254.5	5.28	11.69	11.98	5.27	5.41	0.155	0.16	0.35	331	1.17	1.18	2.61	0.752	6	1	2.84	20.11	19.48	20.15	400.06	393.18	14.371	15.747	58.72	64.34	500.2	400	4	96.53	3.16	0.0418	1	111115
W	26	N	2.71	28/2/2016	13:03:51	1260	5.23	11.58	11.87	5.22	5.36	0.155	0.16	0.35	332	1.17	1.18	2.61	0.752	6	1	2.84	20.11	19.48	20.15	400.11	393.29	14.373	15.751	58.72	64.35	500.3	400	4	96.53	3.16	0.0418	1	111115
W	26	N	2.71	28/2/2016	13:03:58	1266	5.23	11.58	11.87	5.22	5.36	0.156	0.16	0.35	332	1.17	1.18	2.61	0.751	6	1	2.84	20.11	19.48	20.15	400.12	393.3	14.378	15.758	58.75	64.39	500.3	400	4	96.53	3.16	0.0418	1	111115
W	26	N	2.71	28/2/2016	13:04:03	1271.5	5.34	11.82	12.13	5.34	5.48	0.156	0.16	0.35	331	1.17	1.18	2.61	0.75	6	1	2.84	20.11	19.47	20.15	400.18	393.22	14.379	15.759	58.74	64.38	500.3	400	4	96.53	3.16	0.0418	1	111115
W	26	N	2.71	28/2/2016	13:04:09	1277.5	5.24	11.6	11.93	5.25	5.39	0.156	0.16	0.35	332	1.17	1.18	2.61	0.75	6	1	2.84	20.11	19.47	20.15	400.14	393.29	14.383	15.764	58.76	64.4	500.3	400	4	96.53	3.16	0.0418	1	111115
W	26	N	2.71	28/2/2016	13:04:14	1282.5	5.33	11.8	12.09	5.32	5.46	0.156	0.16	0.35	331	1.17	1.18	2.61	0.75	6	1	2.84	20.11	19.48	20.15	400.16	393.22	14.385	15.764	58.77	64.4	500.3	400	4	96.53	3.16	0.0418	1	111115
W	26	N	2.71	28/2/2016	13:04:20	1288.5	5.27	11.67	11.98	5.27	5.41	0.155	0.16	0.35	332	1.17	1.18	2.61	0.75	6	1	2.84	20.11	19.48	20.15	400.17	393.3	14.387	15.763	58.78	64.4	500.4	400	4	96.53	3.16	0.0418	1	111115
W	26	N	2.71	28/2/2016	13:04:27	1295.5	5.19	11.49	11.78	5.18	5.32	0.155	0.16	0.35	333	1.17	1.18	2.61	0.749	6	1	2.84	20.11	19.47	20.15	400.16	393.39	14.39	15.767	58.79	64.42	500.3	400	4	96.53	3.16	0.0418	1	111115
W	26	N	2.71	28/2/2016	13:04:34	1302.5	5.29	11.71	12.02	5.29	5.43	0.156	0.16	0.35	332	1.17	1.18	2.61	0.747	6	1	2.84	20.11	19.47	20.15	400.17	393.27	14.394	15.773	58.82	64.45	500.4	400	4	96.53	3.16	0.0418	1	111115
W	26	N	2.71	28/2/2016	13:04:40	1308.5	5.17	11.45	11.73	5.16	5.3	0.156	0.16	0.35	333	1.17	1.18	2.61	0.747	6	1	2.84	20.11	19.46	20.15	400.09	393.34	14.396	15.776	58.83	64.47	500.3	400	4	96.53	3.16	0.0418	1	111115
W	26	N	2.71	28/2/2016	13:04:49	1317	5.23	11.58	11.87	5.22	5.36	0.156	0.16	0.35	333	1.17	1.18	2.61	0.746	6	1	2.84	20.11	19.46	20.15	400.09	393.27	14.399	15.778	58.84	64.47	500.3	400	4	96.53	3.16	0.0418	1	111115
W	26	N	2.71	28/2/2016	13:04:54	1322.5	5.32	11.78	12.07	5.31	5.45	0.157	0.16	0.35	332	1.17	1.18	2.61	0.744	6	1	2.84	20.11	19.45	20.15	400.11	393.18	14.401	15.783	58.85	64.49	500.3	400	4	96.53	3.16	0.0418	1	111115
W	26	N	2.71	28/2/2016	13:04:59	1327	5.27	11.67	11.96	5.26	5.4	0.156	0.16	0.35	332	1.16	1.17	2.59	0.744	6	1	2.84	20.11	19.44	20.15	400.11	393.25	14.406	15.781	58.87	64.49	500.3	400	4	96.53	3.16	0.0418	1	111115
W	26	N	2.71	28/2/2016	13:05:03	1331	5.23	11.58	11.89	5.23	5.37	0.156	0.16	0.35	333	1.16	1.17	2.59	0.743	6	1	2.84	20.11	19.44	20.15	400.08	393.26	14.408	15.781	58.88	64.49	500.3	400	4	96.53	3.16	0.0418	1	111115
W	26	N	2.71	28/2/2016	13:05:09	1337	5.22	11.56	11.85	5.21	5.35	0.157	0.16	0.35	333	1.17	1.18	2.61	0.743	6	1	2.84	20.11	19.45	20.15	400.07	393.26	14.41	15.79	58.88	64.52	500.3	400	4	96.53	3.16	0.0418	1	111115
W	6	Y	2.25	2016-01-03	12:11:27	66	3.22	8.59	9.07	3.23	3.4	0.189	0.19	0.51	361	1.39	1.38	3.68	0.748	6	1	2.84	20.08	19.39	20.14	399.55	395.02	13.953	15.597	57.37	64.13	500.3	401	15	96.94	2.72	0.0185	1	111115
W	6	Y	2.25	2016-01-03	12:11:31	70	3.15	8.4	8.85	3.15	3.32	0.189	0.19	0.51	362	1.39	1.38	3.68	0.745	6	1	2.84	20.08	19.37	20.14	399.53	395.1	13.953	15.596	57.37	64.13	500.3	401	15	96.94	2.72	0.0185	1	111115
W	6	Y	2.25	2016-01-03	12:11:39	77.5	3.12	8.32	8.77	3.12	3.29	0.191	0.19	0.51	363	1.39	1.38	3.68	0.74	6	1	2.84	20.08	19.33	20.15	399.48	395.08	13.955	15.596	57.38	64.13	500.3	401	15	96.94	2.72	0.0185	1	111115
W	6	Y	2.25	2016-01-03	12:11:46	85	3.13	8.35	8.8	3.13	3.3	0.191	0.19	0.51	363	1.39	1.38	3.68	0.737	6	1	2.84	20.08	19.31	20.15	399.55	395.14	13.956	15.593	57.38	64.11	500.3	401	15	96.94	2.72	0.0185	1	111115
W	6	Y	2.25	2016-01-03	12:11:51	90	3.2	8.53	8.99	3.2	3.37	0.19	0.19	0.51	362	1.38	1.37	3.65	0.739	6	1	2.84	20.08	19.33	20.15	399.49	395	13.959	15.593	57.39	64.11	500.3	401	15	96.94	2.72	0.0185	1	111115
W	6	Y	2.25	2016-01-03	12:11:56	95.5	3.18	8.48	8.93	3.18	3.35	0.19	0.19	0.51	362	1.38	1.37	3.65	0.739	6	1	2.84	20.07	19.32	20.15	399.56	395.1	13.962	15.593	57.41	64.12	500.3	401	15	96.94	2.72	0.0185	1	111115
W	6	Y	2.25	2016-01-03	12:12:01	100	3.17	8.45	8.91	3.17	3.34	0.191	0.19	0.51	362	1.38	1.37	3.65	0.735	6	1	2.84	20.07	19.3	20.15	399.55	395.1	13.961	15.593	57.41	64.12	500.4	401	16	96.94	2.72	0.0185	1	111115
W	6	Y	2.25	2016-01-03	12:12:07	106	3.16	8.43	8.91	3.17	3.34	0.191	0.19	0.51	362	1.38	1.37	3.65	0.733	6	1	2.84	20.07	19.28	20.15	399.49	395.04	13.965	15.593	57.42	64.12	500.3	401	15	96.94	2.72	0.0185	1	111115
W	6	Y	2.25	2016-01-03	12:12:12	111.5	3.19	8.51	8.96	3.19	3.36	0.19	0.19	0.51	362	1.38	1.37	3.65	0.736	6	1	2.84	20.07	19.3	20.15	399.53	395.05	13.965	15.596	57.43	64.13	500.3	401	15	96.94	2.72	0.0185	1	111115
W	6	Y	2.25	2016-01-03	12:12:18	116.5	3.19	8.51	8.96	3.19	3.36	0.191	0.19	0.51	362	1.38	1.37	3.65	0.734	6	1	2.84	20.08	19.29	20.15	399.54	395.07	13.968	15.595	57.43	64.12	500.3	401	15	96.94	2.72	0.0185	1	111115
W	6	Y	2.25	2016-01-03	12:12:22	121	3.16	8.43	8.88	3.16	3.33	0.188	0.19	0.51	362	1.37	1.36	3.63	0.74	6	1	2.84	20.08	19.33	20.15	399.55	395.11	13.97	15.589	57.44	64.1	500.3	401	15	96.94	2.72	0.0185	1	111115
W	6	Y	2.25	2016-01-03	12:12:27	126.5	3.27	8.72	9.2	3.28	3.45	0.185	0.18	0.48	360	1.37	1.36	3.63	0.752	6	1	2.84	20.08	19.42	20.15	399.62	395.04	13.973	15.595	57.45	64.12	500.3	401	16	96.94	2.72	0.0185	1	111115
W	6	Y	2.25	2016-01-03	12:12:31	130.5	3.2	8.53	9.01	3.21	3.38	0.185	0.18	0.48	361	1.37	1.36	3.63	0.749	6	1	2.84	20.07	19.4	20.15	399.56	395.07	13.977	15.592	57.48	64.12	500.2	401	16	96.94	2.72	0.0185	1	111115
W	6	Y	2.25	2016-01-03	12:12:37	136	3.28	8.75	9.23	3.29	3.46	0.189	0.19	0.51	361	1.38	1.37	3.65	0.738	6	1	2.84	20.07	19.32	20.15	399.61	395.02	13.978	15.602	57.48	64.16	500.3	401	16	96.94	2.72	0.0185	1	111115
W	6	Y	2.25	2016-01-03	12:12:42	141	3.11	8.29	8.75	3.11	3.28	0.187	0.19	0.51	362	1.37	1.36	3.63	0.743	6	1	2.84	20.07	19.36	20.15	399.47	395.09	13.978	15.599	57.49	64.16	500.3	401	16	96.94	2.72	0.0185	1	111115
W	6	Y	2.25	2016-01-03	12:12:46	145.5	3.15	8.4	8.88	3.16	3.33	0.187	0.19	0.51	362	1.37	1.36	3.63	0.744	6	1	2.84	20.07	19.37	20.15	399.52	395.09	13.979	15.599	57.49	64.15	500.3	401	16	96.94	2.72	0.0185	1	111115
W	6	Y	2.25	2016-01-03	12:12:52	150.5	3.17	8.45	8.93	3.18	3.35	0.188	0.19	0.51	362	1.37	1.36	3.63	0.739	6	1	2.84	20.07	19.33	20.15	399.51	395.05	13.98	15.6	57.49	64.15	500.3	401	15	96.94	2.72	0.0185	1	111115
W	6	Y	2.25	2016-01-03	12:12:57	155.5	3.14	8.37	8.83	3.14	3.31	0.187	0.19	0.51	362	1.37	1.36	3.63	0.74	6	1	2.84	20.07	19.34	20.15	399.51	395.1	13.984	15.597	57.51	64.14	500.3	401	15	96.94	2.72	0.0185	1	111115
W	6	Y	2.25	2016-01-03	12:13:01	160	3.22	8.59	9.04	3.22	3.39	0.189	0.19	0.51	362	1.37	1.36	3.63	0.734	6	1	2.84	20.07	19.29	20.15	399.61	395.1	13.981	15.593	57.5	64.13	500.3	401	15	96.94	2.72	0.0185	1	111115
W	6	Y	2.25	2016-01-03	12:13:05	164.5	3.21	8.56	9.04	3.22	3.39	0.188	0.19	0.51	362	1.36	1.35	3.6	0.732	6	1	2.84	20.07	19.28	20.15	399.54	395.04	13.988	15.595	57.52	64.13	500.3	401	15	96.94	2.72	0.0185	1	111115
W	6	Y	2.25	2016-01-03	12:13:10	169.5	3.15	8.4	8.88	3.16	3.33	0.189	0.19	0.51	362	1.36	1.35	3.6	0.731	6	1	2.84	20.07	19.28	20.15	399.59	395.16	13.989	15.599	57.52	64.15	500.4	401	15	96.94	2.72	0.0185	1	111115
W	6	Y	2.25	2016-01-03	12:13:16	175	3.17	8.45	8.91	3.17	3.34	0.188	0.19	0.51	362	1.36	1.35	3.6	0.733	6	1	2.84	20.07	19.29	20.15	399.6	395.16	13.992	15.596	57.54	64.13	500.3	401	15	96.94	2.72	0.0185	1	111115
W	6	Y	2.25	2016-01-03	12:13:21	180	3.25	8.67	9.09	3.24	3.41	0.188	0.19	0.51	361	1.36	1.35	3.6	0.732	6	1	2.84	20.07	19.29	20.15	399.66	395.13	13.994	15.601	57.54	64.15	500.4	401	15	96.94	2.72	0.0185	1	111115
W	6	Y	2.25	2016-01-03	12:13:27	186.5	3.2	8.53	8.99	3.2	3.37	0.188	0.19	0.51	362	1.36	1.35	3.6	0.735	6	1	2.84	20.07	19.31	20.15	399.55	395.07	13.997	15.605	57.56	64.18	500.3	401	16	96.94	2.72	0.0185	1	111115
W	6	Y	2.25	2016-01-03	12:13:33	191.5	3.21	8.56	9.01	3.21	3.38	0.186	0.19	0.51	361	1.35	1.34	3.57	0.736	6	1	2.84	20.07	19.31	20.15	399.55	395.06	13.998	15.596	57.57	64.15	500.3	401	16	96.94	2.72	0.0185	1	111115
W	6	Y	2.25	2016-01-03	12:13:38	197	3.15	8.4	8.88	3.16	3.33	0.187	0.19	0.51	362	1.35	1.34	3.57	0.734	6	1	2.84	20.07	19.29	20.15	399.57	395.14	13.999	15.598	57.56	64.14	500.3	401	15	96.94	2.72	0.0185	1	111115
W	6	Y	2.25	2016-01-03	12:13:43	202	3.13	8.35	8.8	3.13	3.3	0.187	0.19	0.51	362	1.36	1.35	3.6	0.736	6	1	2.84	20.07	19.31	20.15	399.53	395.14	14.001	15.601	57.57	64.15	500.3	401	15	96.94	2.72	0.0185	1	111115
W	6	Y	2.25	2016-01-03	12:13:48	207.5	3.12	8.32	8.77	3.12	3.29	0.185	0.18	0.48	362	1.35	1.34	3.57	0.739	6	1	2.84	20.07	19.33	20.15	399.53	395.15	14.005	15.601	57.59	64.15	500.3	401	15	96.94	2.72	0.0185	1	111115
W	6	Y	2.25	2016-01-03	12:13:53	211.5	3.12	8.32	8.77	3.12	3.29	0.185	0.18	0.48	362	1.35	1.34	3.57	0.739	6	1	2.84	20.07	19.33	20.15	399.51	395.13	14.004	15.599	57.58	64.14	500.3	401	15	96.94	2.72	0.0185	1	111115
W	6	Y	2.25	2016-01-03	12:13:59	218	3.16	8.43	8.91	3.17	3.34	0.185	0.18	0.48	362	1.35	1.34	3.57	0.738	6	1	2.84	20.07	19.32	20.15	399.48	395.04	14.006	15.601	57.59	64.15	500.3	401	15	96.94	2.72	0.0185	1	111115
W	6	N	2.15	29/2/2016	16:59:31	12.5	2.22	6.2	6.67	2.23	2.39	0.0429	0.04	0.11	308	0.395	0.4	1.12	0.88	6	1	2.84	20.18	19.9	20.15	399.6	396.74	14.628	15.095	59.31	61.2	500.3	400	6	96.22	2.83	0.0469	1	111115
W	6	N	2.15	29/2/2016	16:59:35	16	2.34	6.53	6.95	2.33	2.49	0.0432	0.04	0.11	304	0.397	0.41	1.14	0.878	6	1	2.84	20.18	19.89	20.15	399.68	396.69	14.633	15.101	59.32	61.22	500.3	400	6	96.22	2.83	0.0469	1	111115
W	6	N	2.15	29/2/2016	16:59:41	21.5	2.3	6.42	6.84	2.29	2.45	0.0432	0.04	0.11	305	0.396	0.4	1.12	0.878	6	1	2.84	20.18	19.89	20.15	399.63	396.69	14.633	15.101	59.32	61.22	500.3	400	6	96.22	2.83	0.0469	1	111115
W	6	N	2.15	29/2/2016	16:59:46	27	2.26	6.31	6.75	2.26	2.42	0.0433	0.04	0.11	307	0.397	0.41	1.14	0.878	6	1	2.84	20.18	19.89	20.15	399.66	396.76	14.636	15.105	59.33	61.23	500.3	400	6	96.22	2.83	0.0469	1	111115
W	6	N	2.15	29/2/2016	16:59:51	32	2.31	6.45	6.89	2.31	2.47	0.0434	0.04	0.11	305	0.398	0.41	1.14	0.877	6	1	2.84	20.18	19.89	20.15	399.65	396.69	14.638	15.107	59.35	61.25	500.3	400	6	96.22	2.83	0.0469	1	111115
W	6	N	2.15	29/2/2016	16:59:57	38	2.2	6.14	6.59	2.2	2.36	0.0431	0.04	0.11	309	0.395	0.4	1.12	0.876	6	1	2.84	20.18	19.88	20.15	399.64	396.81	14.64	15.107	59.36	61.25	500.4	400	6	96.22	2.83	0.0469	1	111115
W	6	N	2.15	29/2/2016	17:00:04	44.5	2.27	6.33	6.78	2.27	2.43	0.0433	0.04	0.11	306	0.396	0.4	1.12	0.876	6	1	2.84	20.18	19.88	20.15	399.64	396.73	14.642	15.11	59.37	61.27	500.4	400	6	96.22	2.83	0.0469	1	111115
W	6	N	2.15	29/2/2016	17:00:10	50.5	2.3	6.42	6.87	2.3	2.46	0.0429	0.04	0.11	304	0.392	0.4	1.12	0.875	6	1	2.84	20.18	19.88	20.15	399.65	396.7	14.646	15.108	59.39	61.26	500.4	400	6	96.22	2.83	0.0469	1	111115
W	6	N	2.15	29/2/2016	17:00:15	56	2.24	6.25	6.67	2.23	2.39	0.043	0.04	0.11	307	0.392	0.4	1.12	0.875	6	1	2.84	20.18	19.88	20.15	399.62	396.75	14.647	15.11	59.39	61.27	500.4	400	6	96.22	2.83	0.0469	1	111115
W	6	N	2.15	29/2/2016	17:00:21	61.5	2.28	6.36	6.81	2.28	2.44	0.0431	0.04	0.11	306	0.394	0.4	1.12	0.874	6	1	2.84	20.18	19.88	20.15	399.55	396.63	14.649	15.114	59.41	61.29	500.4	400	6	96.22	2.83	0.0469	1	111115
W	6	N	2.15	29/2/2016	17:00:26	67	2.29	6.39	6.81	2.28	2.44	0.0435	0.04	0.11	306	0.397	0.41	1.14	0.873	6	1	2.84	20.18	19.87	20.15	399.5	396.57	14.651	15.119	59.41	61.31	500.3	400	6	96.22	2.83	0.0469	1	111115
W	6	N	2.15	29/2/2016	17:00:33	73.5	2.3	6.42	6.89	2.31	2.47	0.0431	0.04	0.11	305	0.393	0.4	1.12	0.873	6	1	2.84	20.18	19.87	20.15	399.63	396.67	14.655	15.119	59.43	61.32	500.2	400	6	96.22	2.83	0.0469	1	111115
W	6	N	2.15	29/2/2016	17:00:38	79	2.09	5.83	6.28	2.09	2.25	0.0436	0.04	0.11	314	0.397	0.41	1.14	0.873	6	1	2.84	20.18	19.87	20.15	399.43	396.73	14.655	15.124	59.44	61.34	500.3	400	6	96.22	2.83	0.0469	1	111115
W	6	N	2.15	29/2/2016	17:00:44	84.5	2.05	5.72	6.17	2.05	2.21	0.0432	0.04	0.11	314	0.393	0.4	1.12	0.871	6	1	2.84	20.18	19.86	20.15	399.16	396.51	14.661	15.125	59.46	61.35	500.3	400	6	96.22	2.83	0.0469	1	111115
W	6	N	2.15	29/2/2016	17:00:50	90.5	2.15	6	6.42	2.14	2.3	0.0435	0.04	0.11	311	0.396	0.4	1.12	0.872	6	1	2.84	20.18	19.87	20.15	398.95	396.19	14.661	15.129	59.46	61.36	500.4	400	6	96.22	2.83	0.0469	1	111115
W	6	N	2.15	29/2/2016	17:00:54	95	2.29	6.39	6.84	2.29	2.45	0.0434	0.04	0.11	305	0.396	0.4	1.12	0.872	6	1	2.84	20.18	19.87	20.15	398.88	395.94	14.661	15.128	59.46	61.36	500.4	400	6	96.22	2.83	0.0469	0.7	111115
W	6	N	2.15	29/2/2016	17:00:59	100	2.19	6.11	6.56	2.19	2.35	0.0434	0.04	0.11	309	0.395	0.4	1.12	0.872	6	1	2.84	20.18	19.87	20.15	398.75	395.94	14.664	15.13	59.48	61.37	500.4	400	6	96.22	2.83	0.0469	0.7	111115
W	6	N	2.15	29/2/2016	17:01:04	105	2.25	6.28	6.7	2.24	2.4	0.0438	0.04	0.11	307	0.397	0.41	1.14	0.87	6	1	2.84	20.17	19.86	20.15	398.75	395.87	14.665	15.135	59.49	61.39	500.3	400	6	96.22	2.83	0.0469	0.7	111115
W	6	N	2.15	29/2/2016	17:01:11	111.5	2.19	6.11	6.56	2.19	2.35	0.0434	0.04	0.11	309	0.394	0.4	1.12	0.869	6	1	2.84	20.18	19.85	20.15	398.67	395.85	14.669	15.135	59.5	61.39	500.4	400	6	96.22	2.83	0.0469	0.7	111115
W	6	N	2.15	29/2/2016	17:01:17	117.5	2.33	6.5	6.95	2.33	2.49	0.0435	0.04	0.11	304	0.393	0.4	1.12	0.864	6	1	2.84	20.17	19.82	20.15	398.81	395.83	14.672	15.137	59.51	61.4	500.1	400	6	96.22	2.83	0.0469	1	111115
W	6	N	2.15	29/2/2016	17:01:22	122	2.24	6.25	6.7	2.24	2.4	0.044	0.04	0.11	308	0.393	0.4	1.12	0.856	6	1	2.84	20.17	19.77	20.15	398.85	395.97	14.673	15.138	59.53	61.41	499.4	400	6	96.22	2.83	0.0469	0.7	111115
W	6	N	2.15	29/2/2016	17:01:26	127	2.25	6.28	6.73	2.25	2.41	0.0443	0.05	0.14	308	0.396	0.4	1.12	0.856	6	1	2.84	20.17	19.77	20.15	398.69	395.8	14.674	15.143	59.52	61.42	499.2	400	6	96.22	2.83	0.0469	0.7	111115
W	6	N	2.15	29/2/2016	17:01:32	133	2.35	6.56	6.98	2.34	2.5	0.0436	0.04	0.11	303	0.395	0.4	1.12	0.869	6	1	2.84	20.17	19.86	20.15	398.81	395.81	14.677	15.144	59.54	61.43	500.4	400	6	96.22	2.83	0.0469	0.7	111115
W	6	N	2.15	29/2/2016	17:01:37	137.5	2.29	6.39	6.81	2.28	2.44	0.0431	0.04	0.11	305	0.391	0.4	1.12	0.869	6	1	2.84	20.17	19.86	20.15	398.76	395.83	14.68	15.142	59.55	61.43	500.1	400	6	96.22	2.83	0.0469	0.7	111115
W	6	N	2.15	29/2/2016	17:01:42	142.5	2.25	6.28	6.7	2.24	2.4	0.0435	0.04	0.11	307	0.394	0.4	1.12	0.868	6	1	2.84	20.17	19.85	20.15	398.67	395.79	14.679	15.145	59.55	61.44	500.5	400	6	96.22	2.83	0.0469	1	111115
W	6	N	2.15	29/2/2016	17:01:47	148	2.19	6.11	6.53	2.18	2.34	0.044	0.04	0.11	310	0.399	0.41	1.14	0.868	6	1	2.84	20.17	19.86	20.15	398.65	395.84	14.678	15.149	59.54	61.45	500.4	400	6	96.22	2.83	0.0469	0.7	111115
W	6	N	2.15	29/2/2016	17:01:53	154	2.29	6.39	6.84	2.29	2.45	0.0436	0.04	0.11	305	0.395	0.4	1.12	0.868	6	1	2.84	20.17	19.86	20.15	398.59	395.65	14.684	15.15	59.57	61.46	500.4	400	5	96.22	2.83	0.0469	0.7	111115
W	6	N	2.15	29/2/2016	17:01:59	159.5	2.28	6.36	6.81	2.28	2.44	0.0433	0.04	0.11	305	0.393	0.4	1.12	0.868	6	1	2.84	20.17	19.85	20.15	398.56	395.63	14.685	15.148	59.57	61.45	500.3	400	6	96.22	2.83	0.0469	0.7	111115
W	6	N	2.15	29/2/2016	17:02:06	166.5	2.27	6.33	6.75	2.26	2.42	0.0435	0.04	0.11	306	0.394	0.4	1.12	0.867	6	1	2.84	20.17	19.85	20.15	398.45	395.55	14.688	15.153	59.59	61.47	500.3	400	5	96.22	2.83	0.0469	1	111115
W	6	N	2.15	29/2/2016	17:02:11	171.5	2.72	7.59	8.04	2.72	2.88	0.0434	0.04	0.11	289	0.393	0.4	1.12	0.867	6	1	2.84	20.17	19.85	20.15	399.09	395.64	14.691	15.155	59.6	61.49	500.3	400	5	96.22	2.83	0.0469	1	111115
W	8	Y	2.11	2016-01-03	10:57:42	3788	3.49	9.92	10.09	3.48	3.55	0.145	0.15	0.43	350	1.16	1.18	3.36	0.802	6	1	2.84	20.14	19.75	20.15	400.37	395.64	14.188	15.56	58.11	63.73	500.3	399	14	96.95	2.82	0.0331	0.3	111115
W	8	Y	2.11	2016-01-03	10:57:44	3790.5	3.5	9.95	10.12	3.49	3.56	0.145	0.15	0.43	350	1.16	1.18	3.36	0.8	6	1	2.84	20.14	19.74	20.15	400.41	395.67	14.188	15.561	58.12	63.74	500.3	399	14	96.95	2.82	0.0331	0.7	111115
W	8	Y	2.11	2016-01-03	10:57:49	3795	3.45	9.81	9.98	3.44	3.51	0.145	0.15	0.43	351	1.16	1.18	3.36	0.801	6	1	2.84	20.14	19.74	20.15	400.42	395.73	14.19	15.56	58.12	63.73	500.3	399	14	96.95	2.82	0.0331	0.7	111115
W	8	Y	2.11	2016-01-03	10:57:55	3801	3.4	9.67	9.84	3.39	3.46	0.143	0.15	0.43	351	1.16	1.18	3.36	0.808	6	1	2.84	20.14	19.8	20.15	400.29	395.67	14.194	15.562	58.13	63.73	500.4	399	15	96.95	2.82	0.0331	1	111115
W	8	Y	2.11	2016-01-03	10:58:01	3807	3.35	9.53	9.7	3.34	3.41	0.143	0.15	0.43	351	1.16	1.18	3.36	0.808	6	1	2.84	20.14	19.79	20.15	400.12	395.55	14.194	15.56	58.13	63.73	500.3	399	15	96.95	2.82	0.0331	1	111115
W	8	Y	2.11	2016-01-03	10:58:04	3810.5	3.47	9.87	10.04	3.46	3.53	0.144	0.15	0.43	350	1.16	1.18	3.36	0.808	6	1	2.84	20.14	19.79	20.15	400.21	395.5	14.194	15.565	58.13	63.75	500.3	399	15	96.95	2.82	0.0331	1	111115
W	8	Y	2.11	2016-01-03	10:58:08	3814.5	3.51	9.98	10.12	3.49	3.56	0.144	0.15	0.43	350	1.16	1.18	3.36	0.807	6	1	2.84	20.14	19.79	20.15	400.25	395.5	14.197	15.567	58.14	63.75	500.3	399	15	96.95	2.82	0.0331	1	111115
W	8	Y	2.11	2016-01-03	10:58:12	3818.5	3.45	9.81	9.98	3.44	3.51	0.143	0.15	0.43	350	1.16	1.18	3.36	0.807	6	1	2.84	20.14	19.79	20.15	400.21	395.52	14.197	15.566	58.14	63.74	500.1	399	15	96.95	2.82	0.0331	1	111115
W	8	Y	2.11	2016-01-03	10:58:18	3824	3.46	9.84	9.98	3.44	3.51	0.143	0.15	0.43	350	1.16	1.18	3.36	0.807	6	1	2.84	20.14	19.79	20.15	400.21	395.52	14.202	15.567	58.16	63.75	500.4	399	15	96.95	2.82	0.0331	1	111115
W	8	Y	2.11	2016-01-03	10:58:21	3827.5	3.53	10.04	10.21	3.52	3.59	0.144	0.15	0.43	350	1.16	1.18	3.36	0.804	6	1	2.84	20.14	19.77	20.15	400.31	395.53	14.205	15.572	58.17	63.77	500.4	399	15	96.95	2.82	0.0331	1	111115
W	8	Y	2.11	2016-01-03	10:58:25	3831	3.44	9.78	9.95	3.43	3.5	0.144	0.15	0.43	351	1.16	1.18	3.36	0.803	6	1	2.84	20.14	19.76	20.15	400.28	395.61	14.205	15.569	58.18	63.76	500.3	399	15	96.95	2.82	0.0331	1	111115
W	8	Y	2.11	2016-01-03	10:58:29	3835	3.57	10.15	10.32	3.56	3.63	0.144	0.15	0.43	349	1.15	1.17	3.33	0.801	6	1	2.84	20.14	19.75	20.15	400.34	395.51	14.208	15.571	58.19	63.77	500.3	399	15	96.95	2.82	0.0331	1	111115
W	8	Y	2.11	2016-01-03	10:58:34	3840	3.62	10.29	10.44	3.6	3.67	0.145	0.15	0.43	349	1.16	1.18	3.36	0.798	6	1	2.84	20.14	19.73	20.15	400.4	395.52	14.212	15.576	58.21	63.79	500.3	399	14	96.95	2.82	0.0331	1	111115
W	8	Y	2.11	2016-01-03	10:58:39	3845.5	3.59	10.21	10.38	3.58	3.65	0.145	0.15	0.43	349	1.15	1.17	3.33	0.796	6	1	2.84	20.14	19.72	20.15	400.45	395.6	14.214	15.576	58.21	63.78	500.3	399	14	96.95	2.82	0.0331	1	111115
W	8	Y	2.11	2016-01-03	10:58:43	3849	3.6	10.24	10.41	3.59	3.66	0.144	0.15	0.43	349	1.15	1.17	3.33	0.795	6	1	2.84	20.14	19.71	20.15	400.41	395.55	14.217	15.572	58.22	63.77	500.3	399	14	96.95	2.82	0.0331	1	111115
W	8	Y	2.11	2016-01-03	10:58:47	3853	3.62	10.29	10.49	3.62	3.69	0.145	0.15	0.43	349	1.15	1.17	3.33	0.793	6	1	2.84	20.15	19.7	20.15	400.46	395.57	14.217	15.578	58.21	63.78	500.4	399	14	96.95	2.82	0.0331	1	111115
W	8	Y	2.11	2016-01-03	10:58:51	3857	3.55	10.09	10.27	3.54	3.61	0.145	0.15	0.43	350	1.15	1.17	3.33	0.792	6	1	2.84	20.14	19.69	20.15	400.49	395.69	14.222	15.579	58.23	63.79	500.4	399	14	96.95	2.82	0.0331	1	111115
W	8	Y	2.11	2016-01-03	10:58:55	3861.5	3.61	10.27	10.46	3.61	3.68	0.145	0.15	0.43	349	1.15	1.17	3.33	0.791	6	1	2.84	20.14	19.69	20.15	400.51	395.63	14.223	15.582	58.24	63.8	500.4	399	14	96.95	2.82	0.0331	1	111115
W	8	Y	2.11	2016-01-03	10:59:00	3866.5	3.59	10.21	10.38	3.58	3.65	0.145	0.15	0.43	349	1.15	1.17	3.33	0.793	6	1	2.84	20.14	19.7	20.15	400.54	395.69	14.223	15.585	58.24	63.81	500.4	399	14	96.95	2.82	0.0331	1	111115
W	8	Y	2.11	2016-01-03	10:59:04	3870.5	3.61	10.27	10.44	3.6	3.67	0.145	0.15	0.43	349	1.15	1.17	3.33	0.792	6	1	2.84	20.15	19.7	20.15	400.63	395.76	14.228	15.59	58.26	63.83	500.3	399	14	96.95	2.82	0.0331	1	111115
W	8	Y	2.11	2016-01-03	10:59:10	3876	3.67	10.44	10.61	3.66	3.73	0.145	0.15	0.43	349	1.15	1.17	3.33	0.791	6	1	2.84	20.15	19.69	20.15	400.75	395.8	14.228	15.585	58.25	63.8	500.3	399	15	96.95	2.82	0.0331	1	111115
W	8	Y	2.11	2016-01-03	10:59:14	3880.5	3.48	9.9	10.07	3.47	3.54	0.145	0.15	0.43	351	1.15	1.17	3.33	0.792	6	1	2.84	20.15	19.7	20.15	400.63	395.91	14.232	15.588	58.27	63.82	500.3	399	15	96.95	2.82	0.0331	1	111115
W	8	Y	2.11	2016-01-03	10:59:19	3885	3.43	9.75	9.92	3.42	3.49	0.145	0.15	0.43	351	1.15	1.17	3.33	0.792	6	1	2.84	20.15	19.7	20.15	400.55	395.89	14.235	15.588	58.28	63.81	500.3	399	15	96.95	2.82	0.0331	1	111115
W	8	Y	2.11	2016-01-03	10:59:24	3890	3.38	9.61	9.78	3.37	3.44	0.145	0.15	0.43	352	1.15	1.17	3.33	0.792	6	1	2.84	20.15	19.7	20.15	400.57	395.97	14.238	15.591	58.28	63.82	500.4	399	15	96.95	2.82	0.0331	1	111115
W	8	Y	2.11	2016-01-03	10:59:28	3894	3.56	10.12	10.29	3.55	3.62	0.145	0.15	0.43	350	1.14	1.16	3.3	0.791	6	1	2.84	20.15	19.69	20.15	400.64	395.83	14.24	15.592	58.29	63.82	500.4	399	15	96.95	2.82	0.0331	1	111115
W	8	Y	2.11	2016-01-03	10:59:32	3898	3.43	9.75	9.95	3.43	3.5	0.144	0.15	0.43	351	1.14	1.16	3.3	0.791	6	1	2.84	20.15	19.69	20.15	400.59	395.93	14.244	15.592	58.3	63.82	500.3	399	14	96.95	2.82	0.0331	1	111115
W	8	Y	2.11	2016-01-03	10:59:36	3902.5	3.57	10.15	10.32	3.56	3.63	0.145	0.15	0.43	350	1.15	1.17	3.33	0.79	6	1	2.84	20.15	19.69	20.15	400.67	395.84	14.248	15.601	58.32	63.86	500.3	399	14	96.95	2.82	0.0331	1	111115
W	8	Y	2.11	2016-01-03	10:59:41	3907.5	3.53	10.04	10.24	3.53	3.6	0.144	0.15	0.43	350	1.14	1.16	3.3	0.79	6	1	2.84	20.15	19.69	20.15	400.67	395.89	14.25	15.596	58.33	63.83	500.3	399	14	96.95	2.82	0.0331	1	111115
W	8	Y	2.11	2016-01-03	10:59:45	3911.5	3.53	10.04	10.21	3.52	3.59	0.145	0.15	0.43	350	1.14	1.16	3.3	0.789	6	1	2.84	20.15	19.69	20.15	400.58	395.81	14.252	15.602	58.34	63.87	500.4	399	14	96.95	2.82	0.0331	1	111115
W	8	Y	2.11	2016-01-03	10:59:50	3916	3.43	9.75	9.92	3.42	3.49	0.144	0.15	0.43	351	1.14	1.16	3.3	0.79	6	1	2.84	20.15	19.69	20.15	400.56	395.91	14.257	15.601	58.36	63.86	500.4	399	15	96.95	2.82	0.0331	1	111115
W	8	N	2.13	28/2/2016	11:26:08	349	0.803	2.26	2.42	0.79	0.86	0.00659	0.01	0.03	198	0.0587	0.09	0.25	0.846	6	1	2.84	20.14	19.97	20.15	398.75	397.76	15.439	15.508	62.97	63.25	500.4	400	7	96.54	3.27	0.063	1	111115
W	8	N	2.13	28/2/2016	11:26:11	353	0.802	2.26	2.42	0.79	0.86	0.0066	0.01	0.03	199	0.0588	0.09	0.25	0.846	6	1	2.84	20.14	19.97	20.15	398.79	397.8	15.44	15.509	62.97	63.26	500.4	400	7	96.54	3.27	0.063	1	111115
W	8	N	2.13	28/2/2016	11:26:19	360.5	0.906	2.55	2.7	0.89	0.96	0.00713	0.01	0.03	190	0.0635	0.1	0.28	0.845	6	1	2.84	20.14	19.97	20.15	398.74	397.62	15.441	15.516	62.99	63.29	500.3	400	7	96.54	3.27	0.063	1	111115
W	8	N	2.13	28/2/2016	11:26:25	366.5	0.944	2.66	2.82	0.93	1	0.00713	0.01	0.03	181	0.0634	0.1	0.28	0.844	6	1	2.84	20.14	19.97	20.15	398.76	397.6	15.444	15.519	63	63.3	500.4	400	7	96.54	3.27	0.063	1	111115
W	8	N	2.13	28/2/2016	11:26:31	372.5	0.85	2.39	2.54	0.83	0.9	0.00654	0.01	0.03	185	0.0582	0.09	0.25	0.844	6	1	2.84	20.14	19.97	20.15	398.71	397.67	15.446	15.515	63.01	63.29	500.4	400	7	96.54	3.27	0.063	1	111115
W	8	N	2.13	28/2/2016	11:26:37	378.5	0.872	2.46	2.62	0.86	0.93	0.00646	0.01	0.03	177	0.0576	0.09	0.25	0.845	6	1	2.84	20.14	19.98	20.15	398.7	397.63	15.448	15.516	63.01	63.29	500.4	400	7	96.54	3.27	0.063	1	111115
W	8	N	2.13	28/2/2016	11:26:43	384.5	0.932	2.63	2.76	0.91	0.98	0.00706	0.01	0.03	182	0.0628	0.1	0.28	0.844	6	1	2.84	20.14	19.97	20.15	398.74	397.6	15.452	15.526	63.02	63.33	500.4	400	7	96.54	3.27	0.063	1	111115
W	8	N	2.13	28/2/2016	11:26:48	389.5	0.81	2.28	2.42	0.79	0.86	0.00711	0.01	0.03	211	0.0632	0.1	0.28	0.843	6	1	2.84	20.14	19.97	20.15	398.7	397.7	15.453	15.528	63.03	63.34	500.3	400	7	96.54	3.27	0.063	1	111115
W	8	N	2.13	28/2/2016	11:26:54	395	0.907	2.55	2.7	0.89	0.96	0.00688	0.01	0.03	182	0.0611	0.1	0.28	0.843	6	1	2.84	20.14	19.97	20.15	398.73	397.62	15.454	15.526	63.04	63.34	500.3	400	7	96.54	3.27	0.063	1	111115
W	8	N	2.13	28/2/2016	11:27:00	402	0.934	2.63	2.79	0.92	0.99	0.0071	0.01	0.03	183	0.0631	0.1	0.28	0.843	6	1	2.84	20.14	19.97	20.15	398.75	397.6	15.46	15.535	63.07	63.37	500.4	400	7	96.54	3.27	0.063	1	111115
W	8	N	2.13	28/2/2016	11:27:07	409	0.836	2.35	2.51	0.82	0.89	0.00706	0.01	0.03	203	0.0628	0.1	0.28	0.843	6	1	2.84	20.14	19.97	20.15	398.65	397.62	15.461	15.535	63.07	63.37	500.3	400	7	96.54	3.27	0.063	1	111115
W	8	N	2.13	28/2/2016	11:27:14	415.5	0.948	2.67	2.85	0.94	1.01	0.00674	0.01	0.03	168	0.06	0.1	0.28	0.844	6	1	2.84	20.14	19.98	20.15	398.7	397.53	15.463	15.534	63.07	63.36	500.4	400	7	96.54	3.27	0.063	1	111115
W	8	N	2.13	28/2/2016	11:27:23	424.5	0.846	2.38	2.56	0.84	0.91	0.00736	0.01	0.03	209	0.0654	0.1	0.28	0.842	6	1	2.84	20.14	19.98	20.15	398.64	397.59	15.467	15.545	63.09	63.41	500.4	400	7	96.54	3.27	0.063	1	111115
W	8	N	2.13	28/2/2016	11:27:29	430.5	0.887	2.5	2.65	0.87	0.94	0.00684	0.01	0.03	186	0.0608	0.1	0.28	0.843	6	1	2.84	20.13	19.98	20.15	398.61	397.52	15.47	15.542	63.11	63.41	500.3	400	7	96.54	3.27	0.063	1	111115
W	8	N	2.13	28/2/2016	11:27:36	437.5	0.891	2.51	2.65	0.87	0.94	0.00653	0.01	0.03	175	0.0582	0.09	0.25	0.845	6	1	2.84	20.14	19.99	20.15	398.67	397.58	15.473	15.542	63.12	63.4	500.3	400	7	96.54	3.27	0.063	1	111115
W	8	N	2.13	28/2/2016	11:27:42	443.5	0.886	2.5	2.65	0.87	0.94	0.00703	0.01	0.03	191	0.0627	0.1	0.28	0.846	6	1	2.84	20.14	20	20.15	398.6	397.51	15.474	15.548	63.13	63.43	500.4	400	7	96.54	3.27	0.063	1	111115
W	8	N	2.13	28/2/2016	11:27:48	449	0.872	2.46	2.62	0.86	0.93	0.00695	0.01	0.03	192	0.0618	0.1	0.28	0.844	6	1	2.84	20.14	19.99	20.15	398.64	397.56	15.476	15.549	63.13	63.43	500.3	400	7	96.54	3.27	0.063	1	111115
W	8	N	2.13	28/2/2016	11:27:54	455	0.82	2.31	2.45	0.8	0.87	0.00685	0.01	0.03	201	0.061	0.1	0.28	0.845	6	1	2.84	20.14	19.99	20.15	398.53	397.52	15.479	15.551	63.14	63.44	500.2	400	7	96.54	3.27	0.063	1	111115
W	8	N	2.13	28/2/2016	11:28:01	462	0.837	2.36	2.54	0.83	0.9	0.0071	0.01	0.03	204	0.0631	0.1	0.28	0.843	6	1	2.84	20.14	19.99	20.15	398.55	397.51	15.481	15.556	63.15	63.46	500.3	400	7	96.54	3.27	0.063	1	111115
W	8	N	2.13	28/2/2016	11:28:08	470	0.746	2.1	2.25	0.73	0.8	0.00701	0.01	0.03	223	0.0623	0.1	0.28	0.842	6	1	2.84	20.14	19.98	20.15	398.52	397.6	15.483	15.556	63.16	63.46	500.4	400	8	96.54	3.27	0.063	1	111115
W	8	N	2.13	28/2/2016	11:28:14	476	0.955	2.69	2.85	0.94	1.01	0.00674	0.01	0.03	166	0.0599	0.1	0.28	0.844	6	1	2.84	20.13	19.99	20.15	398.54	397.37	15.486	15.557	63.18	63.47	500.3	400	7	96.54	3.27	0.063	1	111115
W	8	N	2.13	28/2/2016	11:28:21	482	0.926	2.61	2.76	0.91	0.98	0.00704	0.01	0.03	182	0.0625	0.1	0.28	0.843	6	1	2.84	20.13	19.99	20.15	398.59	397.45	15.486	15.56	63.18	63.49	500.3	400	7	96.54	3.27	0.063	1	111115
W	8	N	2.13	28/2/2016	11:28:25	487	0.894	2.52	2.68	0.88	0.95	0.00697	0.01	0.03	188	0.062	0.1	0.28	0.844	6	1	2.84	20.13	20	20.15	398.58	397.48	15.488	15.561	63.19	63.48	500.4	400	7	96.54	3.27	0.063	1	111115
W	8	N	2.13	28/2/2016	11:28:31	493	0.915	2.58	2.73	0.9	0.97	0.00702	0.01	0.03	184	0.0624	0.1	0.28	0.843	6	1	2.84	20.13	19.99	20.15	398.6	397.47	15.491	15.564	63.2	63.5	500.4	400	7	96.54	3.27	0.063	1	111115
W	8	N	2.13	28/2/2016	11:28:36	498	0.872	2.46	2.62	0.86	0.93	0.00684	0.01	0.03	189	0.0607	0.1	0.28	0.843	6	1	2.84	20.14	19.99	20.15	398.53	397.45	15.492	15.564	63.2	63.49	500.3	400	7	96.54	3.27	0.063	1	111115
W	8	N	2.13	28/2/2016	11:28:41	503	0.94	2.65	2.79	0.92	0.99	0.00718	0.01	0.03	183	0.0637	0.1	0.28	0.842	6	1	2.84	20.14	19.99	20.15	398.6	397.45	15.494	15.569	63.21	63.51	500.3	400	8	96.54	3.27	0.063	1	111115
W	8	N	2.13	28/2/2016	11:28:46	508	0.921	2.59	2.76	0.91	0.98	0.00697	0.01	0.03	182	0.0619	0.1	0.28	0.841	6	1	2.84	20.14	19.98	20.15	398.54	397.4	15.496	15.569	63.22	63.51	500.3	400	7	96.54	3.27	0.063	1	111115
W	8	N	2.13	28/2/2016	11:28:51	513	0.86	2.42	2.56	0.84	0.91	0.00747	0.01	0.03	209	0.0662	0.1	0.28	0.841	6	1	2.84	20.14	19.99	20.15	398.52	397.46	15.498	15.576	63.23	63.55	500.3	400	7	96.54	3.27	0.063	1	111115
W	8	N	2.13	28/2/2016	11:28:55	517	0.898	2.53	2.68	0.88	0.95	0.00679	0.01	0.03	181	0.0602	0.1	0.28	0.841	6	1	2.84	20.13	19.98	20.15	398.53	397.43	15.498	15.569	63.24	63.53	500.3	400	7	96.54	3.27	0.063	1	111115
W	8	N	2.13	28/2/2016	11:29:02	523	0.814	2.29	2.42	0.79	0.86	0.00686	0.01	0.03	203	0.0606	0.1	0.28	0.839	6	1	2.84	20.13	19.97	20.15	398.55	397.55	15.5	15.572	63.25	63.54	500.3	400	7	96.54	3.27	0.063	1	111115
W	5	N	1.83	2016-07-03	12:41:52	4203	1.9	6.23	6.56	1.9	2	0.0575	0.06	0.2	337	0.515	0.54	1.77	0.857	6	1	2.84	20.23	20.03	20.15	398.95	396.42	15.004	15.612	60.35	62.8	500.3	400	16	95.74	3.28	0.0406	0.7	111115
W	5	N	1.83	2016-07-03	12:41:57	4208	2.01	6.59	6.89	2	2.1	0.0577	0.06	0.2	334	0.516	0.54	1.77	0.856	6	1	2.84	20.23	20.03	20.15	398.93	396.27	15.003	15.612	60.35	62.8	500.3	400	16	95.74	3.28	0.0406	0.7	111115
W	5	N	1.83	2016-07-03	12:42:04	4214.5	2.06	6.75	7.05	2.05	2.15	0.0574	0.06	0.2	333	0.514	0.53	1.74	0.857	6	1	2.84	20.23	20.03	20.14	398.92	396.21	15.003	15.61	60.36	62.8	500.3	400	16	95.74	3.28	0.0406	0.7	111115
W	5	N	1.83	2016-07-03	12:42:11	4221.5	2.05	6.72	7.05	2.05	2.15	0.0574	0.06	0.2	332	0.517	0.54	1.77	0.863	6	1	2.84	20.23	20.08	20.14	398.72	396.01	15.003	15.613	60.35	62.81	500.3	400	16	95.74	3.28	0.0406	0.7	111115
W	5	N	1.83	2016-07-03	12:42:23	4233	2.07	6.79	7.05	2.05	2.15	0.0574	0.06	0.2	332	0.517	0.54	1.77	0.863	6	1	2.84	20.23	20.08	20.14	398.62	395.9	15.006	15.617	60.37	62.83	500.4	400	17	95.74	3.28	0.0406	1	111115
W	5	N	1.83	2016-07-03	12:42:27	4237	2.21	7.25	7.54	2.2	2.3	0.0577	0.06	0.2	328	0.515	0.54	1.77	0.855	6	1	2.84	20.23	20.02	20.15	398.81	395.92	15.005	15.614	60.37	62.81	500.3	400	17	95.74	3.28	0.0406	1	111115
W	5	N	1.83	2016-07-03	12:42:31	4241.5	2.46	8.07	8.36	2.45	2.55	0.0578	0.06	0.2	322	0.515	0.54	1.77	0.853	6	1	2.84	20.23	20.01	20.15	399.38	396.19	15.005	15.613	60.36	62.81	500.3	400	16	95.74	3.28	0.0406	1	111115
W	5	N	1.83	2016-07-03	12:42:36	4246.5	2.24	7.34	7.64	2.23	2.33	0.0574	0.06	0.2	328	0.513	0.53	1.74	0.855	6	1	2.84	20.23	20.02	20.15	399.3	396.37	15.006	15.612	60.37	62.81	500.3	400	16	95.74	3.28	0.0406	0.7	111115
W	5	N	1.83	2016-07-03	12:42:42	4253	2.05	6.72	7.05	2.05	2.15	0.058	0.06	0.2	333	0.517	0.54	1.77	0.854	6	1	2.84	20.23	20.01	20.15	399.04	396.33	15.005	15.615	60.36	62.82	500.4	400	15	95.74	3.28	0.0406	0.7	111115
W	5	N	1.83	2016-07-03	12:42:50	4260	2.03	6.66	6.95	2.02	2.12	0.0577	0.06	0.2	334	0.515	0.54	1.77	0.854	6	1	2.84	20.23	20.01	20.15	398.76	396.08	15.006	15.614	60.38	62.82	500.3	400	16	95.74	3.28	0.0406	1	111115
W	5	N	1.83	2016-07-03	12:42:56	4267	2.21	7.25	7.54	2.2	2.3	0.0583	0.06	0.2	329	0.52	0.54	1.77	0.854	6	1	2.84	20.23	20.02	20.15	399.02	396.13	15.006	15.62	60.37	62.84	500.3	400	16	95.74	3.28	0.0406	0.7	111115
W	5	N	1.83	2016-07-03	12:43:04	4275	2.07	6.79	7.11	2.07	2.17	0.0586	0.06	0.2	333	0.521	0.54	1.77	0.851	6	1	2.84	20.22	20	20.14	399	396.26	15.007	15.622	60.38	62.86	500.4	400	16	95.74	3.28	0.0406	1	111115
W	5	N	1.83	2016-07-03	12:43:12	4282	1.99	6.52	6.82	1.98	2.08	0.0584	0.06	0.2	335	0.519	0.54	1.77	0.85	6	1	2.84	20.22	19.99	20.15	398.7	396.07	15.006	15.618	60.38	62.84	500.4	400	16	95.74	3.28	0.0406	1	111115
W	5	N	1.83	2016-07-03	12:43:19	4289.5	2.32	7.61	7.9	2.31	2.41	0.0589	0.06	0.2	327	0.521	0.54	1.77	0.847	6	1	2.84	20.22	19.97	20.15	399.08	396.05	15.004	15.62	60.38	62.85	500.3	401	17	95.74	3.28	0.0406	1	111115
W	5	N	1.83	2016-07-03	12:43:30	4300.5	2.22	7.28	7.57	2.21	2.31	0.0584	0.06	0.2	329	0.516	0.54	1.77	0.847	6	1	2.84	20.22	19.97	20.15	399.09	396.18	15.002	15.612	60.37	62.82	500.2	400	17	95.74	3.28	0.0406	1	111115
W	5	N	1.83	2016-07-03	12:43:39	4309.5	2.14	7.02	7.31	2.13	2.23	0.0592	0.06	0.2	332	0.523	0.54	1.77	0.846	6	1	2.84	20.22	19.97	20.15	398.82	396.01	15.004	15.621	60.38	62.86	500.4	401	16	95.74	3.28	0.0406	1	111115
W	5	N	1.83	2016-07-03	12:43:44	4314	2.05	6.72	7.05	2.05	2.15	0.059	0.06	0.2	334	0.522	0.54	1.77	0.847	6	1	2.84	20.22	19.97	20.15	398.82	396.11	15.006	15.622	60.38	62.86	500.3	401	16	95.74	3.28	0.0406	1	111115
W	5	N	1.83	2016-07-03	12:43:49	4319.5	2.04	6.69	6.98	2.03	2.13	0.0594	0.06	0.2	335	0.526	0.55	1.8	0.849	6	1	2.84	20.22	19.98	20.15	398.68	395.98	15.002	15.623	60.37	62.87	500.3	400	16	95.74	3.28	0.0406	1	111115
W	5	N	1.83	2016-07-03	12:43:54	4325	2	6.56	6.89	2	2.1	0.0592	0.06	0.2	336	0.524	0.54	1.77	0.847	6	1	2.84	20.22	19.98	20.15	398.56	395.91	15.003	15.622	60.38	62.87	500.3	400	16	95.74	3.28	0.0406	1	111115
W	5	N	1.83	2016-07-03	12:43:59	4329.5	1.9	6.23	6.52	1.89	1.99	0.0593	0.06	0.2	338	0.526	0.55	1.8	0.849	6	1	2.84	20.22	19.98	20.15	398.21	395.68	15	15.621	60.36	62.86	500.4	400	17	95.74	3.28	0.0406	1	111115
W	5	N	1.83	2016-07-03	12:44:05	4335.5	1.9	6.23	6.52	1.89	1.99	0.0594	0.06	0.2	338	0.526	0.55	1.8	0.848	6	1	2.84	20.22	19.98	20.15	397.82	395.29	15.002	15.622	60.36	62.86	500.4	400	17	95.74	3.28	0.0406	0.7	111115
W	5	N	1.83	2016-07-03	12:44:09	4340	2.28	7.48	7.8	2.28	2.38	0.0596	0.06	0.2	328	0.528	0.55	1.8	0.847	6	1	2.84	20.22	19.98	20.15	398.06	395.07	15.001	15.624	60.37	62.87	500.3	400	16	95.74	3.28	0.0406	0.7	111115
W	5	N	1.83	2016-07-03	12:44:21	4352	2.26	7.41	7.67	2.24	2.34	0.0597	0.06	0.2	329	0.529	0.55	1.8	0.849	6	1	2.84	20.22	19.99	20.14	398.81	395.86	14.998	15.623	60.36	62.88	500.3	401	16	95.74	3.28	0.0406	0.7	111115
W	5	N	1.83	2016-07-03	12:44:28	4358.5	1.99	6.52	6.82	1.98	2.08	0.0595	0.06	0.2	336	0.529	0.55	1.8	0.852	6	1	2.84	20.22	20	20.14	398.53	395.89	14.997	15.622	60.36	62.87	500.3	400	16	95.74	3.28	0.0406	0.7	111115
W	5	N	1.83	2016-07-03	12:44:35	4366	2.13	6.98	7.28	2.12	2.22	0.06	0.06	0.2	333	0.533	0.55	1.8	0.851	6	1	2.84	20.22	20	20.14	398.43	395.63	14.995	15.623	60.36	62.89	500.3	401	16	95.74	3.28	0.0406	1	111115
W	5	N	1.83	2016-07-03	12:44:39	4370	2.11	6.92	7.21	2.1	2.2	0.0594	0.06	0.2	333	0.527	0.55	1.8	0.85	6	1	2.84	20.22	19.99	20.14	398.34	395.56	14.993	15.615	60.36	62.86	500.3	401	17	95.74	3.28	0.0406	0.7	111115
W	5	N	1.83	2016-07-03	12:44:45	4375.5	2.59	8.49	8.79	2.58	2.68	0.0598	0.06	0.2	320	0.528	0.55	1.8	0.846	6	1	2.84	20.22	19.96	20.15	399.18	395.82	14.991	15.614	60.35	62.86	500.3	401	17	95.74	3.28	0.0406	1	111115
W	5	N	1.83	2016-07-03	12:44:50	4380.5	2.33	7.64	7.93	2.32	2.42	0.0596	0.06	0.2	327	0.527	0.55	1.8	0.847	6	1	2.84	20.22	19.96	20.15	399.11	396.07	14.99	15.612	60.35	62.85	500.3	401	17	95.74	3.28	0.0406	1	111115
W	5	N	1.83	2016-07-03	12:44:55	4385.5	1.85	6.07	6.36	1.84	1.94	0.0602	0.06	0.2	341	0.529	0.55	1.8	0.843	6	1	2.84	20.22	19.94	20.15	398.46	395.99	14.988	15.613	60.34	62.85	500.3	401	16	95.74	3.28	0.0406	0.7	111115
W	5	N	1.83	2016-07-03	12:44:59	4390	2.13	6.98	7.31	2.13	2.23	0.0601	0.06	0.2	333	0.528	0.55	1.8	0.842	6	1	2.84	20.21	19.93	20.15	398.59	395.78	14.987	15.61	60.34	62.85	500.5	401	16	95.74	3.28	0.0406	0.7	111115
W	5	N	1.83	2016-07-03	12:45:20	4410	2.07	6.79	7.11	2.07	2.17	0.0606	0.06	0.2	335	0.533	0.55	1.8	0.842	6	1	2.84	20.21	19.93	20.15	398.64	395.9	14.981	15.61	60.32	62.85	500.3	401	16	95.74	3.28	0.0406	1	111115
W	5	N	1.83	2016-07-03	12:45:24	4415	2.18	7.15	7.48	2.18	2.28	0.0609	0.06	0.2	332	0.534	0.55	1.8	0.84	6	1	2.84	20.21	19.92	20.15	398.68	395.81	14.979	15.61	60.31	62.85	500.3	401	16	95.74	3.28	0.0406	1	111115
W	5	N	1.83	2016-07-03	12:45:32	4422	2.25	7.38	7.67	2.24	2.34	0.0609	0.06	0.2	330	0.534	0.55	1.8	0.841	6	1	2.84	20.21	19.92	20.15	398.8	395.85	14.978	15.609	60.3	62.84	500.4	401	16	95.74	3.28	0.0406	1	111115
W	5	N	1.83	2016-07-03	12:45:35	4424	2.37	7.77	8.03	2.35	2.45	0.0608	0.06	0.2	327	0.535	0.56	1.84	0.842	6	1	2.84	20.21	19.93	20.15	399.01	395.92	14.978	15.609	60.3	62.84	500.3	400	16	95.74	3.28	0.0406	1	111115
W	5	N	1.83	2016-07-03	12:45:37	4426.5	2.32	7.61	7.9	2.31	2.41	0.0607	0.06	0.2	329	0.534	0.55	1.8	0.843	6	1	2.84	20.21	19.94	20.15	399.03	396	14.979	15.609	60.31	62.85	500.3	400	16	95.74	3.28	0.0406	1	111115
W	5	N	1.83	2016-07-03	12:45:40	4429	2.17	7.11	7.44	2.17	2.27	0.0606	0.06	0.2	332	0.533	0.55	1.8	0.842	6	1	2.84	20.21	19.93	20.15	398.92	396.06	14.977	15.606	60.3	62.84	500.3	400	16	95.74	3.28	0.0406	1	111115
W	5	N	1.83	2016-07-03	12:45:49	4439	2.21	7.25	7.54	2.2	2.3	0.0608	0.06	0.2	332	0.534	0.55	1.8	0.841	6	1	2.84	20.22	19.92	20.15	398.92	396.02	14.974	15.604	60.28	62.82	500.4	400	16	95.74	3.28	0.0406	1	111115
W	5	N	1.83	2016-07-03	12:45:52	4441	2.27	7.44	7.77	2.27	2.37	0.0609	0.06	0.2	330	0.534	0.55	1.8	0.841	6	1	2.84	20.22	19.92	20.15	398.94	395.96	14.973	15.604	60.28	62.82	500.3	400	16	95.74	3.28	0.0406	1	111115
W	5	N	1.83	2016-07-03	12:45:55	4444	2.29	7.51	7.8	2.28	2.38	0.061	0.06	0.2	330	0.534	0.55	1.8	0.84	6	1	2.84	20.21	19.91	20.15	399.06	396.06	14.973	15.604	60.28	62.82	500.3	401	17	95.74	3.28	0.0406	1	111115
W	5	N	1.83	2016-07-03	12:46:01	4450.5	2.21	7.25	7.54	2.2	2.3	0.061	0.06	0.2	332	0.537	0.56	1.84	0.843	6	1	2.84	20.22	19.93	20.15	399.04	396.13	14.973	15.607	60.28	62.83	500.3	400	17	95.74	3.28	0.0406	1	111115
W	5	N	1.83	2016-07-03	12:46:05	4455.5	2.07	6.79	7.11	2.07	2.17	0.0609	0.06	0.2	335	0.536	0.56	1.84	0.843	6	1	2.84	20.21	19.94	20.15	398.78	396.03	14.972	15.604	60.27	62.82	500.3	400	16	95.74	3.28	0.0406	1	111115
W	5	N	1.83	2016-07-03	12:46:08	4458.5	2.15	7.05	7.38	2.15	2.25	0.0613	0.06	0.2	333	0.539	0.56	1.84	0.843	6	1	2.84	20.22	19.93	20.15	398.85	396.01	14.971	15.607	60.27	62.83	500.3	400	16	95.74	3.28	0.0406	1	111115
D	6	N	2.01	2016-07-03	14:05:14	3490	2.8	8.36	8.66	2.8	2.9	0.041	0.04	0.12	279	0.378	0.39	1.16	0.878	6	1	2.84	20.22	20.02	20.15	398.15	394.61	14.931	15.378	60.07	61.86	500.3	400	13	95.7	3.06	0.0436	1	111115
D	6	N	2.01	2016-07-03	14:06:17	3554.5	3.21	9.58	9.88	3.21	3.31	0.0419	0.04	0.12	267	0.383	0.4	1.19	0.871	6	1	2.84	20.22	20	20.15	399.7	395.66	14.966	15.419	60.21	62.03	500.3	400	14	95.7	3.06	0.0436	0.7	111115
D	6	N	2.01	2016-07-03	14:06:22	3559.5	3.03	9.04	9.31	3.02	3.12	0.0422	0.04	0.12	275	0.386	0.4	1.19	0.871	6	1	2.84	20.22	20	20.15	399.68	395.87	14.969	15.425	60.22	62.05	500.4	400	14	95.7	3.06	0.0436	0.7	111115
D	6	N	2.01	2016-07-03	14:06:26	3564.5	3.21	9.58	9.85	3.2	3.3	0.0415	0.04	0.12	266	0.383	0.4	1.19	0.877	6	1	2.84	20.22	20.04	20.15	399.91	395.88	14.972	15.424	60.23	62.04	500.3	400	13	95.7	3.06	0.0436	1	111115
D	6	N	2.01	2016-07-03	14:06:31	3569.5	3.09	9.22	9.52	3.09	3.19	0.0417	0.04	0.12	271	0.384	0.4	1.19	0.877	6	1	2.84	20.22	20.05	20.15	399.89	395.99	14.974	15.428	60.23	62.06	500.4	400	13	95.7	3.06	0.0436	1	111115
D	6	N	2.01	2016-07-03	14:06:37	3575	3.08	9.19	9.46	3.07	3.17	0.0421	0.04	0.12	272	0.386	0.4	1.19	0.874	6	1	2.84	20.22	20.03	20.15	399.78	395.91	14.978	15.434	60.25	62.08	500.3	400	14	95.7	3.06	0.0436	1	111115
D	6	N	2.01	2016-07-03	14:06:42	3580	3	8.96	9.22	2.99	3.09	0.0419	0.04	0.12	275	0.385	0.4	1.19	0.874	6	1	2.84	20.22	20.03	20.15	399.69	395.91	14.981	15.436	60.26	62.08	500.4	400	14	95.7	3.06	0.0436	1	111115
D	6	N	2.01	2016-07-03	14:06:49	3587.5	3.02	9.01	9.28	3.01	3.11	0.0416	0.04	0.12	273	0.382	0.4	1.19	0.874	6	1	2.84	20.22	20.03	20.15	399.58	395.78	14.986	15.438	60.28	62.09	500.3	400	14	95.7	3.06	0.0436	1	111115
D	6	N	2.01	2016-07-03	14:06:55	3593	3.13	9.34	9.61	3.12	3.22	0.0425	0.04	0.12	272	0.39	0.41	1.22	0.873	6	1	2.84	20.22	20.03	20.15	399.74	395.8	14.988	15.449	60.29	62.14	500.3	400	13	95.7	3.06	0.0436	1	111115
D	6	N	2.01	2016-07-03	14:06:59	3597	3.1	9.25	9.52	3.09	3.19	0.0426	0.04	0.12	273	0.388	0.4	1.19	0.867	6	1	2.84	20.22	19.99	20.15	399.72	395.82	14.991	15.449	60.3	62.14	500.3	400	13	95.7	3.06	0.0436	1	111115
D	6	N	2.01	2016-07-03	14:07:03	3601.5	3.02	9.01	9.28	3.01	3.11	0.0425	0.04	0.12	276	0.387	0.4	1.19	0.868	6	1	2.84	20.22	20	20.15	399.56	395.76	14.992	15.449	60.3	62.14	500.4	400	13	95.7	3.06	0.0436	1	111115
D	6	N	2.01	2016-07-03	14:07:08	3605.5	3.13	9.34	9.64	3.13	3.23	0.0421	0.04	0.12	270	0.385	0.4	1.19	0.869	6	1	2.84	20.22	20	20.15	399.57	395.63	14.993	15.448	60.31	62.14	500.3	400	13	95.7	3.06	0.0436	1	111115
D	6	N	2.01	2016-07-03	14:07:13	3611.5	3.15	9.4	9.67	3.14	3.24	0.0428	0.04	0.12	272	0.391	0.41	1.22	0.87	6	1	2.84	20.22	20.02	20.15	399.67	395.71	14.997	15.458	60.32	62.18	500.4	400	13	95.7	3.06	0.0436	1	111115
D	6	N	2.01	2016-07-03	14:07:21	3618.5	2.98	8.9	9.19	2.98	3.08	0.0423	0.04	0.12	277	0.387	0.4	1.19	0.87	6	1	2.84	20.22	20.02	20.15	399.47	395.71	15.001	15.458	60.34	62.18	500.4	400	13	95.7	3.06	0.0436	1	111115
D	6	N	2.01	2016-07-03	14:07:25	3623	3.19	9.52	9.82	3.19	3.29	0.0422	0.04	0.12	269	0.386	0.4	1.19	0.869	6	1	2.84	20.22	20.01	20.15	399.79	395.78	15.005	15.46	60.36	62.19	500.4	400	13	95.7	3.06	0.0436	1	111115
D	6	N	2.01	2016-07-03	14:07:30	3628	3.11	9.28	9.58	3.11	3.21	0.0426	0.04	0.12	273	0.389	0.41	1.22	0.868	6	1	2.84	20.22	20.01	20.15	399.81	395.89	15.007	15.466	60.36	62.21	500.3	400	13	95.7	3.06	0.0436	1	111115
D	6	N	2.01	2016-07-03	14:07:37	3634.5	3.11	9.28	9.55	3.1	3.2	0.0424	0.04	0.12	272	0.387	0.4	1.19	0.869	6	1	2.84	20.22	20.02	20.15	399.7	395.79	15.009	15.466	60.37	62.21	500.3	400	13	95.7	3.06	0.0436	1	111115
D	6	N	2.01	2016-07-03	14:07:38	3635.5	3.12	9.31	9.58	3.11	3.21	0.0423	0.04	0.12	272	0.387	0.4	1.19	0.87	6	1	2.84	20.22	20.02	20.15	399.69	395.77	15.009	15.466	60.38	62.22	500.3	400	13	95.7	3.06	0.0436	1	111115
D	6	N	2.01	2016-07-03	14:07:44	3642.5	3.1	9.25	9.52	3.09	3.19	0.0428	0.04	0.12	274	0.393	0.41	1.22	0.872	6	1	2.84	20.22	20.05	20.15	399.74	395.84	15.012	15.476	60.39	62.25	500.3	400	14	95.7	3.06	0.0436	1	111115
D	6	N	2.01	2016-07-03	14:07:51	3649	3.09	9.22	9.49	3.08	3.18	0.0429	0.04	0.12	274	0.393	0.41	1.22	0.873	6	1	2.84	20.22	20.05	20.15	399.75	395.86	15.018	15.482	60.41	62.28	500.3	400	14	95.7	3.06	0.0436	1	111115
D	6	N	2.01	2016-07-03	14:07:56	3654	2.99	8.93	9.22	2.99	3.09	0.0422	0.04	0.12	276	0.387	0.4	1.19	0.872	6	1	2.84	20.22	20.05	20.15	399.65	395.87	15.018	15.475	60.42	62.25	500.3	400	14	95.7	3.06	0.0436	1	111115
D	6	N	2.01	2016-07-03	14:08:01	3659.5	2.87	8.57	8.87	2.87	2.97	0.0425	0.04	0.12	281	0.388	0.4	1.19	0.87	6	1	2.84	20.22	20.03	20.15	399.39	395.76	15.023	15.482	60.44	62.28	500.3	400	14	95.7	3.06	0.0436	1	111115
D	6	N	2.01	2016-07-03	14:08:09	3667	3.13	9.34	9.64	3.13	3.23	0.0424	0.04	0.12	271	0.388	0.4	1.19	0.871	6	1	2.84	20.22	20.04	20.15	399.69	395.75	15.024	15.482	60.44	62.28	500.3	400	14	95.7	3.06	0.0436	1	111115
D	6	N	2.01	2016-07-03	14:08:11	3668	3.11	9.28	9.55	3.1	3.2	0.0425	0.04	0.12	272	0.389	0.41	1.22	0.871	6	1	2.84	20.22	20.04	20.15	399.65	395.74	15.026	15.484	60.45	62.29	500.3	400	14	95.7	3.06	0.0436	1	111115
D	6	N	2.01	2016-07-03	14:08:16	3674	2.95	8.81	9.07	2.94	3.04	0.0427	0.04	0.12	279	0.389	0.41	1.22	0.868	6	1	2.84	20.22	20.03	20.15	399.52	395.8	15.03	15.49	60.46	62.3	500.4	400	14	95.7	3.06	0.0436	1	111115
D	6	N	2.01	2016-07-03	14:08:21	3679.5	3.06	9.13	9.4	3.05	3.15	0.0427	0.04	0.12	275	0.389	0.41	1.22	0.868	6	1	2.84	20.22	20.03	20.15	399.47	395.62	15.033	15.493	60.47	62.32	500.3	400	14	95.7	3.06	0.0436	1	111115
D	6	N	2.01	2016-07-03	14:08:27	3684.5	3.07	9.16	9.43	3.06	3.16	0.0427	0.04	0.12	274	0.39	0.41	1.22	0.87	6	1	2.84	20.22	20.04	20.15	399.49	395.62	15.037	15.497	60.48	62.34	500.3	400	13	95.7	3.06	0.0436	1	111115
D	6	N	2.01	2016-07-03	14:08:34	3691.5	3.05	9.1	9.37	3.04	3.14	0.0427	0.04	0.12	275	0.39	0.41	1.22	0.869	6	1	2.84	20.22	20.04	20.15	399.27	395.43	15.038	15.498	60.5	62.35	500.3	400	14	95.7	3.06	0.0436	1	111115
D	6	N	2.01	2016-07-03	14:08:41	3698.5	3.13	9.34	9.61	3.12	3.22	0.0429	0.04	0.12	272	0.391	0.41	1.22	0.867	6	1	2.84	20.22	20.03	20.15	399.32	395.38	15.043	15.504	60.51	62.37	500.3	400	13	95.7	3.06	0.0436	1	111115
D	6	N	2.01	2016-07-03	14:08:46	3704	3.27	9.76	10.03	3.26	3.36	0.0431	0.04	0.12	268	0.391	0.41	1.22	0.864	6	1	2.84	20.22	20.01	20.15	399.74	395.64	15.045	15.507	60.52	62.38	500.4	400	14	95.7	3.06	0.0436	1	111115
D	6	N	2.01	2016-07-03	14:08:58	3716	3.04	9.07	9.34	3.03	3.13	0.0433	0.05	0.15	277	0.393	0.41	1.22	0.864	6	1	2.84	20.22	20.02	20.15	399.63	395.8	15.049	15.513	60.54	62.41	500.3	400	13	95.7	3.06	0.0436	1	111115
D	6	N	2.01	2016-07-03	14:09:01	3719.5	3.03	9.04	9.28	3.01	3.11	0.0428	0.04	0.12	276	0.389	0.41	1.22	0.866	6	1	2.84	20.22	20.03	20.15	399.55	395.74	15.053	15.512	60.56	62.41	500.3	400	14	95.7	3.06	0.0436	0.7	111115
W	4	N	2	2016-07-03	15:00:50	139.5	1.95	5.85	6.12	1.94	2.04	0.127	0.13	0.39	368	0.992	1.01	3.03	0.763	6	1	2.84	20.23	19.6	20.15	401.39	398.58	14.776	15.947	59.39	64.1	500.3	400	14	95.69	2.99	0.0401	0.7	111115
W	4	N	2	2016-07-03	15:00:56	146.5	1.97	5.91	6.21	1.97	2.07	0.128	0.13	0.39	368	0.995	1.01	3.03	0.761	6	1	2.84	20.23	19.59	20.15	401.27	398.43	14.78	15.955	59.42	64.14	500.3	400	14	95.69	2.99	0.0401	0.7	111115
W	4	N	2	2016-07-03	15:01:01	151.5	2.04	6.12	6.39	2.03	2.13	0.128	0.13	0.39	367	0.996	1.01	3.03	0.76	6	1	2.84	20.23	19.59	20.15	401.45	398.53	14.785	15.96	59.43	64.16	500.3	400	14	95.69	2.99	0.0401	1	111115
W	4	N	2	2016-07-03	15:01:05	155.5	2.03	6.09	6.36	2.02	2.12	0.129	0.13	0.39	367	0.998	1.01	3.03	0.76	6	1	2.84	20.23	19.59	20.15	401.37	398.46	14.786	15.963	59.44	64.17	500.3	401	13	95.69	2.99	0.0401	1	111115
W	4	N	2	2016-07-03	15:01:09	159	1.8	5.4	5.67	1.79	1.89	0.128	0.13	0.39	370	0.995	1.01	3.03	0.76	6	1	2.84	20.23	19.59	20.15	401.13	398.5	14.79	15.963	59.46	64.18	500.4	400	14	95.69	2.99	0.0401	1	111115
W	4	N	2	2016-07-03	15:01:13	163.5	1.9	5.7	6	1.9	2	0.129	0.13	0.39	369	0.997	1.01	3.03	0.759	6	1	2.84	20.23	19.59	20.15	401.11	398.35	14.793	15.969	59.47	64.2	500.4	400	14	95.69	2.99	0.0401	1	111115
W	4	N	2	2016-07-03	15:01:19	169.5	1.92	5.76	6.03	1.91	2.01	0.128	0.13	0.39	368	0.99	1.01	3.03	0.759	6	1	2.84	20.23	19.59	20.15	401.12	398.35	14.798	15.967	59.5	64.19	500.3	400	13	95.69	2.99	0.0401	1	111115
W	4	N	2	2016-07-03	15:01:24	174.5	2.13	6.39	6.66	2.12	2.22	0.128	0.13	0.39	366	0.992	1.01	3.03	0.758	6	1	2.84	20.23	19.58	20.15	401.41	398.39	14.801	15.971	59.51	64.21	500.3	400	14	95.69	2.99	0.0401	1	111115
W	4	N	2	2016-07-03	15:01:29	179	2.36	7.08	7.38	2.36	2.46	0.129	0.13	0.39	363	0.995	1.01	3.03	0.758	6	1	2.84	20.23	19.58	20.15	402.04	398.73	14.803	15.978	59.52	64.24	500.4	400	14	95.69	2.99	0.0401	1	111115
W	4	N	2	2016-07-03	15:01:36	186.5	1.53	4.59	4.86	1.52	1.62	0.128	0.13	0.39	374	0.988	1	3	0.757	6	1	2.84	20.23	19.58	20.15	401.06	398.76	14.811	15.976	59.55	64.23	500.3	401	13	95.69	2.99	0.0401	0.7	111115
W	4	N	2	2016-07-03	15:01:42	192	1.74	5.22	5.49	1.73	1.83	0.129	0.13	0.39	371	0.992	1.01	3.03	0.756	6	1	2.84	20.23	19.58	20.15	400.83	398.27	14.813	15.984	59.56	64.27	500.3	401	14	95.69	2.99	0.0401	1	111115
W	4	N	2	2016-07-03	15:01:48	198	1.93	5.79	6.06	1.92	2.02	0.129	0.13	0.39	368	0.994	1.01	3.03	0.756	6	1	2.84	20.23	19.58	20.15	401	398.21	14.815	15.987	59.57	64.28	500.4	401	14	95.69	2.99	0.0401	0.7	111115
W	4	N	2	2016-07-03	15:01:53	203.5	1.94	5.82	6.12	1.94	2.04	0.129	0.13	0.39	368	0.995	1.01	3.03	0.753	6	1	2.84	20.23	19.56	20.15	401.13	398.32	14.819	15.993	59.59	64.31	500.2	401	14	95.69	2.99	0.0401	0.7	111115
W	4	N	2	2016-07-03	15:01:59	209.5	2.08	6.24	6.51	2.07	2.17	0.129	0.13	0.39	367	0.993	1.01	3.03	0.753	6	1	2.84	20.23	19.56	20.15	401.36	398.39	14.823	15.995	59.61	64.32	500.4	401	13	95.69	2.99	0.0401	0.7	111115
W	4	N	2	2016-07-03	15:02:04	214.5	2.05	6.15	6.42	2.04	2.14	0.129	0.13	0.39	367	0.993	1.01	3.03	0.753	6	1	2.84	20.22	19.56	20.14	401.34	398.41	14.827	15.998	59.63	64.34	500.4	401	14	95.69	2.99	0.0401	1	111115
W	4	N	2	2016-07-03	15:02:10	220.5	1.96	5.88	6.18	1.96	2.06	0.129	0.13	0.39	369	0.99	1.01	3.03	0.752	6	1	2.84	20.22	19.56	20.15	401.5	398.67	14.831	15.999	59.65	64.34	500.3	401	14	95.69	2.99	0.0401	0.7	111115
W	4	N	2	2016-07-03	15:02:15	225.5	1.98	5.94	6.24	1.98	2.08	0.129	0.13	0.39	368	0.989	1	3	0.752	6	1	2.84	20.22	19.56	20.15	401.48	398.63	14.835	16.001	59.66	64.35	500.3	400	13	95.69	2.99	0.0401	0.7	111115
W	4	N	2	2016-07-03	15:02:20	230.5	1.95	5.85	6.15	1.95	2.05	0.13	0.13	0.39	369	0.994	1.01	3.03	0.751	6	1	2.84	20.22	19.56	20.15	401.46	398.64	14.837	16.01	59.67	64.38	500.3	401	14	95.69	2.99	0.0401	0.7	111115
W	4	N	2	2016-07-03	15:02:25	235	1.87	5.61	5.91	1.87	1.97	0.129	0.13	0.39	370	0.99	1.01	3.03	0.751	6	1	2.84	20.22	19.55	20.15	401.4	398.68	14.84	16.008	59.68	64.38	500.4	401	14	95.69	2.99	0.0401	1	111115
W	4	N	2	2016-07-03	15:02:30	240.5	1.96	5.88	6.18	1.96	2.06	0.13	0.13	0.39	369	0.993	1.01	3.03	0.751	6	1	2.84	20.22	19.56	20.15	401.34	398.51	14.843	16.015	59.7	64.41	500.4	401	13	95.69	2.99	0.0401	1	111115
W	4	N	2	2016-07-03	15:02:35	245.5	1.87	5.61	5.91	1.87	1.97	0.13	0.13	0.39	370	0.994	1.01	3.03	0.75	6	1	2.84	20.22	19.55	20.15	401.3	398.58	14.845	16.017	59.7	64.42	500.3	401	14	95.69	2.99	0.0401	1	111115
W	4	N	2	2016-07-03	15:02:39	249.5	2.11	6.33	6.6	2.1	2.2	0.129	0.13	0.39	367	0.989	1	3	0.75	6	1	2.84	20.22	19.55	20.15	401.55	398.55	14.851	16.018	59.73	64.42	500.4	401	14	95.69	2.99	0.0401	1	111115
W	4	N	2	2016-07-03	15:02:46	256	2.02	6.06	6.33	2.01	2.11	0.13	0.13	0.39	368	0.994	1.01	3.03	0.749	6	1	2.84	20.22	19.55	20.15	401.8	398.91	14.852	16.025	59.74	64.45	500.4	401	14	95.69	2.99	0.0401	1	111115
W	4	N	2	2016-07-03	15:02:50	260.5	1.98	5.94	6.21	1.97	2.07	0.13	0.13	0.39	369	0.994	1.01	3.03	0.748	6	1	2.84	20.22	19.55	20.15	401.73	398.88	14.854	16.027	59.74	64.46	500.4	401	13	95.69	2.99	0.0401	1	111115
W	4	N	2	2016-07-03	15:02:56	266.5	1.28	3.84	4.11	1.27	1.37	0.13	0.13	0.39	377	0.99	1.01	3.03	0.748	6	1	2.84	20.22	19.55	20.15	400.38	398.37	14.858	16.026	59.76	64.46	500.3	401	13	95.69	2.99	0.0401	1	111115
W	4	N	2	2016-07-03	15:03:04	274.5	1.69	5.07	5.34	1.68	1.78	0.13	0.13	0.39	371	0.994	1.01	3.03	0.748	6	1	2.84	20.22	19.55	20.15	400.12	397.62	14.863	16.036	59.78	64.5	500.4	401	14	95.69	2.99	0.0401	0.7	111115
W	4	N	2	2016-07-03	15:03:11	281.5	1.56	4.68	4.95	1.55	1.65	0.131	0.13	0.39	373	0.993	1.01	3.03	0.747	6	1	2.84	20.22	19.55	20.15	399.61	397.27	14.866	16.038	59.79	64.51	500.4	401	14	95.69	2.99	0.0401	0.7	111115
W	4	N	2	2016-07-03	15:03:16	286	1.72	5.16	5.46	1.72	1.82	0.13	0.13	0.39	370	0.992	1.01	3.03	0.747	6	1	2.84	20.22	19.55	20.15	399.58	397.04	14.869	16.039	59.81	64.51	500.2	401	14	95.69	2.99	0.0401	0.7	111115
W	4	N	2	2016-07-03	15:03:21	291.5	1.72	5.16	5.46	1.72	1.82	0.13	0.13	0.39	370	0.991	1.01	3.03	0.747	6	1	2.84	20.22	19.55	20.15	399.35	396.81	14.873	16.042	59.82	64.53	500.4	401	13	95.69	2.99	0.0401	0.7	111115
W	4	N	2	2016-07-03	15:03:26	296	1.7	5.1	5.37	1.69	1.79	0.131	0.13	0.39	370	0.996	1.01	3.03	0.746	6	1	2.84	20.22	19.54	20.15	399.07	396.56	14.873	16.048	59.83	64.55	500.4	401	13	95.69	2.99	0.0401	0.7	111115
W	4	N	2	2016-07-03	15:04:55	384.5	1.94	5.82	6.09	1.93	2.03	0.132	0.13	0.39	368	0.992	1.01	3.03	0.74	6	1	2.84	20.22	19.54	20.15	400.21	397.42	14.923	16.094	60.04	64.75	500.3	401	14	95.69	2.99	0.0401	0.7	111115
W	4	N	2	2016-07-03	15:04:59	388.5	1.87	5.61	5.91	1.87	1.97	0.132	0.13	0.39	369	0.993	1.01	3.03	0.739	6	1	2.84	20.22	19.53	20.15	400.26	397.54	14.926	16.097	60.05	64.77	500.3	401	14	95.69	2.99	0.0401	0.7	111115
W	4	N	2	2016-07-03	15:05:04	392.5	2.08	6.24	6.51	2.07	2.17	0.132	0.13	0.39	367	0.995	1.01	3.03	0.739	6	1	2.84	20.22	19.54	20.15	400.5	397.54	14.928	16.102	60.06	64.78	500.4	401	14	95.69	2.99	0.0401	1	111115
W	4	N	2	2016-07-03	15:05:10	399	2.11	6.33	6.6	2.1	2.2	0.132	0.13	0.39	366	0.994	1.01	3.03	0.738	6	1	2.84	20.22	19.53	20.15	400.71	397.71	14.933	16.106	60.08	64.8	500.4	400	14	95.69	2.99	0.0401	1	111115
W	4	N	2	2016-07-03	15:05:14	403.5	1.95	5.85	6.12	1.94	2.04	0.133	0.13	0.39	369	0.997	1.01	3.03	0.738	6	1	2.84	20.22	19.53	20.15	400.66	397.85	14.933	16.11	60.08	64.81	500.3	401	14	95.69	2.99	0.0401	1	111115
W	4	N	2	2016-07-03	15:05:18	407.5	1.91	5.73	6	1.9	2	0.132	0.13	0.39	369	0.994	1.01	3.03	0.737	6	1	2.84	20.22	19.53	20.15	400.63	397.87	14.937	16.11	60.1	64.82	500.3	401	13	95.69	2.99	0.0401	1	111115
W	4	N	2	2016-07-03	15:05:23	412.5	2	6	6.27	1.99	2.09	0.132	0.13	0.39	368	0.99	1.01	3.03	0.738	6	1	2.84	20.22	19.53	20.15	400.72	397.85	14.94	16.108	60.11	64.81	500.3	401	13	95.69	2.99	0.0401	1	111115
W	4	N	2	2016-07-03	15:05:29	418.5	1.98	5.94	6.21	1.97	2.07	0.132	0.13	0.39	368	0.994	1.01	3.03	0.737	6	1	2.84	20.22	19.53	20.15	400.7	397.85	14.945	16.118	60.13	64.85	500.3	401	14	95.69	2.99	0.0401	1	111115
W	4	N	2	2016-07-03	15:05:32	422	1.96	5.88	6.15	1.95	2.05	0.132	0.13	0.39	368	0.992	1.01	3.03	0.737	6	1	2.84	20.22	19.53	20.15	400.59	397.77	14.947	16.117	60.14	64.85	500.4	401	14	95.69	2.99	0.0401	1	111115
W	4	N	2	2016-07-03	15:05:37	426	1.83	5.49	5.79	1.83	1.93	0.133	0.13	0.39	370	0.997	1.01	3.03	0.737	6	1	2.84	20.22	19.53	20.15	400.42	397.75	14.946	16.122	60.14	64.87	500.4	401	14	95.69	2.99	0.0401	1	111115
D	14	N	1.58	2016-07-03	15:45:27	26.5	0.567	2.15	2.77	0.56	0.73	0.0085	0.01	0.04	287	0.086	0.1	0.38	0.952	6	1	2.84	20.24	20.2	20.15	400.67	399.95	14.769	14.87	59.33	59.74	500.4	399	16	95.7	3	0.0371	1	111115
D	14	N	1.58	2016-07-03	15:45:33	33	0.493	1.87	2.51	0.49	0.66	0.00901	0.01	0.04	307	0.0911	0.1	0.38	0.951	6	1	2.84	20.24	20.19	20.15	400.7	400.07	14.767	14.874	59.33	59.76	500.4	399	17	95.7	3	0.0371	1	111115
D	14	N	1.58	2016-07-03	15:45:39	38.5	0.4	1.52	2.13	0.39	0.56	0.00906	0.01	0.04	323	0.0915	0.1	0.38	0.95	6	1	2.84	20.24	20.19	20.14	400.62	400.1	14.766	14.874	59.33	59.76	500.3	399	16	95.7	3	0.0371	1	111115
D	14	N	1.58	2016-07-03	15:45:45	44.5	0.494	1.88	2.51	0.49	0.66	0.00891	0.01	0.04	305	0.0899	0.1	0.38	0.95	6	1	2.84	20.24	20.19	20.15	400.69	400.05	14.768	14.874	59.34	59.77	500.4	399	16	95.7	3	0.0371	1	111115
D	14	N	1.58	2016-07-03	15:45:50	49	0.549	2.08	2.7	0.54	0.71	0.00889	0.01	0.04	295	0.0898	0.1	0.38	0.95	6	1	2.84	20.24	20.19	20.15	400.75	400.05	14.767	14.873	59.34	59.77	500.3	399	17	95.7	3	0.0371	1	111115
D	14	N	1.58	2016-07-03	15:45:55	55	0.415	1.58	2.2	0.41	0.58	0.00859	0.01	0.04	317	0.0867	0.1	0.38	0.95	6	1	2.84	20.24	20.18	20.15	400.73	400.19	14.77	14.872	59.35	59.76	500.3	399	16	95.7	3	0.0371	1	111115
D	14	N	1.58	2016-07-03	15:46:00	59.5	0.562	2.13	2.77	0.56	0.73	0.00869	0.01	0.04	291	0.0877	0.1	0.38	0.95	6	1	2.84	20.24	20.18	20.15	400.94	400.22	14.769	14.872	59.35	59.77	500.3	399	16	95.7	3	0.0371	1	111115
D	14	N	1.58	2016-07-03	15:46:07	66	0.473	1.8	2.43	0.47	0.64	0.00864	0.01	0.04	307	0.0871	0.1	0.38	0.949	6	1	2.84	20.24	20.18	20.15	401	400.39	14.769	14.872	59.36	59.77	500.4	399	17	95.7	3	0.0371	1	111115
D	14	N	1.58	2016-07-03	15:46:12	72	0.569	2.16	2.77	0.56	0.73	0.00869	0.01	0.04	290	0.0876	0.1	0.38	0.948	6	1	2.84	20.23	20.17	20.15	401.15	400.43	14.77	14.873	59.37	59.78	500.3	399	16	95.7	3	0.0371	1	111115
D	14	N	1.58	2016-07-03	15:46:17	76.5	0.545	2.07	2.7	0.54	0.71	0.00876	0.01	0.04	295	0.0882	0.1	0.38	0.947	6	1	2.84	20.23	20.17	20.15	401.25	400.56	14.77	14.874	59.37	59.79	500.4	399	17	95.7	3	0.0371	0.7	111115
D	14	N	1.58	2016-07-03	15:46:22	81.5	0.551	2.09	2.7	0.54	0.71	0.00856	0.01	0.04	292	0.0862	0.1	0.38	0.947	6	1	2.84	20.23	20.16	20.15	401.38	400.68	14.773	14.875	59.38	59.79	500.2	399	16	95.7	3	0.0371	0.7	111115
D	14	N	1.58	2016-07-03	15:46:28	87	0.477	1.81	2.47	0.48	0.65	0.00891	0.01	0.04	309	0.0896	0.1	0.38	0.946	6	1	2.84	20.23	20.16	20.15	401.34	400.72	14.772	14.878	59.38	59.81	500.3	399	16	95.7	3	0.0371	0.7	111115
D	14	N	1.58	2016-07-03	15:46:33	93	0.508	1.93	2.58	0.51	0.68	0.0082	0.01	0.04	296	0.0826	0.09	0.34	0.947	6	1	2.84	20.23	20.16	20.15	401.38	400.73	14.774	14.872	59.4	59.79	500.4	399	17	95.7	3	0.0371	1	111115
D	14	N	1.58	2016-07-03	15:46:38	97.5	0.447	1.7	2.32	0.44	0.61	0.0087	0.01	0.04	313	0.0875	0.1	0.38	0.946	6	1	2.84	20.23	20.16	20.15	401.32	400.74	14.775	14.879	59.4	59.82	500.4	399	16	95.7	3	0.0371	1	111115
D	14	N	1.58	2016-07-03	15:46:42	101.5	0.441	1.67	2.32	0.44	0.61	0.00863	0.01	0.04	313	0.0868	0.1	0.38	0.946	6	1	2.84	20.23	20.16	20.15	401.29	400.71	14.777	14.879	59.41	59.82	500.4	399	16	95.7	3	0.0371	1	111115
D	14	N	1.58	2016-07-03	15:46:48	107	0.69	2.62	3.27	0.69	0.86	0.00841	0.01	0.04	264	0.0845	0.1	0.38	0.946	6	1	2.84	20.23	20.16	20.15	401.75	400.88	14.777	14.876	59.41	59.81	500.4	399	17	95.7	3	0.0371	1	111115
D	14	N	1.58	2016-07-03	15:46:56	115.5	0.257	0.98	1.59	0.25	0.42	0.00855	0.01	0.04	347	0.0859	0.1	0.38	0.945	6	1	2.84	20.23	20.15	20.15	401.48	401.13	14.778	14.879	59.42	59.83	500.3	399	16	95.7	3	0.0371	1	111115
D	14	N	1.58	2016-07-03	15:47:02	121.5	-0.101	-0.38	0.23	-0.11	0.06	0.00834	0.01	0.04	413	0.0836	0.1	0.38	0.944	6	1	2.84	20.23	20.14	20.15	400.38	400.46	14.779	14.877	59.43	59.83	500.3	399	16	95.7	3	0.0371	1	111115
D	14	N	1.58	2016-07-03	15:47:08	127	0.273	1.04	1.67	0.27	0.44	0.00823	0.01	0.04	341	0.0826	0.09	0.34	0.944	6	1	2.84	20.23	20.14	20.15	400.33	399.96	14.78	14.877	59.44	59.83	500.4	399	16	95.7	3	0.0371	1	111115
D	14	N	1.58	2016-07-03	15:47:13	133	0.286	1.09	1.75	0.29	0.46	0.00863	0.01	0.04	341	0.0863	0.1	0.38	0.942	6	1	2.84	20.22	20.13	20.15	400.14	399.75	14.782	14.884	59.45	59.86	500.2	399	17	95.7	3	0.0371	0.7	111115
D	14	N	1.58	2016-07-03	15:47:18	137.5	0.333	1.26	1.9	0.33	0.5	0.00834	0.01	0.04	330	0.0835	0.1	0.38	0.942	6	1	2.84	20.22	20.13	20.15	400.12	399.68	14.782	14.881	59.46	59.85	500.3	399	17	95.7	3	0.0371	0.7	111115
D	14	N	1.58	2016-07-03	15:47:23	142.5	0.353	1.34	1.97	0.35	0.52	0.00866	0.01	0.04	328	0.0865	0.1	0.38	0.941	6	1	2.84	20.22	20.13	20.15	400	399.53	14.78	14.883	59.46	59.87	500.3	399	16	95.7	3	0.0371	0.7	111115
D	14	N	1.58	2016-07-03	15:47:29	148	0.367	1.39	2.01	0.36	0.53	0.0085	0.01	0.04	324	0.0848	0.1	0.38	0.939	6	1	2.84	20.22	20.12	20.15	399.91	399.43	14.781	14.882	59.46	59.87	500.3	399	16	95.7	3	0.0371	0.7	111115
D	14	N	1.58	2016-07-03	15:47:34	154	0.403	1.53	2.16	0.4	0.57	0.00842	0.01	0.04	317	0.0841	0.1	0.38	0.939	6	1	2.84	20.22	20.12	20.15	399.92	399.39	14.782	14.881	59.47	59.87	500.4	399	16	95.7	3	0.0371	0.7	111115
D	14	N	1.58	2016-07-03	15:47:40	159.5	0.42	1.59	2.24	0.42	0.59	0.00864	0.01	0.04	316	0.0862	0.1	0.38	0.939	6	1	2.84	20.22	20.12	20.15	399.9	399.35	14.783	14.885	59.48	59.89	500.4	399	16	95.7	3	0.0371	0.7	111115
D	14	N	1.58	2016-07-03	15:47:48	167.5	0.206	0.78	1.44	0.21	0.38	0.00827	0.01	0.04	353	0.0825	0.09	0.34	0.938	6	1	2.84	20.22	20.11	20.15	399.43	399.14	14.785	14.882	59.49	59.88	500.3	399	17	95.7	3	0.0371	1	111115
D	14	N	1.58	2016-07-03	15:47:52	172	0.339	1.29	1.9	0.33	0.5	0.00838	0.01	0.04	328	0.0834	0.1	0.38	0.937	6	1	2.84	20.22	20.1	20.15	399.47	399.03	14.786	14.885	59.5	59.9	500.3	399	17	95.7	3	0.0371	1	111115
D	14	N	1.58	2016-07-03	15:47:59	178.5	0.395	1.5	2.13	0.39	0.56	0.00864	0.01	0.04	320	0.086	0.1	0.38	0.936	6	1	2.84	20.22	20.1	20.15	399.55	399.03	14.789	14.89	59.51	59.92	500.4	399	17	95.7	3	0.0371	0.7	111115
D	14	N	1.58	2016-07-03	15:48:05	184.5	0.448	1.7	2.32	0.44	0.61	0.00832	0.01	0.04	307	0.0827	0.1	0.38	0.935	6	1	2.84	20.21	20.09	20.15	399.53	398.95	14.791	14.889	59.53	59.92	500.4	399	16	95.7	3	0.0371	1	111115
D	14	N	1.58	2016-07-03	15:48:10	189	0.375	1.42	2.05	0.37	0.54	0.00821	0.01	0.04	320	0.0815	0.09	0.34	0.934	6	1	2.84	20.21	20.09	20.15	399.46	398.97	14.793	14.889	59.54	59.93	500.3	399	16	95.7	3	0.0371	1	111115
D	14	N	1.58	2016-07-03	15:48:23	202.5	0.428	1.63	2.24	0.42	0.59	0.00817	0.01	0.04	309	0.081	0.09	0.34	0.932	6	1	2.84	20.21	20.08	20.15	399.45	398.9	14.8	14.896	59.58	59.96	500.4	399	17	95.7	3	0.0371	1	111115
D	14	N	1.58	2016-07-03	15:48:28	207.5	0.378	1.44	2.05	0.37	0.54	0.00775	0.01	0.04	315	0.0767	0.09	0.34	0.931	6	1	2.84	20.21	20.07	20.15	399.43	398.94	14.805	14.895	59.6	59.96	500.4	399	17	95.7	3	0.0371	1	111115
D	14	N	1.58	2016-07-03	15:48:32	211.5	0.356	1.35	1.97	0.35	0.52	0.00826	0.01	0.04	324	0.0817	0.09	0.34	0.93	6	1	2.84	20.21	20.07	20.15	399.26	398.8	14.806	14.903	59.61	60	500.4	399	17	95.7	3	0.0371	1	111115
D	14	N	1.58	2016-07-03	15:48:35	214.5	0.406	1.54	2.16	0.4	0.57	0.00774	0.01	0.04	309	0.0766	0.09	0.34	0.931	6	1	2.84	20.21	20.07	20.15	399.29	398.77	14.809	14.899	59.62	59.98	500.3	399	17	95.7	3	0.0371	1	111115
D	14	N	1.58	2016-07-03	15:48:38	218	0.483	1.83	2.47	0.48	0.65	0.00806	0.01	0.04	297	0.0797	0.09	0.34	0.93	6	1	2.84	20.21	20.07	20.15	399.32	398.7	14.809	14.904	59.63	60.01	500.4	399	17	95.7	3	0.0371	1	111115
D	14	N	1.58	2016-07-03	15:48:42	222	0.426	1.62	2.24	0.42	0.59	0.0082	0.01	0.04	310	0.0809	0.09	0.34	0.929	6	1	2.84	20.21	20.06	20.15	399.3	398.75	14.81	14.906	59.63	60.02	500.2	399	17	95.7	3	0.0371	1	111115
D	14	N	1.58	2016-07-03	15:48:46	226	0.478	1.82	2.43	0.47	0.64	0.00794	0.01	0.04	297	0.0784	0.09	0.34	0.929	6	1	2.84	20.2	20.06	20.15	399.34	398.73	14.812	14.905	59.65	60.02	500.2	399	17	95.7	3	0.0371	1	111115
D	14	N	1.58	2016-07-03	15:48:49	227.5	0.435	1.65	2.28	0.43	0.6	0.00788	0.01	0.04	305	0.0778	0.09	0.34	0.929	6	1	2.84	20.2	20.06	20.15	399.33	398.77	14.813	14.905	59.65	60.02	500.3	399	17	95.7	3	0.0371	1	111115
D	14	N	1.58	2016-07-03	15:48:53	232.5	0.498	1.89	2.51	0.49	0.66	0.00822	0.01	0.04	296	0.0811	0.09	0.34	0.928	6	1	2.84	20.2	20.05	20.15	399.34	398.71	14.814	14.909	59.66	60.04	500.4	399	17	95.7	3	0.0371	1	111115
D	14	N	1.58	2016-07-03	15:48:56	236	0.435	1.65	2.28	0.43	0.6	0.0085	0.01	0.04	311	0.0837	0.1	0.38	0.927	6	1	2.84	20.2	20.05	20.15	399.32	398.76	14.813	14.912	59.66	60.05	500.4	399	16	95.7	3	0.0371	1	111115
W	3	N	1.28	2016-07-03	16:28:29	18.5	2.17	10.17	10.69	2.17	2.28	0.107	0.11	0.52	358	0.908	0.92	4.31	0.824	6	1	2.84	20.11	19.37	20.15	399.95	396.91	13.89	14.962	56.27	60.62	500.3	400	7	95.73	2.8	0.0188	1	111115
W	3	N	1.28	2016-07-03	16:28:32	22	2.16	10.13	10.64	2.16	2.27	0.107	0.11	0.52	358	0.906	0.91	4.27	0.824	6	1	2.84	20.11	19.37	20.15	400.02	397	13.889	14.959	56.27	60.61	500.4	400	7	95.73	2.8	0.0188	1	111115
W	3	N	1.28	2016-07-03	16:28:39	28.5	1.88	8.81	9.38	1.89	2	0.108	0.11	0.52	363	0.91	0.92	4.31	0.823	6	1	2.84	20.11	19.36	20.15	399.61	396.91	13.89	14.965	56.27	60.63	500.3	400	7	95.73	2.8	0.0188	1	111115
W	3	N	1.28	2016-07-03	16:28:46	35.5	1.86	8.72	9.28	1.87	1.98	0.107	0.11	0.52	363	0.906	0.91	4.27	0.824	6	1	2.84	20.11	19.37	20.15	399.3	396.63	13.893	14.964	56.29	60.63	500.3	400	8	95.73	2.8	0.0188	1	111115
W	3	N	1.28	2016-07-03	16:28:51	40.5	1.82	8.53	9	1.81	1.92	0.107	0.11	0.52	363	0.906	0.91	4.27	0.823	6	1	2.84	20.11	19.36	20.15	399.1	396.49	13.894	14.964	56.3	60.63	500.1	400	8	95.73	2.8	0.0188	0.7	111115
W	3	N	1.28	2016-07-03	16:29:00	49.5	2.07	9.7	10.17	2.06	2.17	0.107	0.11	0.52	359	0.907	0.92	4.31	0.823	6	1	2.84	20.11	19.36	20.15	399.13	396.22	13.896	14.967	56.3	60.64	500.4	400	7	95.73	2.8	0.0188	0.7	111115
W	3	N	1.28	2016-07-03	16:29:07	56.5	1.87	8.77	9.23	1.86	1.97	0.107	0.11	0.52	362	0.903	0.91	4.27	0.823	6	1	2.84	20.11	19.36	20.15	398.74	396.08	13.898	14.965	56.31	60.64	500.4	400	7	95.73	2.8	0.0188	0.7	111115
W	3	N	1.28	2016-07-03	16:29:12	62	1.81	8.48	8.95	1.8	1.91	0.107	0.11	0.52	363	0.905	0.91	4.27	0.823	6	1	2.84	20.11	19.36	20.15	398.46	395.87	13.899	14.968	56.32	60.65	500.4	400	7	95.73	2.8	0.0188	0.7	111115
W	3	N	1.28	2016-07-03	16:29:18	68	1.89	8.86	9.33	1.88	1.99	0.108	0.11	0.52	361	0.908	0.92	4.31	0.823	6	1	2.84	20.11	19.37	20.15	398.37	395.68	13.901	14.974	56.33	60.67	500.3	400	8	95.73	2.8	0.0188	0.7	111115
W	3	N	1.28	2016-07-03	16:29:26	75.5	2.51	11.77	12.23	2.5	2.61	0.108	0.11	0.52	352	0.909	0.92	4.31	0.822	6	1	2.84	20.11	19.37	20.15	399.42	395.98	13.906	14.979	56.34	60.69	500.4	400	7	95.73	2.8	0.0188	0.7	111115
W	3	N	1.28	2016-07-03	16:29:32	81.5	2.39	11.2	11.72	2.39	2.5	0.107	0.11	0.52	354	0.903	0.91	4.27	0.822	6	1	2.84	20.11	19.36	20.15	399.63	396.33	13.909	14.975	56.36	60.68	500.3	400	7	95.73	2.8	0.0188	0.7	111115
W	3	N	1.28	2016-07-03	16:29:37	87	2.05	9.61	10.08	2.04	2.15	0.107	0.11	0.52	360	0.905	0.91	4.27	0.822	6	1	2.84	20.11	19.37	20.15	399.51	396.63	13.911	14.98	56.37	60.7	500.3	400	7	95.73	2.8	0.0188	0.7	111115
W	3	N	1.28	2016-07-03	16:29:44	94	2.05	9.61	10.13	2.05	2.16	0.107	0.11	0.52	360	0.903	0.91	4.27	0.823	6	1	2.84	20.11	19.37	20.15	399.47	396.58	13.914	14.98	56.38	60.7	500.3	400	8	95.73	2.8	0.0188	0.7	111115
W	3	N	1.28	2016-07-03	16:29:49	99	1.9	8.91	9.42	1.9	2.01	0.107	0.11	0.52	362	0.9	0.91	4.27	0.823	6	1	2.84	20.11	19.37	20.15	399.38	396.67	13.916	14.98	56.39	60.7	500.3	400	8	95.73	2.8	0.0188	0.7	111115
W	3	N	1.28	2016-07-03	16:29:57	106.5	2	9.38	9.84	1.99	2.1	0.108	0.11	0.52	361	0.908	0.92	4.31	0.822	6	1	2.84	20.11	19.37	20.15	399.39	396.56	13.918	14.99	56.4	60.74	500.3	400	7	95.73	2.8	0.0188	1	111115
W	3	N	1.28	2016-07-03	16:30:02	111	2	9.38	9.89	2	2.11	0.107	0.11	0.52	360	0.904	0.91	4.27	0.823	6	1	2.84	20.11	19.38	20.15	399.34	396.51	13.921	14.988	56.4	60.73	500.4	400	7	95.73	2.8	0.0188	1	111115
W	3	N	1.28	2016-07-03	16:30:26	135.5	1.95	9.14	9.66	1.95	2.06	0.107	0.11	0.52	361	0.904	0.91	4.27	0.823	6	1	2.84	20.11	19.38	20.15	398.79	396.02	13.929	14.997	56.43	60.76	500.4	400	8	95.73	2.8	0.0188	1	111115
W	3	N	1.28	2016-07-03	16:30:30	140	1.98	9.28	9.8	1.98	2.09	0.107	0.11	0.52	360	0.906	0.91	4.27	0.822	6	1	2.84	20.11	19.38	20.15	398.73	395.92	13.928	14.998	56.43	60.76	500.3	400	8	95.73	2.8	0.0188	1	111115
W	3	N	1.28	2016-07-03	16:30:37	147	1.96	9.19	9.7	1.96	2.07	0.107	0.11	0.52	360	0.907	0.92	4.31	0.823	6	1	2.84	20.11	19.39	20.15	398.48	395.69	13.93	15.002	56.45	60.79	500.4	400	7	95.73	2.8	0.0188	1	111115
W	3	N	1.28	2016-07-03	16:30:43	153	2.35	11.02	11.48	2.34	2.45	0.108	0.11	0.52	355	0.909	0.92	4.31	0.821	6	1	2.84	20.11	19.38	20.15	398.99	395.75	13.93	15.004	56.44	60.79	500.4	400	7	95.73	2.8	0.0188	0.7	111115
W	3	N	1.28	2016-07-03	16:30:49	158.5	2.22	10.41	10.88	2.21	2.32	0.107	0.11	0.52	357	0.9	0.91	4.27	0.823	6	1	2.84	20.11	19.38	20.15	399.32	396.24	13.935	14.998	56.46	60.76	500.3	400	7	95.73	2.8	0.0188	1	111115
W	3	N	1.28	2016-07-03	16:30:58	168	1.96	9.19	9.7	1.96	2.07	0.107	0.11	0.52	361	0.904	0.91	4.27	0.823	6	1	2.84	20.11	19.39	20.15	399.09	396.31	13.939	15.006	56.47	60.8	500.4	400	8	95.73	2.8	0.0188	0.7	111115
W	3	N	1.28	2016-07-03	16:31:08	178	1.92	9	9.52	1.92	2.03	0.107	0.11	0.52	361	0.907	0.92	4.31	0.825	6	1	2.84	20.11	19.41	20.15	398.93	396.19	13.942	15.013	56.48	60.82	500.4	400	7	95.73	2.8	0.0188	1	111115
W	3	N	1.28	2016-07-03	16:31:14	184	2.07	9.7	10.17	2.06	2.17	0.107	0.11	0.52	359	0.907	0.92	4.31	0.825	6	1	2.84	20.11	19.41	20.15	398.97	396.06	13.944	15.015	56.48	60.82	500.4	400	7	95.73	2.8	0.0188	1	111115
W	3	N	1.28	2016-07-03	16:31:19	189	2.14	10.03	10.5	2.13	2.24	0.107	0.11	0.52	358	0.905	0.91	4.27	0.825	6	1	2.84	20.11	19.41	20.15	399.26	396.27	13.946	15.015	56.49	60.82	500.3	400	7	95.73	2.8	0.0188	1	111115
W	3	N	1.28	2016-07-03	16:31:24	193.5	2.02	9.47	9.89	2	2.11	0.107	0.11	0.52	360	0.907	0.92	4.31	0.825	6	1	2.84	20.11	19.41	20.15	399.25	396.41	13.947	15.018	56.5	60.84	500.3	400	7	95.73	2.8	0.0188	1	111115
W	3	N	1.28	2016-07-03	16:31:29	199	2.12	9.94	10.41	2.11	2.22	0.107	0.11	0.52	359	0.908	0.92	4.31	0.823	6	1	2.84	20.11	19.4	20.15	399.39	396.42	13.949	15.022	56.51	60.85	500.4	400	8	95.73	2.8	0.0188	1	111115
W	3	N	1.28	2016-07-03	16:31:33	202.5	2.08	9.75	10.27	2.08	2.19	0.107	0.11	0.52	359	0.905	0.91	4.27	0.827	6	1	2.84	20.11	19.43	20.15	399.34	396.41	13.951	15.019	56.51	60.84	500.3	400	8	95.73	2.8	0.0188	1	111115
W	3	N	1.28	2016-07-03	16:31:38	208	1.95	9.14	9.66	1.95	2.06	0.107	0.11	0.52	361	0.908	0.92	4.31	0.824	6	1	2.84	20.11	19.41	20.15	399.22	396.45	13.954	15.026	56.52	60.87	500.4	400	8	95.73	2.8	0.0188	1	111115
W	3	N	1.28	2016-07-03	16:31:44	214	1.85	8.67	9.19	1.85	1.96	0.108	0.11	0.52	363	0.911	0.92	4.31	0.825	6	1	2.84	20.11	19.42	20.15	398.98	396.32	13.956	15.032	56.53	60.89	500.4	400	7	95.73	2.8	0.0188	1	111115
W	3	N	1.28	2016-07-03	16:31:56	225	1.98	9.28	9.8	1.98	2.09	0.107	0.11	0.52	360	0.909	0.92	4.31	0.826	6	1	2.84	20.12	19.43	20.15	398.88	396.07	13.961	15.035	56.54	60.89	500.4	400	8	95.73	2.8	0.0188	0.7	111115
W	3	N	1.28	2016-07-03	16:31:59	228.5	1.88	8.81	9.33	1.88	1.99	0.107	0.11	0.52	362	0.908	0.92	4.31	0.826	6	1	2.84	20.11	19.43	20.15	398.81	396.12	13.964	15.037	56.56	60.91	500.1	400	8	95.73	2.8	0.0188	0.7	111115
W	3	N	1.28	2016-07-03	16:32:06	235.5	1.99	9.33	9.8	1.98	2.09	0.107	0.11	0.52	360	0.904	0.91	4.27	0.825	6	1	2.84	20.12	19.43	20.15	398.9	396.09	13.97	15.037	56.58	60.91	500.4	400	7	95.73	2.8	0.0188	1	111115
W	3	N	1.28	2016-07-03	16:32:08	237	1.98	9.28	9.8	1.98	2.09	0.107	0.11	0.52	360	0.906	0.91	4.27	0.825	6	1	2.84	20.12	19.43	20.15	398.94	396.13	13.97	15.039	56.58	60.91	500.4	400	7	95.73	2.8	0.0188	1	111115
W	3	N	1.28	2016-07-03	16:32:12	241.5	2.02	9.47	9.98	2.02	2.13	0.107	0.11	0.52	360	0.903	0.91	4.27	0.825	6	1	2.84	20.11	19.43	20.15	398.98	396.13	13.972	15.039	56.6	60.92	500.4	400	8	95.73	2.8	0.0188	1	111115
W	3	N	1.28	2016-07-03	16:32:15	245	1.93	9.05	9.56	1.93	2.04	0.107	0.11	0.52	361	0.904	0.91	4.27	0.825	6	1	2.84	20.12	19.43	20.15	398.93	396.18	13.974	15.042	56.6	60.92	500.4	400	8	95.73	2.8	0.0188	1	111115
W	3	N	1.28	2016-07-03	16:32:19	248.5	1.97	9.23	9.75	1.97	2.08	0.107	0.11	0.52	360	0.906	0.91	4.27	0.826	6	1	2.84	20.12	19.44	20.15	398.82	396.03	13.975	15.045	56.6	60.93	500.3	400	7	95.73	2.8	0.0188	1	111115
W	3	N	1.28	2016-07-03	16:32:23	252.5	1.84	8.63	9.14	1.84	1.95	0.107	0.11	0.52	362	0.909	0.92	4.31	0.825	6	1	2.84	20.12	19.44	20.15	398.68	396.04	13.976	15.05	56.6	60.95	500.4	400	7	95.73	2.8	0.0188	1	111115
W	3	N	1.28	2016-07-03	16:32:26	255.5	1.95	9.14	9.66	1.95	2.06	0.107	0.11	0.52	360	0.906	0.91	4.27	0.826	6	1	2.84	20.12	19.44	20.15	398.7	395.93	13.979	15.049	56.61	60.94	500.4	400	7	95.73	2.8	0.0188	1	111115
W	3	N	1.28	2016-07-03	16:32:30	259.5	1.92	9	9.52	1.92	2.03	0.107	0.11	0.52	361	0.905	0.91	4.27	0.827	6	1	2.84	20.12	19.45	20.15	398.53	395.8	13.981	15.05	56.62	60.95	500.3	400	7	95.73	2.8	0.0188	1	111115
D	12	N	1.73	2016-07-03	17:53:34	4045.5	1.62	5.62	5.69	1.61	1.64	0.0175	0.02	0.07	245	0.154	0.17	0.59	0.83	6	1	2.84	20.21	19.94	20.15	400.22	398.21	15.559	15.74	62.69	63.42	500.3	399	8	95.78	2.78	0.0405	0.7	111115
D	12	N	1.73	2016-07-03	17:53:37	4049	1.72	5.97	6.03	1.71	1.74	0.0171	0.02	0.07	232	0.15	0.16	0.55	0.83	6	1	2.84	20.21	19.93	20.15	400.24	398.11	15.558	15.735	62.68	63.4	500.4	399	8	95.78	2.78	0.0405	1	111115
D	12	N	1.73	2016-07-03	17:53:41	4053	1.93	6.69	6.76	1.92	1.95	0.0168	0.02	0.07	210	0.148	0.16	0.55	0.831	6	1	2.84	20.21	19.94	20.15	400.68	398.3	15.558	15.733	62.69	63.39	500.4	399	8	95.78	2.78	0.0405	1	111115
D	12	N	1.73	2016-07-03	17:53:46	4058	1.76	6.1	6.21	1.76	1.79	0.0172	0.02	0.07	229	0.151	0.17	0.59	0.831	6	1	2.84	20.21	19.94	20.15	400.75	398.56	15.561	15.74	62.7	63.42	500.4	399	8	95.78	2.78	0.0405	0.7	111115
D	12	N	1.73	2016-07-03	17:53:54	4066	1.63	5.65	5.76	1.63	1.66	0.0171	0.02	0.07	241	0.151	0.17	0.59	0.831	6	1	2.84	20.21	19.95	20.15	400.63	398.6	15.564	15.742	62.7	63.42	500.4	399	8	95.78	2.78	0.0405	0.7	111115
D	12	N	1.73	2016-07-03	17:53:59	4071	1.57	5.45	5.51	1.56	1.59	0.0171	0.02	0.07	246	0.151	0.17	0.59	0.831	6	1	2.84	20.21	19.94	20.15	400.43	398.48	15.563	15.741	62.69	63.41	500.4	399	8	95.78	2.78	0.0405	1	111115
D	12	N	1.73	2016-07-03	17:54:06	4077.5	1.6	5.55	5.65	1.6	1.63	0.0167	0.02	0.07	240	0.147	0.16	0.55	0.831	6	1	2.84	20.21	19.95	20.15	400.44	398.44	15.564	15.738	62.69	63.39	500.3	399	8	95.78	2.78	0.0405	1	111115
D	12	N	1.73	2016-07-03	17:54:11	4082.5	1.73	6	6.1	1.73	1.76	0.0165	0.02	0.07	225	0.146	0.16	0.55	0.832	6	1	2.84	20.22	19.95	20.15	400.49	398.34	15.566	15.738	62.7	63.39	500.3	399	8	95.78	2.78	0.0405	1	111115
D	12	N	1.73	2016-07-03	17:54:17	4089	1.67	5.79	5.86	1.66	1.69	0.0171	0.02	0.07	237	0.151	0.17	0.59	0.832	6	1	2.84	20.21	19.95	20.15	400.36	398.29	15.567	15.745	62.7	63.42	500.1	399	8	95.78	2.78	0.0405	1	111115
D	12	N	1.73	2016-07-03	17:54:22	4094.5	1.72	5.97	6.03	1.71	1.74	0.0169	0.02	0.07	230	0.149	0.16	0.55	0.832	6	1	2.84	20.22	19.96	20.15	400.35	398.22	15.567	15.743	62.69	63.4	500.5	399	8	95.78	2.78	0.0405	1	111115
D	12	N	1.73	2016-07-03	17:54:27	4099	1.63	5.65	5.76	1.63	1.66	0.0163	0.02	0.07	233	0.144	0.16	0.55	0.833	6	1	2.84	20.22	19.96	20.15	400.3	398.27	15.572	15.742	62.71	63.39	500.4	399	8	95.78	2.78	0.0405	1	111115
D	12	N	1.73	2016-07-03	17:54:32	4104	1.71	5.93	6.03	1.71	1.74	0.0171	0.02	0.07	233	0.151	0.17	0.59	0.832	6	1	2.84	20.22	19.96	20.15	400.38	398.25	15.572	15.75	62.71	63.43	500.4	399	8	95.78	2.78	0.0405	1	111115
D	12	N	1.73	2016-07-03	17:54:39	4111	1.59	5.51	5.62	1.59	1.62	0.0168	0.02	0.07	241	0.148	0.16	0.55	0.833	6	1	2.84	20.22	19.97	20.15	400.31	398.33	15.573	15.748	62.72	63.42	500.4	399	8	95.78	2.78	0.0405	1	111115
D	12	N	1.73	2016-07-03	17:54:47	4119.5	1.65	5.72	5.83	1.65	1.68	0.0169	0.02	0.07	236	0.149	0.16	0.55	0.833	6	1	2.84	20.22	19.97	20.15	400.24	398.19	15.575	15.751	62.72	63.43	500.4	399	8	95.78	2.78	0.0405	1	111115
D	12	N	1.73	2016-07-03	17:54:54	4125.5	1.77	6.14	6.24	1.77	1.8	0.017	0.02	0.07	226	0.15	0.16	0.55	0.833	6	1	2.84	20.22	19.96	20.15	400.46	398.26	15.575	15.752	62.73	63.44	500.3	399	8	95.78	2.78	0.0405	1	111115
D	12	N	1.73	2016-07-03	17:55:01	4133	1.8	6.24	6.35	1.8	1.83	0.0171	0.02	0.07	224	0.151	0.17	0.59	0.833	6	1	2.84	20.22	19.97	20.15	400.52	398.28	15.577	15.756	62.74	63.45	500.3	399	8	95.78	2.78	0.0405	1	111115
D	12	N	1.73	2016-07-03	17:55:08	4140.5	1.74	6.03	6.14	1.74	1.77	0.0168	0.02	0.07	227	0.148	0.16	0.55	0.833	6	1	2.84	20.22	19.97	20.15	400.42	398.26	15.58	15.755	62.74	63.45	500.4	399	8	95.78	2.78	0.0405	1	111115
D	12	N	1.73	2016-07-03	17:55:15	4146.5	1.56	5.41	5.51	1.56	1.59	0.017	0.02	0.07	246	0.15	0.16	0.55	0.834	6	1	2.84	20.22	19.98	20.15	400.39	398.44	15.582	15.759	62.75	63.47	500.4	399	8	95.78	2.78	0.0405	1	111115
D	12	N	1.73	2016-07-03	17:55:22	4153.5	1.65	5.72	5.79	1.64	1.67	0.0165	0.02	0.07	233	0.145	0.16	0.55	0.833	6	1	2.84	20.22	19.97	20.15	400.33	398.29	15.584	15.755	62.76	63.45	500.4	399	8	95.78	2.78	0.0405	1	111115
D	12	N	1.73	2016-07-03	17:55:27	4159	1.51	5.24	5.34	1.51	1.54	0.0168	0.02	0.07	249	0.148	0.16	0.55	0.833	6	1	2.84	20.22	19.97	20.15	400.18	398.29	15.588	15.763	62.77	63.48	500.4	399	8	95.78	2.78	0.0405	1	111115
D	12	N	1.73	2016-07-03	17:55:33	4164.5	1.46	5.06	5.17	1.46	1.49	0.0165	0.02	0.07	251	0.146	0.16	0.55	0.833	6	1	2.84	20.22	19.98	20.15	399.77	397.94	15.59	15.762	62.78	63.47	500.4	399	8	95.78	2.78	0.0405	0.7	111115
D	12	N	1.73	2016-07-03	17:55:38	4170	1.53	5.31	5.38	1.52	1.55	0.0165	0.02	0.07	244	0.146	0.16	0.55	0.834	6	1	2.84	20.22	19.98	20.15	399.67	397.77	15.591	15.763	62.78	63.48	500.4	399	8	95.78	2.78	0.0405	0.7	111115
D	12	N	1.73	2016-07-03	17:55:43	4175.5	1.7	5.9	6	1.7	1.73	0.0164	0.02	0.07	227	0.145	0.16	0.55	0.834	6	1	2.84	20.22	19.98	20.15	399.68	397.57	15.594	15.765	62.79	63.48	500.2	399	8	95.78	2.78	0.0405	0.7	111115
D	12	N	1.73	2016-07-03	17:55:48	4180	1.61	5.58	5.65	1.6	1.63	0.0164	0.02	0.07	236	0.145	0.16	0.55	0.834	6	1	2.84	20.22	19.98	20.15	399.61	397.62	15.598	15.769	62.81	63.5	500.3	399	8	95.78	2.78	0.0405	0.7	111115
D	12	N	1.73	2016-07-03	17:55:53	4185	1.69	5.86	5.93	1.68	1.71	0.0167	0.02	0.07	231	0.148	0.16	0.55	0.833	6	1	2.84	20.22	19.98	20.15	399.56	397.47	15.598	15.772	62.81	63.51	500.4	399	8	95.78	2.78	0.0405	0.7	111115
D	12	N	1.73	2016-07-03	17:55:57	4189	1.7	5.9	6	1.7	1.73	0.0166	0.02	0.07	229	0.147	0.16	0.55	0.833	6	1	2.84	20.22	19.98	20.15	399.57	397.46	15.6	15.773	62.81	63.51	500.4	399	8	95.78	2.78	0.0405	1	111115
D	12	N	1.73	2016-07-03	17:56:01	4192.5	1.74	6.03	6.1	1.73	1.76	0.0165	0.02	0.07	224	0.146	0.16	0.55	0.833	6	1	2.84	20.22	19.98	20.15	399.54	397.39	15.601	15.773	62.82	63.51	500.4	399	8	95.78	2.78	0.0405	1	111115
D	12	N	1.73	2016-07-03	17:56:04	4196.5	1.56	5.41	5.48	1.55	1.58	0.0156	0.02	0.07	233	0.138	0.15	0.52	0.833	6	1	2.84	20.22	19.98	20.15	399.45	397.52	15.605	15.767	62.84	63.49	500.4	399	8	95.78	2.78	0.0405	1	111115
D	12	N	1.73	2016-07-03	17:56:09	4200.5	1.57	5.45	5.51	1.56	1.59	0.0162	0.02	0.07	237	0.143	0.16	0.55	0.833	6	1	2.84	20.22	19.98	20.15	399.43	397.48	15.606	15.775	62.83	63.51	500.4	399	8	95.78	2.78	0.0405	1	111115
D	12	N	1.73	2016-07-03	17:56:13	4205	1.62	5.62	5.69	1.61	1.64	0.0162	0.02	0.07	232	0.143	0.16	0.55	0.833	6	1	2.84	20.22	19.98	20.15	399.41	397.4	15.607	15.776	62.84	63.52	500.3	399	8	95.78	2.78	0.0405	1	111115
D	12	N	1.73	2016-07-03	17:56:25	4216	1.58	5.48	5.55	1.57	1.6	0.016	0.02	0.07	234	0.141	0.16	0.55	0.833	6	1	2.84	20.22	19.98	20.15	399.45	397.49	15.612	15.779	62.86	63.53	500.4	399	8	95.78	2.78	0.0405	1	111115
D	12	N	1.73	2016-07-03	17:56:28	4219.5	1.59	5.51	5.62	1.59	1.62	0.0161	0.02	0.07	233	0.142	0.16	0.55	0.833	6	1	2.84	20.22	19.98	20.15	399.43	397.45	15.614	15.781	62.87	63.54	500.1	399	8	95.78	2.78	0.0405	1	111115
D	12	N	1.73	2016-07-03	17:56:32	4224	1.67	5.79	5.86	1.66	1.69	0.0164	0.02	0.07	229	0.145	0.16	0.55	0.833	6	1	2.84	20.22	19.99	20.15	399.38	397.31	15.616	15.786	62.87	63.56	500.4	399	8	95.78	2.78	0.0405	1	111115
D	12	N	1.73	2016-07-03	17:56:37	4228.5	1.64	5.69	5.76	1.63	1.66	0.0162	0.02	0.07	230	0.143	0.16	0.55	0.832	6	1	2.84	20.22	19.98	20.15	399.33	397.3	15.621	15.79	62.89	63.57	500.4	399	8	95.78	2.78	0.0405	1	111115
D	12	N	1.73	2016-07-03	17:56:41	4233	1.7	5.9	6	1.7	1.73	0.0162	0.02	0.07	224	0.142	0.16	0.55	0.831	6	1	2.84	20.22	19.98	20.15	399.34	397.23	15.622	15.79	62.9	63.57	500.4	399	8	95.78	2.78	0.0405	1	111115
D	12	N	1.73	2016-07-03	17:56:46	4237.5	1.66	5.76	5.83	1.65	1.68	0.0162	0.02	0.07	228	0.142	0.16	0.55	0.832	6	1	2.84	20.22	19.99	20.15	399.25	397.19	15.625	15.793	62.91	63.58	500.4	399	8	95.78	2.78	0.0405	1	111115
D	12	N	1.73	2016-07-03	17:56:49	4241	1.7	5.9	6	1.7	1.73	0.0161	0.02	0.07	223	0.142	0.16	0.55	0.831	6	1	2.84	20.22	19.98	20.15	399.32	397.21	15.627	15.794	62.92	63.59	500.3	399	8	95.78	2.78	0.0405	1	111115
D	12	N	1.73	2016-07-03	17:56:53	4245	1.66	5.76	5.83	1.65	1.68	0.0163	0.02	0.07	229	0.143	0.16	0.55	0.831	6	1	2.84	20.22	19.98	20.15	399.25	397.19	15.629	15.798	62.93	63.61	500.4	399	8	95.78	2.78	0.0405	1	111115
D	12	N	1.73	2016-07-03	17:56:57	4249	1.64	5.69	5.76	1.63	1.66	0.0159	0.02	0.07	227	0.14	0.15	0.52	0.831	6	1	2.84	20.22	19.98	20.15	399.16	397.13	15.629	15.795	62.93	63.6	500.1	399	8	95.78	2.78	0.0405	1	111115
D	12	N	1.73	2016-07-03	17:57:01	4252.5	1.75	6.07	6.17	1.75	1.78	0.0162	0.02	0.07	219	0.143	0.16	0.55	0.831	6	1	2.84	20.22	19.98	20.15	399.39	397.22	15.633	15.801	62.94	63.61	500.5	399	8	95.78	2.78	0.0405	1	111115
W	16	N	2.44	2016-07-03	18:40:59	16	2.34	5.75	6.02	2.34	2.45	0.0844	0.09	0.22	347	0.732	0.74	1.82	0.838	6	1	2.84	20.18	19.8	20.15	400.96	397.8	14.58	15.444	58.88	62.36	500.4	400	1	95.82	2.86	0.0255	0.7	111115
W	16	N	2.44	2016-07-03	18:41:10	27	2.66	6.54	6.81	2.66	2.77	0.089	0.09	0.22	344	0.765	0.78	1.92	0.832	6	1	2.84	20.18	19.79	20.15	402.02	398.46	14.589	15.493	58.9	62.55	500.2	400	1	95.82	2.86	0.0255	0.7	111115
W	16	N	2.44	2016-07-03	18:41:17	34	2.41	5.93	6.17	2.4	2.51	0.0849	0.09	0.22	347	0.733	0.75	1.84	0.835	6	1	2.84	20.18	19.79	20.15	401.72	398.48	14.585	15.451	58.9	62.39	500.3	400	1	95.82	2.86	0.0255	0.7	111115
W	16	N	2.44	2016-07-03	18:41:24	41	1.91	4.7	4.94	1.9	2.01	0.0859	0.09	0.22	356	0.74	0.75	1.84	0.834	6	1	2.84	20.18	19.78	20.15	400.55	397.91	14.59	15.464	58.93	62.45	500.4	400	1	95.82	2.86	0.0255	0.7	111115
W	16	N	2.44	2016-07-03	18:41:31	48	2.18	5.36	5.63	2.18	2.29	0.0851	0.09	0.22	350	0.734	0.75	1.84	0.834	6	1	2.84	20.18	19.78	20.15	400.43	397.46	14.59	15.456	58.93	62.43	500.4	400	1	95.82	2.86	0.0255	0.7	111115
W	16	N	2.44	2016-07-03	18:41:38	55	2.47	6.07	6.32	2.46	2.57	0.0855	0.09	0.22	345	0.737	0.75	1.84	0.834	6	1	2.84	20.18	19.79	20.15	400.65	397.34	14.596	15.466	58.95	62.46	500.4	400	1	95.82	2.86	0.0255	1	111115
W	16	N	2.44	2016-07-03	18:41:46	63.5	2.54	6.25	6.49	2.53	2.64	0.0849	0.09	0.22	343	0.732	0.74	1.82	0.833	6	1	2.84	20.18	19.78	20.15	400.84	397.45	14.599	15.463	58.96	62.45	500.3	400	1	95.82	2.86	0.0255	1	111115
W	16	N	2.44	2016-07-03	18:41:55	72	2.36	5.8	6.07	2.36	2.47	0.0859	0.09	0.22	347	0.739	0.75	1.84	0.832	6	1	2.84	20.17	19.78	20.15	400.7	397.51	14.606	15.478	59	62.52	500.3	400	1	95.82	2.86	0.0255	1	111115
W	16	N	2.44	2016-07-03	18:42:04	81	2.37	5.83	6.07	2.36	2.47	0.0853	0.09	0.22	346	0.733	0.75	1.84	0.831	6	1	2.84	20.17	19.78	20.15	400.64	397.45	14.612	15.477	59.02	62.52	500.2	400	1	95.82	2.86	0.0255	1	111115
W	16	N	2.44	2016-07-03	18:42:14	91	2.3	5.66	5.93	2.3	2.41	0.0854	0.09	0.22	348	0.733	0.75	1.84	0.83	6	1	2.84	20.17	19.77	20.15	400.48	397.37	14.619	15.484	59.05	62.55	500.4	400	1	95.82	2.86	0.0255	1	111115
W	16	N	2.44	2016-07-03	18:42:19	94.5	2.28	5.61	5.88	2.28	2.39	0.0856	0.09	0.22	348	0.733	0.75	1.84	0.829	6	1	2.84	20.17	19.77	20.15	400.43	397.34	14.622	15.488	59.07	62.57	500.3	400	1	95.82	2.86	0.0255	1	111115
W	16	N	2.44	2016-07-03	18:42:24	100	2.29	5.63	5.9	2.29	2.4	0.0858	0.09	0.22	348	0.735	0.75	1.84	0.829	6	1	2.84	20.17	19.77	20.15	400.38	397.28	14.623	15.491	59.08	62.59	500.3	400	1	95.82	2.86	0.0255	1	111115
W	16	N	2.44	2016-07-03	18:42:51	129	2.45	6.02	6.3	2.45	2.56	0.0855	0.09	0.22	345	0.732	0.74	1.82	0.828	6	1	2.84	20.17	19.78	20.15	400.59	397.3	14.642	15.507	59.15	62.65	500.3	400	1	95.82	2.86	0.0255	1	111115
W	16	N	2.44	2016-07-03	18:42:55	134	2.47	6.07	6.34	2.47	2.58	0.0852	0.09	0.22	344	0.728	0.74	1.82	0.827	6	1	2.84	20.17	19.77	20.15	400.61	397.3	14.645	15.505	59.17	62.64	500.4	400	1	95.82	2.86	0.0255	1	111115
W	16	N	2.44	2016-07-03	18:43:00	138.5	2.36	5.8	6.05	2.35	2.46	0.0851	0.09	0.22	347	0.728	0.74	1.82	0.827	6	1	2.84	20.17	19.77	20.15	400.68	397.51	14.649	15.509	59.18	62.65	500.4	400	1	95.82	2.86	0.0255	1	111115
W	16	N	2.44	2016-07-03	18:43:05	144	2.55	6.27	6.54	2.55	2.66	0.0859	0.09	0.22	343	0.734	0.75	1.84	0.827	6	1	2.84	20.17	19.78	20.15	400.84	397.43	14.654	15.521	59.2	62.7	500.4	400	1	95.82	2.86	0.0255	1	111115
W	16	N	2.44	2016-07-03	18:43:10	149	2.48	6.1	6.34	2.47	2.58	0.0859	0.09	0.22	345	0.733	0.75	1.84	0.826	6	1	2.84	20.17	19.77	20.15	400.99	397.67	14.658	15.523	59.22	62.71	500.1	400	1	95.82	2.86	0.0255	1	111115
W	16	N	2.44	2016-07-03	18:43:15	153.5	2.41	5.93	6.17	2.4	2.51	0.0861	0.09	0.22	347	0.735	0.75	1.84	0.826	6	1	2.84	20.17	19.77	20.15	400.98	397.74	14.661	15.529	59.23	62.74	500.4	400	1	95.82	2.86	0.0255	1	111115
W	16	N	2.44	2016-07-03	18:43:20	159	2.48	6.1	6.34	2.47	2.58	0.0852	0.09	0.22	345	0.727	0.74	1.82	0.826	6	1	2.84	20.17	19.77	20.15	401.17	397.85	14.665	15.523	59.25	62.72	500.4	400	1	95.82	2.86	0.0255	0.7	111115
W	16	N	2.44	2016-07-03	18:43:26	165	2.44	6	6.27	2.44	2.55	0.0857	0.09	0.22	346	0.731	0.74	1.82	0.825	6	1	2.84	20.17	19.77	20.15	401.26	397.98	14.67	15.533	59.27	62.75	500.4	400	1	95.82	2.86	0.0255	0.7	111115
W	16	N	2.44	2016-07-03	18:43:32	170.5	2.52	6.2	6.44	2.51	2.62	0.0863	0.09	0.22	345	0.735	0.75	1.84	0.824	6	1	2.84	20.17	19.77	20.15	401.33	397.96	14.674	15.542	59.29	62.79	500.4	400	1	95.82	2.86	0.0255	0.7	111115
W	16	N	2.44	2016-07-03	18:43:36	175	2.36	5.8	6.07	2.36	2.47	0.0863	0.09	0.22	348	0.735	0.75	1.84	0.824	6	1	2.84	20.17	19.77	20.15	401.26	398.07	14.68	15.547	59.31	62.81	500.4	400	1	95.82	2.86	0.0255	0.7	111115
W	16	N	2.44	2016-07-03	18:43:41	179.5	2.29	5.63	5.88	2.28	2.39	0.0855	0.09	0.22	349	0.729	0.74	1.82	0.824	6	1	2.84	20.17	19.77	20.15	401.13	398.04	14.683	15.543	59.32	62.8	500.1	400	1	95.82	2.86	0.0255	1	111115
W	16	N	2.44	2016-07-03	18:43:47	186	2.35	5.78	6.05	2.35	2.46	0.0859	0.09	0.22	348	0.731	0.74	1.82	0.823	6	1	2.84	20.17	19.77	20.15	401.13	397.96	14.689	15.552	59.35	62.84	500.5	400	1	95.82	2.86	0.0255	1	111115
W	16	N	2.44	2016-07-03	18:43:52	190.5	2.34	5.75	6.02	2.34	2.45	0.0863	0.09	0.22	348	0.733	0.75	1.84	0.822	6	1	2.84	20.17	19.76	20.15	401.02	397.86	14.693	15.558	59.36	62.86	500.2	400	1	95.82	2.86	0.0255	1	111115
W	16	N	2.44	2016-07-03	18:43:56	195.5	2.48	6.1	6.34	2.47	2.58	0.0859	0.09	0.22	345	0.73	0.74	1.82	0.822	6	1	2.84	20.17	19.77	20.15	401.21	397.89	14.695	15.557	59.38	62.86	500.3	400	1	95.82	2.86	0.0255	1	111115
W	16	N	2.44	2016-07-03	18:44:02	200.5	2.29	5.63	5.9	2.29	2.4	0.0857	0.09	0.22	349	0.728	0.74	1.82	0.822	6	1	2.84	20.17	19.76	20.15	400.99	397.89	14.7	15.56	59.4	62.87	500.4	400	1	95.82	2.86	0.0255	1	111115
W	16	N	2.44	2016-07-03	18:44:07	206	2.34	5.75	6.02	2.34	2.45	0.086	0.09	0.22	348	0.73	0.74	1.82	0.821	6	1	2.84	20.17	19.77	20.15	401.03	397.87	14.705	15.566	59.41	62.89	500.4	400	1	95.82	2.86	0.0255	1	111115
W	16	N	2.44	2016-07-03	18:44:14	212.5	2.44	6	6.25	2.43	2.54	0.0858	0.09	0.22	346	0.727	0.74	1.82	0.82	6	1	2.84	20.17	19.76	20.15	401.22	397.95	14.71	15.569	59.44	62.91	500.4	400	1	95.82	2.86	0.0255	1	111115
W	16	N	2.44	2016-07-03	18:44:20	219	2.43	5.98	6.22	2.42	2.53	0.0862	0.09	0.22	346	0.73	0.74	1.82	0.82	6	1	2.84	20.17	19.76	20.15	401.11	397.85	14.713	15.575	59.46	62.94	500.2	400	1	95.82	2.86	0.0255	1	111115
W	16	N	2.44	2016-07-03	18:44:35	234.5	2.37	5.83	6.07	2.36	2.47	0.0869	0.09	0.22	348	0.734	0.75	1.84	0.818	6	1	2.84	20.16	19.76	20.15	400.98	397.79	14.725	15.592	59.52	63.03	500.3	400	1	95.82	2.86	0.0255	1	111115
W	16	N	2.44	2016-07-03	18:44:39	238	2.25	5.53	5.78	2.24	2.35	0.0868	0.09	0.22	350	0.733	0.75	1.84	0.817	6	1	2.84	20.16	19.76	20.15	400.82	397.77	14.727	15.592	59.52	63.02	500.3	400	1	95.82	2.86	0.0255	1	111115
W	16	N	2.44	2016-07-03	18:44:43	242	2.35	5.78	6.05	2.35	2.46	0.0865	0.09	0.22	348	0.73	0.74	1.82	0.817	6	1	2.84	20.16	19.75	20.15	400.86	397.69	14.731	15.593	59.54	63.02	500.3	400	1	95.82	2.86	0.0255	1	111115
W	16	N	2.44	2016-07-03	18:44:48	247.5	2.58	6.34	6.59	2.57	2.68	0.0868	0.09	0.22	344	0.731	0.74	1.82	0.815	6	1	2.84	20.16	19.75	20.15	401.14	397.7	14.734	15.597	59.56	63.05	500.4	400	1	95.82	2.86	0.0255	1	111115
W	16	N	2.44	2016-07-03	18:44:54	254	2.62	6.44	6.71	2.62	2.73	0.0864	0.09	0.22	343	0.728	0.74	1.82	0.816	6	1	2.84	20.17	19.75	20.15	401.52	398.03	14.744	15.603	59.59	63.06	500.4	400	1	95.82	2.86	0.0255	1	111115
W	16	N	2.44	2016-07-03	18:45:11	269.5	2.35	5.78	6.05	2.35	2.46	0.0865	0.09	0.22	348	0.728	0.74	1.82	0.814	6	1	2.84	20.17	19.75	20.15	401.25	398.08	14.756	15.614	59.64	63.11	500.4	400	1	95.82	2.86	0.0255	1	111115
W	16	N	2.44	2016-07-03	18:45:16	275.5	2.32	5.7	5.98	2.32	2.43	0.0868	0.09	0.22	349	0.729	0.74	1.82	0.813	6	1	2.84	20.16	19.74	20.15	401.12	397.99	14.76	15.62	59.66	63.14	500.4	400	1	95.82	2.86	0.0255	1	111115
W	16	N	2.44	2016-07-03	18:45:20	279	2.36	5.8	6.07	2.36	2.47	0.0864	0.09	0.22	348	0.725	0.74	1.82	0.812	6	1	2.84	20.16	19.74	20.15	401.16	397.98	14.763	15.62	59.69	63.15	500.4	400	1	95.82	2.86	0.0255	1	111115
W	16	N	2.44	2016-07-03	18:45:24	283	2.39	5.88	6.12	2.38	2.49	0.0867	0.09	0.22	348	0.727	0.74	1.82	0.812	6	1	2.84	20.16	19.74	20.15	401.15	397.94	14.766	15.625	59.69	63.16	500.4	400	1	95.82	2.86	0.0255	1	111115
W	16	N	2.44	2016-07-03	18:45:26	284.5	2.42	5.95	6.2	2.41	2.52	0.0871	0.09	0.22	347	0.73	0.74	1.82	0.811	6	1	2.84	20.16	19.74	20.15	401.19	397.95	14.767	15.629	59.69	63.18	500.4	400	1	95.82	2.86	0.0255	1	111115
D	8	N	1.61	2016-07-03	19:33:39	1665	0.894	3.33	3.76	0.89	1.01	0.0117	0.01	0.04	271	0.114	0.12	0.45	0.916	6	1	2.84	20.12	20	20.15	399.48	398.36	14.796	14.931	59.97	60.51	500.3	400	12	95.83	2.61	0.0259	0.7	111115
D	8	N	1.61	2016-07-03	19:33:43	1669	0.991	3.69	4.14	0.99	1.11	0.012	0.01	0.04	261	0.117	0.12	0.45	0.916	6	1	2.84	20.12	20	20.15	399.64	398.4	14.792	14.93	59.95	60.51	500.3	400	12	95.83	2.61	0.0259	1	111115
D	8	N	1.61	2016-07-03	19:33:48	1674	1.14	4.25	4.7	1.14	1.26	0.0122	0.01	0.04	244	0.118	0.12	0.45	0.914	6	1	2.84	20.12	19.99	20.15	399.84	398.41	14.792	14.932	59.94	60.51	500.3	400	12	95.84	2.61	0.0259	1	111115
D	8	N	1.61	2016-07-03	19:33:51	1677	1.02	3.8	4.25	1.02	1.14	0.0122	0.01	0.04	259	0.118	0.12	0.45	0.915	6	1	2.84	20.13	19.99	20.15	399.86	398.58	14.791	14.93	59.94	60.5	500.4	400	12	95.83	2.61	0.0259	1	111115
D	8	N	1.61	2016-07-03	19:33:56	1682.5	0.967	3.6	4.06	0.97	1.09	0.0122	0.01	0.04	266	0.118	0.12	0.45	0.918	6	1	2.84	20.13	20.02	20.15	399.82	398.6	14.79	14.93	59.93	60.5	500.3	400	11	95.83	2.61	0.0259	1	111115
D	8	N	1.61	2016-07-03	19:34:03	1689	0.853	3.18	3.61	0.85	0.97	0.0121	0.01	0.04	280	0.117	0.12	0.45	0.914	6	1	2.84	20.13	19.99	20.15	399.71	398.63	14.79	14.929	59.93	60.49	500.4	400	12	95.83	2.61	0.0259	1	111115
D	8	N	1.61	2016-07-03	19:34:10	1696	0.936	3.49	3.95	0.94	1.06	0.0118	0.01	0.04	266	0.114	0.12	0.45	0.917	6	1	2.84	20.13	20	20.15	399.72	398.54	14.789	14.924	59.92	60.47	500.3	400	12	95.83	2.61	0.0259	1	111115
D	8	N	1.61	2016-07-03	19:34:14	1700.5	1.12	4.17	4.58	1.11	1.23	0.0116	0.01	0.04	239	0.112	0.12	0.45	0.915	6	1	2.84	20.13	19.99	20.15	399.7	398.31	14.79	14.923	59.93	60.47	500.3	400	11	95.83	2.61	0.0259	1	111115
D	8	N	1.61	2016-07-03	19:34:20	1706	0.916	3.41	3.88	0.92	1.04	0.0123	0.01	0.04	274	0.119	0.12	0.45	0.913	6	1	2.84	20.13	19.98	20.15	399.66	398.5	14.788	14.929	59.91	60.49	500.5	400	11	95.83	2.61	0.0259	1	111115
D	8	N	1.61	2016-07-03	19:34:26	1712	0.963	3.59	4.06	0.97	1.09	0.0121	0.01	0.04	265	0.117	0.12	0.45	0.917	6	1	2.84	20.13	20	20.15	399.64	398.42	14.787	14.925	59.91	60.47	500.3	400	12	95.83	2.61	0.0259	1	111115
D	8	N	1.61	2016-07-03	19:34:31	1717	0.99	3.69	4.14	0.99	1.11	0.0117	0.01	0.04	258	0.114	0.12	0.45	0.917	6	1	2.84	20.13	20	20.15	399.67	398.43	14.789	14.923	59.92	60.46	500.3	400	12	95.84	2.61	0.0259	1	111115
D	8	N	1.61	2016-07-03	19:34:37	1722.5	0.987	3.68	4.14	0.99	1.11	0.0118	0.01	0.04	259	0.115	0.12	0.45	0.918	6	1	2.84	20.13	20.01	20.15	399.78	398.54	14.79	14.925	59.91	60.46	500.3	400	11	95.83	2.61	0.0259	1	111115
D	8	N	1.61	2016-07-03	19:34:43	1728.5	0.873	3.25	3.69	0.87	0.99	0.012	0.01	0.04	276	0.116	0.12	0.45	0.917	6	1	2.84	20.13	20.01	20.15	399.77	398.67	14.788	14.925	59.9	60.46	500.3	400	11	95.83	2.61	0.0259	1	111115
D	8	N	1.61	2016-07-03	19:34:49	1735.5	0.914	3.41	3.84	0.91	1.03	0.0122	0.01	0.04	273	0.119	0.12	0.45	0.923	6	1	2.84	20.13	20.05	20.15	399.61	398.46	14.789	14.93	59.91	60.48	500.3	400	11	95.83	2.61	0.0259	1	111115
D	8	N	1.61	2016-07-03	19:34:57	1743	0.885	3.3	3.76	0.89	1.01	0.0117	0.01	0.04	272	0.115	0.12	0.45	0.927	6	1	2.84	20.13	20.08	20.15	399.5	398.38	14.791	14.927	59.92	60.47	500.3	400	11	95.83	2.61	0.0259	1	111115
D	8	N	1.61	2016-07-03	19:35:02	1748.5	0.877	3.27	3.73	0.88	1	0.0122	0.01	0.04	278	0.119	0.12	0.45	0.923	6	1	2.84	20.13	20.05	20.15	399.39	398.28	14.791	14.932	59.92	60.49	500.3	400	12	95.83	2.61	0.0259	1	111115
D	8	N	1.61	2016-07-03	19:35:10	1756.5	1.02	3.8	4.29	1.03	1.15	0.0121	0.01	0.04	257	0.118	0.12	0.45	0.921	6	1	2.84	20.13	20.04	20.15	399.49	398.2	14.793	14.933	59.94	60.5	500.3	400	12	95.83	2.61	0.0259	1	111115
D	8	N	1.61	2016-07-03	19:35:16	1762	1.1	4.1	4.51	1.09	1.21	0.0115	0.01	0.04	241	0.112	0.12	0.45	0.92	6	1	2.84	20.13	20.03	20.15	399.7	398.33	14.794	14.927	59.93	60.46	500.3	400	11	95.83	2.61	0.0259	1	111115
D	8	N	1.61	2016-07-03	19:35:24	1770	1.01	3.76	4.21	1.01	1.13	0.0115	0.01	0.04	253	0.113	0.12	0.45	0.921	6	1	2.84	20.13	20.03	20.15	399.92	398.65	14.793	14.926	59.92	60.46	500.3	400	12	95.83	2.61	0.0259	1	111115
D	8	N	1.61	2016-07-03	19:35:30	1776	0.839	3.13	3.58	0.84	0.96	0.0117	0.01	0.04	278	0.114	0.12	0.45	0.922	6	1	2.84	20.13	20.05	20.15	399.71	398.65	14.796	14.93	59.93	60.48	500.4	400	12	95.83	2.61	0.0259	0.7	111115
D	8	N	1.61	2016-07-03	19:35:37	1783.5	0.844	3.15	3.58	0.84	0.96	0.012	0.01	0.04	280	0.118	0.12	0.45	0.922	6	1	2.84	20.13	20.04	20.15	399.43	398.36	14.796	14.935	59.93	60.49	500.3	400	11	95.83	2.61	0.0259	1	111115
D	8	N	1.61	2016-07-03	19:35:43	1789.5	0.864	3.22	3.65	0.86	0.98	0.0114	0.01	0.04	272	0.111	0.12	0.45	0.917	6	1	2.84	20.13	20.01	20.15	399.36	398.27	14.798	14.929	59.93	60.47	500.3	400	12	95.83	2.61	0.0259	1	111115
D	8	N	1.61	2016-07-03	19:35:53	1799	0.906	3.38	3.8	0.9	1.02	0.0118	0.01	0.04	270	0.115	0.12	0.45	0.92	6	1	2.84	20.13	20.03	20.15	399.35	398.21	14.797	14.933	59.93	60.48	500.3	400	11	95.83	2.61	0.0259	0.7	111115
D	8	N	1.61	2016-07-03	19:35:58	1804	0.912	3.4	3.84	0.91	1.03	0.0116	0.01	0.04	267	0.112	0.12	0.45	0.915	6	1	2.84	20.13	19.99	20.15	399.23	398.08	14.797	14.929	59.93	60.47	500.3	400	11	95.83	2.61	0.0259	1	111115
D	8	N	1.61	2016-07-03	19:36:04	1810	0.965	3.6	4.02	0.96	1.08	0.0115	0.01	0.04	258	0.112	0.12	0.45	0.921	6	1	2.84	20.13	20.04	20.15	399.16	397.95	14.796	14.928	59.93	60.46	500.4	400	12	95.83	2.61	0.0259	1	111115
D	8	N	1.61	2016-07-03	19:36:08	1814	0.8	2.98	3.43	0.8	0.92	0.0114	0.01	0.04	280	0.112	0.12	0.45	0.922	6	1	2.84	20.13	20.04	20.15	399.05	398.03	14.796	14.928	59.93	60.47	500.3	400	12	95.83	2.61	0.0259	1	111115
D	8	N	1.61	2016-07-03	19:36:13	1819	0.865	3.22	3.65	0.86	0.98	0.0119	0.01	0.04	276	0.116	0.12	0.45	0.921	6	1	2.84	20.13	20.04	20.15	398.97	397.88	14.796	14.933	59.93	60.49	500.3	400	12	95.83	2.61	0.0259	1	111115
D	8	N	1.61	2016-07-03	19:36:20	1826	1.08	4.02	4.47	1.08	1.2	0.0118	0.01	0.04	245	0.115	0.12	0.45	0.921	6	1	2.84	20.13	20.03	20.15	399.34	397.99	14.794	14.93	59.93	60.47	500.4	400	11	95.83	2.61	0.0259	1	111115
D	8	N	1.61	2016-07-03	19:36:26	1832.5	1.06	3.95	4.4	1.06	1.18	0.0117	0.01	0.04	248	0.115	0.12	0.45	0.92	6	1	2.84	20.13	20.03	20.15	399.37	398.04	14.795	14.93	59.94	60.49	500.3	400	11	95.83	2.61	0.0259	1	111115
D	8	N	1.61	2016-07-03	19:36:31	1837	0.953	3.55	3.99	0.95	1.07	0.0117	0.01	0.04	262	0.114	0.12	0.45	0.919	6	1	2.84	20.13	20.02	20.15	399.29	398.09	14.795	14.929	59.94	60.48	500.4	400	11	95.83	2.61	0.0259	1	111115
W	12	N	2.17	2016-08-03	12:44:35	1891.5	2.21	6.11	6.47	2.2	2.34	0.143	0.15	0.41	366	1.14	1.16	3.21	0.795	6	1	2.84	20.12	19.66	20.15	400.56	397.37	14.226	15.572	58.09	63.58	500.3	401	13	96.53	3.07	0.0199	1	111115
W	12	N	2.17	2016-08-03	12:44:38	1895	2.23	6.17	6.53	2.22	2.36	0.142	0.14	0.39	366	1.14	1.16	3.21	0.794	6	1	2.84	20.12	19.66	20.15	400.59	397.38	14.227	15.57	58.09	63.58	500.3	401	13	96.53	3.07	0.0199	1	111115
W	12	N	2.17	2016-08-03	12:44:45	1901	2.16	5.97	6.36	2.16	2.3	0.143	0.15	0.41	367	1.14	1.16	3.21	0.794	6	1	2.84	20.12	19.65	20.15	400.56	397.42	14.228	15.572	58.1	63.59	500.4	401	13	96.53	3.07	0.0199	1	111115
W	12	N	2.17	2016-08-03	12:44:51	1907.5	2.29	6.33	6.69	2.28	2.42	0.143	0.15	0.41	365	1.14	1.16	3.21	0.794	6	1	2.84	20.12	19.66	20.15	400.54	397.25	14.229	15.574	58.11	63.6	500.4	401	13	96.53	3.07	0.0199	1	111115
W	12	N	2.17	2016-08-03	12:44:56	1912.5	2.3	6.36	6.72	2.29	2.43	0.143	0.15	0.41	365	1.14	1.16	3.21	0.793	6	1	2.84	20.12	19.66	20.15	400.55	397.25	14.231	15.579	58.11	63.62	500.4	401	12	96.53	3.07	0.0199	1	111115
W	12	N	2.17	2016-08-03	12:45:00	1917	2.28	6.3	6.66	2.27	2.41	0.142	0.14	0.39	365	1.14	1.16	3.21	0.794	6	1	2.84	20.12	19.66	20.15	400.56	397.28	14.23	15.573	58.12	63.6	500.4	401	12	96.53	3.07	0.0199	1	111115
W	12	N	2.17	2016-08-03	12:45:07	1923	2.24	6.19	6.58	2.24	2.38	0.142	0.14	0.39	366	1.14	1.16	3.21	0.794	6	1	2.84	20.12	19.66	20.15	400.53	397.29	14.232	15.576	58.12	63.61	500.4	401	13	96.53	3.07	0.0199	1	111115
W	12	N	2.17	2016-08-03	12:45:12	1928.5	2.22	6.14	6.5	2.21	2.35	0.143	0.15	0.41	366	1.14	1.16	3.21	0.793	6	1	2.84	20.12	19.65	20.15	400.36	397.16	14.231	15.576	58.12	63.61	500.3	401	13	96.53	3.07	0.0199	1	111115
W	12	N	2.17	2016-08-03	12:45:16	1931.5	2.3	6.36	6.72	2.29	2.43	0.143	0.15	0.41	365	1.14	1.16	3.21	0.792	6	1	2.84	20.12	19.65	20.15	400.37	397.07	14.232	15.578	58.12	63.62	500.4	401	13	96.53	3.07	0.0199	1	111115
W	12	N	2.17	2016-08-03	12:45:21	1938	2.21	6.11	6.47	2.2	2.34	0.143	0.15	0.41	366	1.14	1.16	3.21	0.793	6	1	2.84	20.12	19.65	20.15	400.32	397.13	14.232	15.577	58.12	63.62	500.4	401	12	96.53	3.07	0.0199	1	111115
W	12	N	2.17	2016-08-03	12:45:26	1943	2.26	6.25	6.61	2.25	2.39	0.143	0.15	0.41	366	1.14	1.16	3.21	0.793	6	1	2.84	20.12	19.66	20.15	400.29	397.04	14.233	15.579	58.13	63.62	500.3	401	12	96.53	3.07	0.0199	1	111115
W	12	N	2.17	2016-08-03	12:45:32	1949	2.26	6.25	6.61	2.25	2.39	0.143	0.15	0.41	366	1.14	1.16	3.21	0.793	6	1	2.84	20.11	19.65	20.15	400.28	397.03	14.233	15.578	58.13	63.63	500.3	401	12	96.53	3.07	0.0199	1	111115
W	12	N	2.17	2016-08-03	12:45:36	1953	2.33	6.44	6.8	2.32	2.46	0.143	0.15	0.41	365	1.14	1.16	3.21	0.793	6	1	2.84	20.11	19.65	20.15	400.32	396.98	14.234	15.58	58.14	63.64	500.3	401	12	96.53	3.07	0.0199	1	111115
W	12	N	2.17	2016-08-03	12:45:43	1959.5	2.35	6.5	6.83	2.33	2.47	0.143	0.15	0.41	365	1.14	1.16	3.21	0.793	6	1	2.84	20.11	19.65	20.15	400.27	396.92	14.237	15.585	58.16	63.66	500.3	401	12	96.53	3.07	0.0199	1	111115
W	12	N	2.17	2016-08-03	12:45:48	1964	2.27	6.28	6.64	2.26	2.4	0.143	0.15	0.41	365	1.14	1.16	3.21	0.792	6	1	2.84	20.11	19.65	20.15	400.21	396.95	14.239	15.581	58.16	63.65	500.3	401	12	96.53	3.07	0.0199	1	111115
W	12	N	2.17	2016-08-03	12:45:52	1969	2.3	6.36	6.69	2.28	2.42	0.142	0.14	0.39	365	1.14	1.16	3.21	0.792	6	1	2.84	20.11	19.65	20.15	400.19	396.9	14.241	15.581	58.18	63.65	500.3	401	12	96.53	3.07	0.0199	1	111115
W	12	N	2.17	2016-08-03	12:45:58	1974.5	2.3	6.36	6.72	2.29	2.43	0.143	0.15	0.41	365	1.14	1.16	3.21	0.791	6	1	2.84	20.11	19.65	20.15	400.18	396.88	14.242	15.585	58.17	63.66	500.3	401	12	96.53	3.07	0.0199	1	111115
W	12	N	2.17	2016-08-03	12:46:05	1981	2.25	6.22	6.55	2.23	2.37	0.143	0.15	0.41	366	1.14	1.16	3.21	0.79	6	1	2.84	20.11	19.64	20.15	400.19	396.96	14.243	15.588	58.18	63.68	500.4	401	12	96.53	3.07	0.0199	1	111115
W	12	N	2.17	2016-08-03	12:46:11	1987	2.29	6.33	6.69	2.28	2.42	0.143	0.15	0.41	365	1.14	1.16	3.21	0.79	6	1	2.84	20.11	19.64	20.15	400.18	396.89	14.246	15.589	58.19	63.68	500.4	401	13	96.53	3.07	0.0199	1	111115
W	12	N	2.17	2016-08-03	12:46:18	1994	2.24	6.19	6.55	2.23	2.37	0.143	0.15	0.41	366	1.14	1.16	3.21	0.791	6	1	2.84	20.11	19.65	20.15	400.21	396.98	14.245	15.59	58.19	63.68	500.4	401	13	96.53	3.07	0.0199	1	111115
W	12	N	2.17	2016-08-03	12:46:24	2000	2.25	6.22	6.58	2.24	2.38	0.143	0.15	0.41	366	1.14	1.16	3.21	0.79	6	1	2.84	20.11	19.64	20.15	400.2	396.96	14.247	15.592	58.21	63.7	500.3	401	13	96.53	3.07	0.0199	1	111115
W	12	N	2.17	2016-08-03	12:46:30	2006.5	2.31	6.39	6.75	2.3	2.44	0.143	0.15	0.41	365	1.14	1.16	3.21	0.79	6	1	2.84	20.11	19.64	20.15	400.21	396.9	14.249	15.591	58.22	63.71	500.3	401	13	96.53	3.07	0.0199	1	111115
W	12	N	2.17	2016-08-03	12:46:42	2018.5	2.19	6.06	6.44	2.19	2.33	0.143	0.15	0.41	366	1.14	1.16	3.21	0.789	6	1	2.84	20.11	19.64	20.15	400.11	396.93	14.252	15.594	58.24	63.72	500.4	401	13	96.53	3.07	0.0199	1	111115
W	12	N	2.17	2016-08-03	12:46:48	2024	2.15	5.94	6.3	2.14	2.28	0.144	0.15	0.41	367	1.14	1.16	3.21	0.787	6	1	2.84	20.11	19.63	20.15	400.06	396.94	14.254	15.597	58.25	63.73	500.3	401	13	96.53	3.07	0.0199	1	111115
W	12	N	2.17	2016-08-03	12:46:53	2029	2.3	6.36	6.72	2.29	2.43	0.144	0.15	0.41	365	1.14	1.16	3.21	0.788	6	1	2.84	20.11	19.63	20.15	400.12	396.82	14.254	15.599	58.24	63.74	500.3	401	13	96.53	3.07	0.0199	1	111115
W	12	N	2.17	2016-08-03	12:46:58	2034	2.26	6.25	6.64	2.26	2.4	0.143	0.15	0.41	365	1.14	1.16	3.21	0.788	6	1	2.84	20.11	19.63	20.15	400.11	396.85	14.255	15.596	58.26	63.74	500.3	401	13	96.53	3.07	0.0199	1	111115
W	12	N	2.17	2016-08-03	12:47:06	2043	2.27	6.28	6.64	2.26	2.4	0.143	0.15	0.41	365	1.13	1.15	3.18	0.787	6	1	2.84	20.11	19.62	20.15	400.01	396.75	14.258	15.598	58.27	63.75	500.3	401	13	96.53	3.07	0.0199	1	111115
W	12	N	2.17	2016-08-03	12:47:12	2048	2.29	6.33	6.69	2.28	2.42	0.144	0.15	0.41	365	1.14	1.16	3.21	0.787	6	1	2.84	20.11	19.63	20.15	400.01	396.73	14.261	15.603	58.28	63.77	500.4	401	13	96.53	3.07	0.0199	1	111115
W	12	N	2.17	2016-08-03	12:47:17	2053	2.35	6.5	6.86	2.34	2.48	0.144	0.15	0.41	364	1.14	1.16	3.21	0.787	6	1	2.84	20.11	19.63	20.15	399.99	396.63	14.26	15.605	58.28	63.77	500.4	401	13	96.53	3.07	0.0199	1	111115
W	12	N	2.17	2016-08-03	12:47:21	2057.5	2.32	6.41	6.77	2.31	2.45	0.144	0.15	0.41	365	1.14	1.16	3.21	0.786	6	1	2.84	20.11	19.63	20.15	400.05	396.73	14.261	15.608	58.28	63.79	500.3	401	13	96.53	3.07	0.0199	1	111115
W	11	N	1.79	2016-08-03	14:24:53	5290.5	2.29	7.68	8.11	2.28	2.42	0.041	0.04	0.13	301	0.378	0.38	1.27	0.886	6	1	2.84	20.16	19.91	20.15	399.77	396.85	14.539	14.986	59.26	61.08	500.3	399	13	96.62	2.81	0.0309	1	111115
W	11	N	1.79	2016-08-03	14:24:59	5297.5	2.28	7.64	8.11	2.28	2.42	0.0408	0.04	0.13	301	0.376	0.38	1.27	0.885	6	1	2.84	20.16	19.91	20.15	399.77	396.86	14.546	14.989	59.29	61.1	500.4	399	12	96.62	2.81	0.0309	1	111115
W	11	N	1.79	2016-08-03	14:25:09	5307.5	2.32	7.78	8.25	2.32	2.46	0.0403	0.04	0.13	298	0.371	0.38	1.27	0.885	6	1	2.84	20.16	19.91	20.15	399.75	396.79	14.55	14.989	59.31	61.09	500.4	399	12	96.62	2.81	0.0309	1	111115
W	11	N	1.79	2016-08-03	14:25:16	5314	2.18	7.31	7.78	2.18	2.32	0.0405	0.04	0.13	304	0.373	0.38	1.27	0.884	6	1	2.84	20.16	19.91	20.15	399.66	396.86	14.555	14.996	59.32	61.12	500.2	399	13	96.62	2.81	0.0309	1	111115
W	11	N	1.79	2016-08-03	14:25:25	5323	2.24	7.51	7.98	2.24	2.38	0.0404	0.04	0.13	302	0.371	0.38	1.27	0.883	6	1	2.84	20.16	19.9	20.15	399.71	396.84	14.562	15	59.35	61.14	500.4	399	13	96.62	2.81	0.0309	1	111115
W	11	N	1.79	2016-08-03	14:25:33	5331.5	2.36	7.91	8.38	2.36	2.5	0.0403	0.04	0.13	297	0.37	0.37	1.24	0.883	6	1	2.84	20.16	19.9	20.15	399.75	396.74	14.569	15.006	59.38	61.16	500.4	399	13	96.62	2.81	0.0309	1	111115
W	11	N	1.79	2016-08-03	14:25:41	5339.5	2.36	7.91	8.35	2.35	2.49	0.0404	0.04	0.13	297	0.371	0.38	1.27	0.882	6	1	2.84	20.17	19.9	20.15	399.88	396.88	14.573	15.011	59.39	61.18	500.4	399	13	96.62	2.81	0.0309	1	111115
W	11	N	1.79	2016-08-03	14:25:49	5347.5	2.2	7.37	7.88	2.21	2.35	0.0402	0.04	0.13	303	0.368	0.37	1.24	0.881	6	1	2.84	20.16	19.9	20.15	399.76	396.94	14.582	15.017	59.44	61.21	500.4	399	13	96.61	2.81	0.0309	1	111115
W	11	N	1.79	2016-08-03	14:25:56	5354.5	2.23	7.47	7.94	2.23	2.37	0.04	0.04	0.13	301	0.366	0.37	1.24	0.881	6	1	2.84	20.16	19.9	20.15	399.74	396.89	14.589	15.021	59.46	61.23	500.3	399	13	96.61	2.81	0.0309	1	111115
W	11	N	1.79	2016-08-03	14:26:01	5359.5	2.26	7.58	8.04	2.26	2.4	0.0402	0.04	0.13	301	0.369	0.37	1.24	0.88	6	1	2.84	20.16	19.9	20.15	399.77	396.88	14.594	15.029	59.48	61.26	500.3	399	13	96.61	2.81	0.0309	1	111115
W	11	N	1.79	2016-08-03	14:26:07	5365	2.33	7.81	8.31	2.34	2.48	0.04	0.04	0.13	297	0.367	0.37	1.24	0.881	6	1	2.84	20.16	19.9	20.15	399.98	397	14.598	15.031	59.5	61.27	500.4	399	13	96.61	2.81	0.0309	1	111115
W	11	N	1.79	2016-08-03	14:26:11	5369.5	2.28	7.64	8.08	2.27	2.41	0.0397	0.04	0.13	299	0.364	0.37	1.24	0.88	6	1	2.84	20.16	19.9	20.15	399.89	396.99	14.604	15.034	59.53	61.28	500.4	399	12	96.61	2.81	0.0309	1	111115
W	11	N	1.79	2016-08-03	14:26:17	5375	2.21	7.41	7.88	2.21	2.35	0.0399	0.04	0.13	302	0.365	0.37	1.24	0.879	6	1	2.84	20.16	19.9	20.15	399.89	397.06	14.608	15.04	59.54	61.3	500.1	399	13	96.61	2.81	0.0309	1	111115
W	11	N	1.79	2016-08-03	14:26:22	5380	2.3	7.71	8.18	2.3	2.44	0.0403	0.04	0.13	299	0.368	0.37	1.24	0.878	6	1	2.84	20.16	19.9	20.15	399.93	397	14.611	15.046	59.55	61.33	500.4	399	13	96.61	2.81	0.0309	1	111115
W	11	N	1.79	2016-08-03	14:26:27	5385	2.26	7.58	8.04	2.26	2.4	0.0398	0.04	0.13	300	0.364	0.37	1.24	0.878	6	1	2.84	20.16	19.9	20.15	399.9	397.01	14.616	15.046	59.58	61.33	500.4	399	12	96.61	2.81	0.0309	1	111115
W	11	N	1.79	2016-08-03	14:26:33	5391	2.23	7.47	7.91	2.22	2.36	0.04	0.04	0.13	302	0.365	0.37	1.24	0.878	6	1	2.84	20.16	19.9	20.15	399.83	396.99	14.622	15.054	59.6	61.36	500.4	399	13	96.61	2.81	0.0309	1	111115
W	11	N	1.79	2016-08-03	14:26:39	5397	2.4	8.04	8.51	2.4	2.54	0.0397	0.04	0.13	294	0.362	0.37	1.24	0.877	6	1	2.84	20.16	19.9	20.15	400.15	397.1	14.628	15.056	59.63	61.38	500.4	399	13	96.61	2.81	0.0309	1	111115
W	11	N	1.79	2016-08-03	14:26:44	5402.5	2.36	7.91	8.38	2.36	2.5	0.0398	0.04	0.13	296	0.363	0.37	1.24	0.877	6	1	2.84	20.16	19.9	20.15	400.39	397.38	14.632	15.061	59.65	61.4	500.2	399	13	96.61	2.81	0.0309	1	111115
W	11	N	1.79	2016-08-03	14:26:51	5408.5	2.37	7.94	8.41	2.37	2.51	0.0399	0.04	0.13	296	0.364	0.37	1.24	0.875	6	1	2.84	20.16	19.89	20.15	400.48	397.46	14.639	15.068	59.68	61.43	500.3	399	13	96.61	2.81	0.0309	0.7	111115
W	11	N	1.79	2016-08-03	14:26:56	5414	2.34	7.84	8.28	2.33	2.47	0.0401	0.04	0.13	298	0.365	0.37	1.24	0.875	6	1	2.84	20.16	19.89	20.15	400.47	397.5	14.644	15.075	59.69	61.45	500.4	399	13	96.61	2.81	0.0309	0.7	111115
W	11	N	1.79	2016-08-03	14:27:01	5419	2.24	7.51	7.98	2.24	2.38	0.0395	0.04	0.13	301	0.36	0.36	1.21	0.875	6	1	2.84	20.16	19.89	20.15	400.51	397.65	14.648	15.073	59.72	61.45	500.4	399	13	96.61	2.81	0.0309	0.7	111115
W	11	N	1.79	2016-08-03	14:27:07	5425.5	2.22	7.44	7.94	2.23	2.37	0.0395	0.04	0.13	301	0.359	0.36	1.21	0.874	6	1	2.84	20.16	19.89	20.15	400.44	397.6	14.654	15.079	59.75	61.48	500.4	399	13	96.61	2.81	0.0309	1	111115
W	11	N	1.79	2016-08-03	14:27:13	5431	2.18	7.31	7.78	2.18	2.32	0.0397	0.04	0.13	304	0.361	0.37	1.24	0.873	6	1	2.84	20.16	19.89	20.15	400.4	397.61	14.657	15.083	59.76	61.5	500.4	399	12	96.62	2.81	0.0309	1	111115
W	11	N	1.79	2016-08-03	14:27:18	5436	2.24	7.51	7.98	2.24	2.38	0.04	0.04	0.13	301	0.363	0.37	1.24	0.872	6	1	2.84	20.16	19.89	20.15	400.37	397.51	14.661	15.089	59.78	61.53	500.4	399	13	96.62	2.81	0.0309	1	111115
W	11	N	1.79	2016-08-03	14:27:23	5441.5	2.36	7.91	8.38	2.36	2.5	0.0398	0.04	0.13	296	0.362	0.37	1.24	0.872	6	1	2.84	20.16	19.88	20.15	400.4	397.39	14.664	15.091	59.79	61.54	500.2	399	13	96.61	2.81	0.0309	1	111115
W	11	N	1.79	2016-08-03	14:27:30	5447.5	2.23	7.47	7.94	2.23	2.37	0.04	0.04	0.13	302	0.363	0.37	1.24	0.872	6	1	2.84	20.16	19.89	20.15	400.29	397.44	14.668	15.096	59.81	61.56	500.4	399	12	96.61	2.81	0.0309	1	111115
W	11	N	1.79	2016-08-03	14:27:35	5453.5	2.17	7.27	7.71	2.16	2.3	0.0398	0.04	0.13	304	0.361	0.37	1.24	0.871	6	1	2.84	20.16	19.88	20.15	400.28	397.51	14.676	15.102	59.85	61.58	500.4	399	13	96.61	2.81	0.0309	1	111115
W	11	N	1.79	2016-08-03	14:27:42	5460.5	2.23	7.47	7.91	2.22	2.36	0.04	0.04	0.13	302	0.362	0.37	1.24	0.871	6	1	2.84	20.16	19.89	20.15	400.27	397.43	14.681	15.108	59.86	61.6	500.4	399	13	96.62	2.81	0.0309	1	111115
W	11	N	1.79	2016-08-03	14:27:48	5466	2.36	7.91	8.35	2.35	2.49	0.0401	0.04	0.13	297	0.363	0.37	1.24	0.87	6	1	2.84	20.16	19.88	20.15	400.32	397.32	14.683	15.112	59.87	61.62	500.4	399	13	96.61	2.81	0.0309	1	111115
W	11	N	1.79	2016-08-03	14:27:54	5472	2.24	7.51	7.94	2.23	2.37	0.0392	0.04	0.13	300	0.355	0.36	1.21	0.869	6	1	2.84	20.15	19.88	20.15	400.27	397.42	14.689	15.108	59.9	61.61	500.4	399	13	96.62	2.81	0.0309	1	111115
W	11	N	1.79	2016-08-03	14:28:06	5484.5	2.26	7.58	8.01	2.25	2.39	0.0395	0.04	0.13	300	0.357	0.36	1.21	0.867	6	1	2.84	20.15	19.87	20.15	400.18	397.31	14.697	15.119	59.96	61.67	500.5	399	13	96.62	2.81	0.0309	1	111115
W	11	N	1.79	2016-08-03	14:28:10	5487.5	2.3	7.71	8.18	2.3	2.44	0.0403	0.04	0.13	300	0.363	0.37	1.24	0.866	6	1	2.84	20.15	19.87	20.15	400.18	397.25	14.698	15.127	59.95	61.7	500.5	399	13	96.62	2.81	0.0309	1	111115
W	11	N	1.79	2016-08-03	14:28:13	5491	2.23	7.47	7.94	2.23	2.37	0.0398	0.04	0.13	301	0.359	0.36	1.21	0.867	6	1	2.84	20.15	19.87	20.15	400.16	397.31	14.701	15.125	59.97	61.69	500.4	399	12	96.61	2.81	0.0309	1	111115
W	11	N	1.79	2016-08-03	14:28:17	5495	2.25	7.54	8.01	2.25	2.39	0.0399	0.04	0.13	301	0.36	0.36	1.21	0.867	6	1	2.84	20.15	19.87	20.15	400.18	397.31	14.701	15.126	59.96	61.69	500.4	399	13	96.61	2.81	0.0309	1	111115
W	11	N	1.79	2016-08-03	14:28:20	5498.5	2.22	7.44	7.91	2.22	2.36	0.0391	0.04	0.13	300	0.353	0.36	1.21	0.867	6	1	2.84	20.15	19.87	20.15	400.2	397.37	14.706	15.123	59.98	61.68	500.4	399	13	96.61	2.81	0.0309	1	111115
W	11	N	1.79	2016-08-03	14:28:32	5509.5	2.17	7.27	7.74	2.17	2.31	0.0397	0.04	0.13	304	0.358	0.36	1.21	0.866	6	1	2.84	20.15	19.87	20.15	400.08	397.31	14.71	15.133	60.01	61.73	500.1	399	12	96.61	2.81	0.0309	1	111115
W	11	N	1.79	2016-08-03	14:28:35	5511.5	2.22	7.44	7.91	2.22	2.36	0.0397	0.04	0.13	302	0.358	0.36	1.21	0.866	6	1	2.84	20.15	19.87	20.15	400.06	397.23	14.711	15.134	60.01	61.74	500.3	399	13	96.61	2.81	0.0309	1	111115
W	11	N	1.79	2016-08-03	14:28:38	5515.5	2.16	7.24	7.71	2.16	2.3	0.0396	0.04	0.13	304	0.357	0.36	1.21	0.865	6	1	2.84	20.15	19.87	20.15	400.02	397.26	14.715	15.136	60.03	61.75	500.4	399	13	96.61	2.81	0.0309	1	111115
W	11	N	1.79	2016-08-03	14:28:41	5519	2.23	7.47	7.94	2.23	2.37	0.0394	0.04	0.13	300	0.355	0.36	1.21	0.865	6	1	2.84	20.15	19.87	20.15	400.05	397.21	14.714	15.133	60.03	61.73	500.4	399	13	96.61	2.81	0.0309	1	111115
W	11	N	1.79	2016-08-03	14:28:44	5522	2.23	7.47	7.94	2.23	2.37	0.0393	0.04	0.13	300	0.354	0.36	1.21	0.865	6	1	2.84	20.15	19.87	20.15	400.03	397.19	14.717	15.135	60.04	61.74	500.4	399	13	96.61	2.81	0.0309	1	111115
W	5	Y	1.89	2016-08-03	15:16:46	2170	2.51	7.97	8.35	2.51	2.63	0.0894	0.09	0.29	344	0.757	0.76	2.41	0.827	6	1	2.84	20.11	19.61	20.15	398.98	395.61	14.249	15.143	58.27	61.93	500.4	399	14	96.65	2.8	0.0352	1	111115
W	5	Y	1.89	2016-08-03	15:16:51	2175	2.6	8.25	8.67	2.61	2.73	0.0899	0.09	0.29	343	0.759	0.76	2.41	0.825	6	1	2.84	20.11	19.6	20.15	399.02	395.53	14.252	15.148	58.28	61.95	500.4	399	14	96.65	2.8	0.0352	1	111115
W	5	Y	1.89	2016-08-03	15:16:57	2181	2.63	8.35	8.7	2.62	2.74	0.0904	0.09	0.29	343	0.762	0.77	2.44	0.824	6	1	2.84	20.11	19.6	20.15	399.03	395.52	14.254	15.154	58.29	61.97	500.3	399	14	96.65	2.8	0.0352	1	111115
W	5	Y	1.89	2016-08-03	15:17:02	2186	2.58	8.19	8.57	2.58	2.7	0.0902	0.09	0.29	343	0.76	0.76	2.41	0.824	6	1	2.84	20.12	19.6	20.15	398.94	395.49	14.257	15.155	58.3	61.97	500.4	399	13	96.65	2.8	0.0352	1	111115
W	5	Y	1.89	2016-08-03	15:17:07	2191	2.53	8.03	8.41	2.53	2.65	0.0902	0.09	0.29	344	0.759	0.76	2.41	0.823	6	1	2.84	20.11	19.59	20.15	398.82	395.43	14.261	15.158	58.32	61.99	500.4	399	13	96.65	2.8	0.0352	1	111115
W	5	Y	1.89	2016-08-03	15:17:13	2197	2.57	8.16	8.57	2.58	2.7	0.0902	0.09	0.29	343	0.76	0.76	2.41	0.824	6	1	2.84	20.11	19.6	20.15	398.85	395.4	14.266	15.163	58.34	62.01	500.4	399	13	96.65	2.8	0.0352	1	111115
W	5	Y	1.89	2016-08-03	15:17:19	2203	2.62	8.32	8.7	2.62	2.74	0.09	0.09	0.29	342	0.757	0.76	2.41	0.823	6	1	2.84	20.11	19.59	20.15	398.77	395.27	14.269	15.163	58.36	62.02	500.4	399	14	96.65	2.8	0.0352	1	111115
W	5	Y	1.89	2016-08-03	15:17:25	2209	2.7	8.57	8.92	2.69	2.81	0.0895	0.09	0.29	341	0.753	0.76	2.41	0.823	6	1	2.84	20.11	19.59	20.15	398.88	395.29	14.275	15.164	58.39	62.03	500.3	399	14	96.65	2.8	0.0352	1	111115
W	5	Y	1.89	2016-08-03	15:17:29	2213	2.64	8.38	8.76	2.64	2.76	0.0904	0.09	0.29	342	0.759	0.76	2.41	0.821	6	1	2.84	20.11	19.59	20.15	398.79	395.26	14.277	15.173	58.39	62.06	500.3	399	14	96.65	2.8	0.0352	1	111115
W	5	Y	1.89	2016-08-03	15:17:34	2218.5	2.57	8.16	8.57	2.58	2.7	0.09	0.09	0.29	343	0.756	0.76	2.41	0.821	6	1	2.84	20.11	19.59	20.15	398.78	395.33	14.281	15.173	58.42	62.07	500.4	399	14	96.65	2.8	0.0352	1	111115
W	5	Y	1.89	2016-08-03	15:17:39	2223	2.56	8.13	8.51	2.56	2.68	0.0895	0.09	0.29	343	0.752	0.76	2.41	0.821	6	1	2.84	20.11	19.59	20.15	398.79	395.36	14.284	15.172	58.43	62.07	500.4	399	14	96.65	2.8	0.0352	1	111115
W	5	Y	1.89	2016-08-03	15:17:45	2229	2.58	8.19	8.6	2.59	2.71	0.0902	0.09	0.29	343	0.756	0.76	2.41	0.82	6	1	2.84	20.11	19.58	20.15	398.85	395.39	14.289	15.182	58.45	62.1	500.4	399	14	96.65	2.8	0.0352	1	111115
W	5	Y	1.89	2016-08-03	15:17:53	2237	2.55	8.1	8.44	2.54	2.66	0.09	0.09	0.29	344	0.754	0.76	2.41	0.818	6	1	2.84	20.11	19.58	20.15	398.82	395.41	14.298	15.188	58.49	62.13	500.4	399	14	96.65	2.8	0.0352	1	111115
W	5	Y	1.89	2016-08-03	15:18:00	2244	2.57	8.16	8.54	2.57	2.69	0.0896	0.09	0.29	343	0.75	0.75	2.38	0.819	6	1	2.84	20.11	19.58	20.15	398.76	395.32	14.305	15.191	58.52	62.15	500.2	399	14	96.65	2.8	0.0352	1	111115
W	5	Y	1.89	2016-08-03	15:18:06	2250	2.61	8.29	8.63	2.6	2.72	0.09	0.09	0.29	343	0.753	0.76	2.41	0.818	6	1	2.84	20.11	19.58	20.15	398.79	395.31	14.308	15.197	58.54	62.17	500.3	399	14	96.65	2.8	0.0352	1	111115
W	5	Y	1.89	2016-08-03	15:18:11	2255.5	2.59	8.22	8.63	2.6	2.72	0.0899	0.09	0.29	343	0.751	0.75	2.38	0.817	6	1	2.84	20.11	19.58	20.15	398.83	395.36	14.315	15.202	58.57	62.2	500.3	399	14	96.65	2.8	0.0352	1	111115
W	5	Y	1.89	2016-08-03	15:18:17	2261.5	2.57	8.16	8.57	2.58	2.7	0.0901	0.09	0.29	343	0.752	0.76	2.41	0.816	6	1	2.84	20.11	19.58	20.15	398.77	395.32	14.32	15.208	58.59	62.22	500.4	399	13	96.65	2.8	0.0352	1	111115
W	5	Y	1.89	2016-08-03	15:18:24	2268	2.63	8.35	8.73	2.63	2.75	0.0897	0.09	0.29	342	0.749	0.75	2.38	0.817	6	1	2.84	20.11	19.58	20.15	398.79	395.28	14.323	15.207	58.59	62.21	500.3	399	13	96.65	2.8	0.0352	1	111115
W	5	Y	1.89	2016-08-03	15:18:29	2273.5	2.59	8.22	8.6	2.59	2.71	0.0898	0.09	0.29	343	0.749	0.75	2.38	0.816	6	1	2.84	20.11	19.58	20.15	398.78	395.32	14.331	15.216	58.63	62.25	500.4	399	14	96.65	2.8	0.0352	1	111115
W	5	Y	1.89	2016-08-03	15:18:34	2278.5	2.53	8.03	8.41	2.53	2.65	0.0895	0.09	0.29	344	0.747	0.75	2.38	0.815	6	1	2.84	20.11	19.58	20.15	398.72	395.33	14.336	15.217	58.65	62.26	500.4	399	14	96.65	2.8	0.0352	1	111115
W	5	Y	1.89	2016-08-03	15:18:40	2284	2.61	8.29	8.63	2.6	2.72	0.0904	0.09	0.29	343	0.752	0.76	2.41	0.813	6	1	2.84	20.11	19.57	20.15	398.72	395.24	14.337	15.225	58.66	62.29	500.3	399	14	96.65	2.8	0.0352	1	111115
W	5	Y	1.89	2016-08-03	15:18:46	2290.5	2.52	8	8.35	2.51	2.63	0.0897	0.09	0.29	344	0.746	0.75	2.38	0.814	6	1	2.84	20.11	19.58	20.15	398.69	395.32	14.349	15.23	58.71	62.32	500.4	399	13	96.65	2.8	0.0352	1	111115
W	5	Y	1.89	2016-08-03	15:18:53	2297.5	2.59	8.22	8.6	2.59	2.71	0.0906	0.09	0.29	343	0.753	0.76	2.41	0.812	6	1	2.84	20.11	19.57	20.15	398.72	395.25	14.353	15.241	58.73	62.37	500.4	399	14	96.65	2.8	0.0352	1	111115
W	5	Y	1.89	2016-08-03	15:19:01	2305.5	2.73	8.67	9.05	2.73	2.85	0.0902	0.09	0.29	340	0.75	0.75	2.38	0.812	6	1	2.84	20.11	19.58	20.15	398.82	395.19	14.359	15.244	58.76	62.38	500.4	399	14	96.65	2.8	0.0352	1	111115
W	5	Y	1.89	2016-08-03	15:19:09	2313	2.6	8.25	8.6	2.59	2.71	0.0909	0.09	0.29	343	0.753	0.76	2.41	0.81	6	1	2.84	20.11	19.57	20.15	398.72	395.25	14.365	15.255	58.78	62.42	500.4	399	14	96.65	2.8	0.0352	1	111115
W	5	Y	1.89	2016-08-03	15:19:15	2319.5	2.66	8.44	8.83	2.66	2.78	0.0901	0.09	0.29	342	0.748	0.75	2.38	0.812	6	1	2.84	20.11	19.58	20.15	398.76	395.22	14.372	15.255	58.81	62.42	500.4	399	14	96.65	2.8	0.0352	1	111115
W	5	Y	1.89	2016-08-03	15:19:21	2325	2.68	8.51	8.89	2.68	2.8	0.0908	0.09	0.29	342	0.751	0.75	2.38	0.81	6	1	2.84	20.11	19.57	20.15	398.74	395.17	14.376	15.264	58.82	62.45	500.2	399	14	96.65	2.8	0.0352	1	111115
W	5	Y	1.89	2016-08-03	15:19:26	2330.5	2.63	8.35	8.7	2.62	2.74	0.0911	0.09	0.29	343	0.753	0.76	2.41	0.809	6	1	2.84	20.11	19.57	20.15	398.77	395.27	14.381	15.27	58.84	62.48	500.3	399	13	96.65	2.8	0.0352	1	111115
W	5	Y	1.89	2016-08-03	15:19:31	2335	2.62	8.32	8.7	2.62	2.74	0.0901	0.09	0.29	342	0.745	0.75	2.38	0.809	6	1	2.84	20.1	19.57	20.15	398.67	395.17	14.386	15.266	58.87	62.47	500.3	399	13	96.65	2.8	0.0352	1	111115
W	5	Y	1.89	2016-08-03	15:19:38	2342	2.67	8.48	8.86	2.67	2.79	0.0903	0.09	0.29	342	0.747	0.75	2.38	0.808	6	1	2.84	20.1	19.57	20.15	398.8	395.24	14.391	15.272	58.89	62.5	500.4	399	14	96.65	2.8	0.0352	1	111115
W	5	Y	1.89	2016-08-03	15:19:51	2356	2.64	8.38	8.79	2.65	2.77	0.0908	0.09	0.29	342	0.749	0.75	2.38	0.807	6	1	2.84	20.11	19.57	20.15	398.81	395.28	14.404	15.289	58.94	62.56	500.4	399	14	96.65	2.8	0.0352	1	111115
W	5	Y	1.89	2016-08-03	15:19:54	2359	2.57	8.16	8.51	2.56	2.68	0.0906	0.09	0.29	344	0.748	0.75	2.38	0.807	6	1	2.84	20.11	19.57	20.15	398.75	395.32	14.404	15.287	58.94	62.55	500.4	399	14	96.65	2.8	0.0352	1	111115
W	5	Y	1.89	2016-08-03	15:19:58	2362.5	2.62	8.32	8.7	2.62	2.74	0.0909	0.09	0.29	343	0.75	0.75	2.38	0.807	6	1	2.84	20.11	19.57	20.15	398.79	395.29	14.408	15.294	58.96	62.58	500.4	399	14	96.65	2.8	0.0352	1	111115
W	5	Y	1.89	2016-08-03	15:20:01	2365	2.62	8.32	8.7	2.62	2.74	0.0908	0.09	0.29	343	0.749	0.75	2.38	0.807	6	1	2.84	20.11	19.57	20.15	398.85	395.35	14.412	15.296	58.97	62.59	500.3	399	14	96.65	2.8	0.0352	1	111115
W	5	Y	1.89	2016-08-03	15:20:04	2368.5	2.5	7.94	8.32	2.5	2.62	0.0907	0.09	0.29	345	0.747	0.75	2.38	0.806	6	1	2.84	20.11	19.57	20.15	398.69	395.34	14.416	15.298	58.99	62.6	500.3	399	14	96.65	2.8	0.0352	1	111115
D	6	Y	1.88	2016-08-03	15:48:33	880.5	3.82	12.19	12.7	3.81	3.98	0.137	0.14	0.45	344	1.13	1.13	3.61	0.816	6	1	2.84	20.08	19.62	20.15	400.2	395.09	13.933	15.262	57.1	62.55	500.3	400	13	96.66	2.8	0.0123	1	111115
D	6	Y	1.88	2016-08-03	15:48:38	886	3.86	12.32	12.86	3.86	4.03	0.137	0.14	0.45	343	1.13	1.13	3.61	0.818	6	1	2.84	20.08	19.63	20.15	400.18	395.01	13.933	15.262	57.11	62.55	500.3	400	14	96.66	2.8	0.0123	1	111115
D	6	Y	1.88	2016-08-03	15:48:49	898	3.91	12.48	13.02	3.91	4.08	0.136	0.14	0.45	342	1.13	1.13	3.61	0.82	6	1	2.84	20.08	19.64	20.15	400.13	394.91	13.933	15.262	57.1	62.55	500.3	400	14	96.66	2.8	0.0123	1	111115
D	6	Y	1.88	2016-08-03	15:48:55	903.5	3.93	12.54	13.05	3.92	4.09	0.137	0.14	0.45	342	1.13	1.13	3.61	0.82	6	1	2.84	20.08	19.65	20.15	400.21	394.97	13.934	15.266	57.11	62.56	500.3	400	14	96.66	2.8	0.0123	1	111115
D	6	Y	1.88	2016-08-03	15:49:01	909.5	3.92	12.51	13.09	3.93	4.1	0.136	0.14	0.45	342	1.12	1.12	3.57	0.82	6	1	2.84	20.08	19.65	20.15	400.27	395.03	13.934	15.261	57.1	62.54	500.4	400	13	96.67	2.8	0.0123	1	111115
D	6	Y	1.88	2016-08-03	15:49:06	915	3.9	12.45	12.99	3.9	4.07	0.136	0.14	0.45	342	1.12	1.12	3.57	0.82	6	1	2.84	20.08	19.64	20.15	400.31	395.1	13.938	15.263	57.12	62.55	500.4	400	14	96.67	2.8	0.0123	1	111115
D	6	Y	1.88	2016-08-03	15:49:11	920	3.88	12.38	12.96	3.89	4.06	0.137	0.14	0.45	343	1.12	1.12	3.57	0.817	6	1	2.84	20.08	19.63	20.15	400.23	395.04	13.939	15.267	57.12	62.56	500.3	400	14	96.66	2.8	0.0123	1	111115
D	6	Y	1.88	2016-08-03	15:49:16	925	3.89	12.41	12.96	3.89	4.06	0.136	0.14	0.45	342	1.12	1.12	3.57	0.82	6	1	2.84	20.09	19.65	20.15	400.19	395	13.94	15.265	57.12	62.55	500.3	400	14	96.67	2.8	0.0123	1	111115
D	6	Y	1.88	2016-08-03	15:49:22	930.5	3.97	12.67	13.21	3.97	4.14	0.136	0.14	0.45	342	1.13	1.13	3.61	0.82	6	1	2.84	20.09	19.65	20.15	400.35	395.05	13.942	15.272	57.13	62.58	500.4	400	14	96.66	2.8	0.0123	1	111115
D	6	Y	1.88	2016-08-03	15:49:27	935	3.85	12.29	12.83	3.85	4.02	0.137	0.14	0.45	343	1.13	1.13	3.61	0.818	6	1	2.84	20.09	19.64	20.15	400.21	395.06	13.942	15.271	57.13	62.58	500.3	400	13	96.66	2.8	0.0123	1	111115
D	6	Y	1.88	2016-08-03	15:49:32	940.5	3.92	12.51	13.09	3.93	4.1	0.136	0.14	0.45	342	1.12	1.12	3.57	0.818	6	1	2.84	20.09	19.64	20.15	400.26	395.02	13.945	15.271	57.14	62.57	500.3	400	13	96.66	2.8	0.0123	1	111115
D	6	Y	1.88	2016-08-03	15:49:37	945.5	3.91	12.48	13.02	3.91	4.08	0.137	0.14	0.45	343	1.13	1.13	3.61	0.817	6	1	2.84	20.09	19.63	20.15	400.24	395.02	13.946	15.278	57.14	62.6	500.3	400	13	96.66	2.8	0.0123	1	111115
D	6	Y	1.88	2016-08-03	15:49:41	950	3.95	12.61	13.15	3.95	4.12	0.137	0.14	0.45	342	1.13	1.13	3.61	0.817	6	1	2.84	20.09	19.63	20.15	400.29	395.02	13.947	15.278	57.14	62.59	500.4	400	14	96.66	2.8	0.0123	1	111115
D	6	Y	1.88	2016-08-03	15:49:46	955	3.91	12.48	13.02	3.91	4.08	0.137	0.14	0.45	342	1.13	1.13	3.61	0.818	6	1	2.84	20.09	19.64	20.15	400.25	395.03	13.949	15.28	57.15	62.6	500.4	400	14	96.66	2.8	0.0123	1	111115
D	6	Y	1.88	2016-08-03	15:49:52	960.5	3.89	12.41	12.99	3.9	4.07	0.137	0.14	0.45	343	1.13	1.13	3.61	0.817	6	1	2.84	20.09	19.64	20.15	400.23	395.02	13.949	15.279	57.14	62.59	500.3	400	14	96.66	2.8	0.0123	1	111115
D	6	Y	1.88	2016-08-03	15:49:58	966.5	3.89	12.41	12.96	3.89	4.06	0.137	0.14	0.45	343	1.13	1.13	3.61	0.817	6	1	2.84	20.09	19.64	20.15	400.2	395	13.951	15.284	57.16	62.62	500.3	400	14	96.66	2.8	0.0123	1	111115
D	6	Y	1.88	2016-08-03	15:50:03	972	3.94	12.57	13.12	3.94	4.11	0.137	0.14	0.45	342	1.13	1.13	3.61	0.817	6	1	2.84	20.09	19.64	20.15	400.17	394.91	13.952	15.286	57.16	62.63	500.3	400	13	96.66	2.8	0.0123	1	111115
D	6	Y	1.88	2016-08-03	15:50:10	978.5	3.96	12.64	13.18	3.96	4.13	0.136	0.14	0.45	341	1.13	1.13	3.61	0.821	6	1	2.84	20.09	19.67	20.15	400.25	394.97	13.955	15.285	57.18	62.62	500.3	400	14	96.66	2.8	0.0123	1	111115
D	6	Y	1.88	2016-08-03	15:50:15	983.5	3.96	12.64	13.18	3.96	4.13	0.136	0.14	0.45	341	1.13	1.13	3.61	0.82	6	1	2.84	20.09	19.66	20.15	400.28	394.99	13.955	15.285	57.17	62.62	500.3	400	14	96.66	2.8	0.0123	1	111115
D	6	Y	1.88	2016-08-03	15:50:20	988.5	3.86	12.32	12.86	3.86	4.03	0.137	0.14	0.45	343	1.13	1.13	3.61	0.819	6	1	2.84	20.09	19.65	20.15	400.26	395.1	13.956	15.287	57.17	62.63	500.4	400	14	96.66	2.8	0.0123	1	111115
D	6	Y	1.88	2016-08-03	15:50:26	994.5	3.83	12.22	12.77	3.83	4	0.137	0.14	0.45	343	1.13	1.13	3.61	0.818	6	1	2.84	20.09	19.65	20.15	400.19	395.06	13.957	15.289	57.18	62.64	500.2	400	14	96.66	2.8	0.0123	1	111115
D	6	Y	1.88	2016-08-03	15:50:32	1000.5	3.93	12.54	13.09	3.93	4.1	0.137	0.14	0.45	342	1.13	1.13	3.61	0.818	6	1	2.84	20.09	19.65	20.15	400.26	395.01	13.961	15.292	57.19	62.64	500.3	400	14	96.66	2.8	0.0123	1	111115
D	6	Y	1.88	2016-08-03	15:50:37	1005.5	3.88	12.38	12.93	3.88	4.05	0.137	0.14	0.45	343	1.13	1.13	3.61	0.817	6	1	2.84	20.09	19.64	20.15	400.28	395.09	13.959	15.292	57.18	62.65	500.3	400	14	96.66	2.8	0.0123	1	111115
D	6	Y	1.88	2016-08-03	15:50:42	1011	3.93	12.54	13.05	3.92	4.09	0.137	0.14	0.45	342	1.13	1.13	3.61	0.819	6	1	2.84	20.09	19.66	20.15	400.28	395.04	13.961	15.293	57.19	62.65	500.4	400	13	96.66	2.8	0.0123	1	111115
D	6	Y	1.88	2016-08-03	15:50:47	1016	3.93	12.54	13.05	3.92	4.09	0.137	0.14	0.45	342	1.13	1.13	3.61	0.818	6	1	2.84	20.09	19.65	20.15	400.23	394.99	13.963	15.293	57.19	62.64	500.4	400	14	96.66	2.8	0.0123	1	111115
D	6	Y	1.88	2016-08-03	15:50:52	1020.5	3.83	12.22	12.77	3.83	4	0.137	0.14	0.45	343	1.13	1.13	3.61	0.82	6	1	2.84	20.09	19.66	20.15	400.18	395.05	13.962	15.298	57.19	62.66	500.4	400	15	96.66	2.8	0.0123	1	111115
D	6	Y	1.88	2016-08-03	15:50:59	1027	3.87	12.35	12.89	3.87	4.04	0.137	0.14	0.45	343	1.13	1.13	3.61	0.819	6	1	2.84	20.09	19.66	20.15	400.13	394.95	13.964	15.297	57.19	62.65	500.3	400	14	96.66	2.8	0.0123	1	111115
D	6	Y	1.88	2016-08-03	15:51:05	1033	3.95	12.61	13.12	3.94	4.11	0.137	0.14	0.45	342	1.13	1.13	3.61	0.819	6	1	2.84	20.1	19.66	20.15	400.21	394.95	13.968	15.301	57.2	62.66	500.3	400	13	96.66	2.8	0.0123	1	111115
D	6	Y	1.88	2016-08-03	15:51:11	1039	3.83	12.22	12.73	3.82	3.99	0.137	0.14	0.45	343	1.13	1.13	3.61	0.819	6	1	2.84	20.09	19.66	20.15	400.14	395.02	13.969	15.3	57.21	62.66	500.3	400	14	96.66	2.8	0.0123	1	111115
D	6	Y	1.88	2016-08-03	15:51:17	1045	3.89	12.41	12.96	3.89	4.06	0.137	0.14	0.45	343	1.13	1.13	3.61	0.819	6	1	2.84	20.1	19.67	20.15	400.14	394.94	13.971	15.306	57.21	62.68	500.3	400	14	96.66	2.8	0.0123	1	111115
W	3	Y	1.79	2016-08-03	16:27:46	1304	3.11	10.42	10.96	3.12	3.27	0.183	0.18	0.6	361	1.45	1.44	4.83	0.804	6	1	2.84	20.1	19.37	20.15	399.74	395.32	13.308	15.025	54.48	61.51	500.3	400	14	96.69	2.86	0.0133	1	111115
W	3	Y	1.79	2016-08-03	16:27:50	1309	2.97	9.96	10.49	2.98	3.13	0.182	0.18	0.6	363	1.45	1.44	4.83	0.804	6	1	2.84	20.11	19.37	20.15	399.72	395.47	13.308	15.018	54.48	61.48	500.4	400	13	96.69	2.86	0.0133	1	111115
W	3	Y	1.79	2016-08-03	16:27:56	1314.5	2.98	9.99	10.49	2.98	3.13	0.182	0.18	0.6	363	1.45	1.44	4.83	0.804	6	1	2.84	20.1	19.37	20.15	399.68	395.42	13.307	15.021	54.48	61.5	500.3	400	13	96.69	2.86	0.0133	1	111115
W	3	Y	1.79	2016-08-03	16:28:04	1322	3.05	10.22	10.73	3.05	3.2	0.182	0.18	0.6	362	1.45	1.44	4.83	0.804	6	1	2.84	20.1	19.37	20.15	399.74	395.4	13.31	15.024	54.49	61.5	500.3	400	13	96.69	2.86	0.0133	1	111115
W	3	Y	1.79	2016-08-03	16:28:12	1330	3.05	10.22	10.76	3.06	3.21	0.182	0.18	0.6	362	1.45	1.44	4.83	0.803	6	1	2.84	20.1	19.36	20.15	399.7	395.35	13.312	15.023	54.5	61.51	500.4	400	13	96.69	2.86	0.0133	1	111115
W	3	Y	1.79	2016-08-03	16:28:19	1337	3.11	10.42	10.93	3.11	3.26	0.182	0.18	0.6	362	1.45	1.44	4.83	0.802	6	1	2.84	20.1	19.36	20.15	399.74	395.33	13.314	15.026	54.52	61.53	500.4	400	13	96.69	2.86	0.0133	1	111115
W	3	Y	1.79	2016-08-03	16:28:27	1346	3.04	10.19	10.73	3.05	3.2	0.182	0.18	0.6	362	1.45	1.44	4.83	0.802	6	1	2.84	20.1	19.36	20.15	399.7	395.36	13.317	15.027	54.53	61.53	500.3	400	13	96.69	2.86	0.0133	1	111115
W	3	Y	1.79	2016-08-03	16:28:31	1350	3.05	10.22	10.73	3.05	3.2	0.181	0.18	0.6	362	1.44	1.43	4.79	0.802	6	1	2.84	20.1	19.36	20.15	399.71	395.38	13.32	15.022	54.54	61.5	500.4	400	13	96.69	2.86	0.0133	1	111115
W	3	Y	1.79	2016-08-03	16:28:37	1355.5	2.99	10.02	10.56	3	3.15	0.182	0.18	0.6	363	1.44	1.43	4.79	0.801	6	1	2.84	20.1	19.35	20.15	399.69	395.42	13.319	15.025	54.54	61.53	500.3	400	14	96.69	2.86	0.0133	1	111115
W	3	Y	1.79	2016-08-03	16:28:43	1362	2.99	10.02	10.53	2.99	3.14	0.182	0.18	0.6	363	1.44	1.43	4.79	0.801	6	1	2.84	20.1	19.35	20.15	399.65	395.39	13.322	15.027	54.55	61.53	500.3	400	13	96.69	2.86	0.0133	1	111115
W	3	Y	1.79	2016-08-03	16:28:49	1367.5	3.02	10.12	10.63	3.02	3.17	0.182	0.18	0.6	362	1.44	1.43	4.79	0.8	6	1	2.84	20.1	19.35	20.15	399.63	395.33	13.324	15.028	54.57	61.55	500.4	400	14	96.69	2.86	0.0133	1	111115
W	3	Y	1.79	2016-08-03	16:28:56	1375	2.99	10.02	10.53	2.99	3.14	0.181	0.18	0.6	363	1.44	1.43	4.79	0.8	6	1	2.84	20.09	19.34	20.15	399.61	395.35	13.328	15.027	54.6	61.56	500.4	400	13	96.69	2.86	0.0133	1	111115
W	3	Y	1.79	2016-08-03	16:29:04	1383	3.02	10.12	10.66	3.03	3.18	0.181	0.18	0.6	362	1.44	1.43	4.79	0.8	6	1	2.84	20.09	19.34	20.15	399.52	395.21	13.332	15.029	54.62	61.57	500.3	400	14	96.69	2.86	0.0133	1	111115
W	3	Y	1.79	2016-08-03	16:29:14	1392.5	3.06	10.26	10.79	3.07	3.22	0.181	0.18	0.6	362	1.43	1.42	4.76	0.799	6	1	2.84	20.09	19.34	20.15	399.52	395.17	13.337	15.03	54.64	61.58	500.4	400	13	96.69	2.86	0.0133	1	111115
W	3	Y	1.79	2016-08-03	16:29:21	1399	2.96	9.92	10.46	2.97	3.12	0.181	0.18	0.6	363	1.43	1.42	4.76	0.799	6	1	2.84	20.09	19.34	20.15	399.57	395.34	13.337	15.03	54.64	61.58	500.4	400	14	96.69	2.86	0.0133	1	111115
W	3	Y	1.79	2016-08-03	16:29:26	1404	3.05	10.22	10.76	3.06	3.21	0.182	0.18	0.6	362	1.44	1.43	4.79	0.798	6	1	2.84	20.09	19.34	20.15	399.59	395.24	13.34	15.038	54.66	61.62	500.4	400	13	96.69	2.86	0.0133	1	111115
W	3	Y	1.79	2016-08-03	16:29:32	1410.5	2.98	9.99	10.53	2.99	3.14	0.182	0.18	0.6	363	1.44	1.43	4.79	0.796	6	1	2.84	20.09	19.33	20.15	399.47	395.21	13.343	15.041	54.68	61.64	500.3	400	13	96.69	2.86	0.0133	1	111115
W	3	Y	1.79	2016-08-03	16:29:40	1419	3.09	10.36	10.89	3.1	3.25	0.182	0.18	0.6	361	1.43	1.42	4.76	0.795	6	1	2.84	20.09	19.32	20.15	399.55	395.16	13.348	15.04	54.7	61.64	500.2	400	14	96.69	2.86	0.0133	1	111115
W	3	Y	1.79	2016-08-03	16:29:50	1428.5	3.02	10.12	10.63	3.02	3.17	0.182	0.18	0.6	362	1.43	1.42	4.76	0.795	6	1	2.84	20.08	19.32	20.15	399.43	395.14	13.352	15.04	54.73	61.65	500.5	400	13	96.69	2.86	0.0133	1	111115
W	3	Y	1.79	2016-08-03	16:29:59	1437.5	2.97	9.96	10.46	2.97	3.12	0.181	0.18	0.6	363	1.43	1.42	4.76	0.794	6	1	2.84	20.08	19.31	20.15	399.41	395.18	13.359	15.044	54.76	61.67	500.3	400	14	96.69	2.86	0.0133	1	111115
W	3	Y	1.79	2016-08-03	16:30:04	1443	3.03	10.16	10.66	3.03	3.18	0.182	0.18	0.6	362	1.43	1.42	4.76	0.793	6	1	2.84	20.08	19.31	20.15	399.4	395.09	13.362	15.05	54.77	61.7	500.4	400	14	96.69	2.86	0.0133	1	111115
W	3	Y	1.79	2016-08-03	16:30:10	1449	2.92	9.79	10.32	2.93	3.08	0.181	0.18	0.6	363	1.42	1.41	4.73	0.792	6	1	2.84	20.08	19.31	20.15	399.31	395.13	13.366	15.049	54.8	61.7	500.4	400	13	96.69	2.86	0.0133	1	111115
W	3	Y	1.79	2016-08-03	16:30:16	1455	2.98	9.99	10.53	2.99	3.14	0.181	0.18	0.6	362	1.42	1.41	4.73	0.793	6	1	2.84	20.08	19.31	20.15	399.39	395.14	13.37	15.054	54.82	61.72	500.3	400	13	96.69	2.86	0.0133	1	111115
W	3	Y	1.79	2016-08-03	16:30:23	1461.5	3.01	10.09	10.63	3.02	3.17	0.182	0.18	0.6	362	1.43	1.42	4.76	0.792	6	1	2.84	20.08	19.31	20.15	399.38	395.09	13.374	15.057	54.84	61.74	500.4	400	13	96.69	2.86	0.0133	1	111115
W	3	Y	1.79	2016-08-03	16:30:31	1469	2.98	9.99	10.46	2.97	3.12	0.182	0.18	0.6	362	1.43	1.42	4.76	0.791	6	1	2.84	20.08	19.3	20.15	399.34	395.1	13.38	15.063	54.87	61.77	500.3	400	14	96.69	2.86	0.0133	1	111115
W	3	Y	1.79	2016-08-03	16:30:37	1475	3.03	10.16	10.69	3.04	3.19	0.181	0.18	0.6	362	1.42	1.41	4.73	0.791	6	1	2.84	20.08	19.3	20.15	399.42	395.11	13.385	15.062	54.89	61.77	500.3	400	14	96.69	2.86	0.0133	1	111115
W	3	Y	1.79	2016-08-03	16:30:42	1480	3.12	10.46	10.99	3.13	3.28	0.182	0.18	0.6	361	1.42	1.41	4.73	0.79	6	1	2.84	20.08	19.3	20.15	399.56	395.14	13.389	15.07	54.9	61.8	500.3	400	13	96.69	2.86	0.0133	1	111115
W	3	Y	1.79	2016-08-03	16:30:51	1489.5	3	10.06	10.56	3	3.15	0.182	0.18	0.6	362	1.42	1.41	4.73	0.79	6	1	2.84	20.08	19.31	20.15	399.42	395.15	13.397	15.076	54.93	61.82	500.4	400	13	96.69	2.86	0.0133	1	111115
W	3	Y	1.79	2016-08-03	16:30:58	1496	3.11	10.42	10.93	3.11	3.26	0.181	0.18	0.6	361	1.42	1.41	4.73	0.791	6	1	2.84	20.08	19.32	20.15	399.63	395.23	13.403	15.076	54.96	61.83	500.4	400	13	96.69	2.86	0.0133	1	111115
W	3	Y	1.79	2016-08-03	16:31:04	1502	3.01	10.09	10.63	3.02	3.17	0.182	0.18	0.6	362	1.42	1.41	4.73	0.789	6	1	2.84	20.08	19.31	20.15	399.59	395.3	13.407	15.088	54.99	61.88	500.1	400	14	96.69	2.86	0.0133	1	111115
D	14	Y	1.81	2016-08-03	17:18:03	1997	1.8	5.97	6.17	1.8	1.86	0.0701	0.07	0.23	351	0.561	0.56	1.86	0.778	6	1	2.84	20.1	19.47	20.15	400.26	397.84	14.761	15.423	60.48	63.2	500.4	401	13	96.73	2.79	0.0311	1	111115
D	14	Y	1.81	2016-08-03	17:18:08	2002	1.84	6.1	6.3	1.84	1.9	0.0703	0.07	0.23	350	0.563	0.56	1.86	0.779	6	1	2.84	20.1	19.47	20.15	400.21	397.74	14.76	15.425	60.48	63.21	500.4	401	14	96.73	2.79	0.0311	1	111115
D	14	Y	1.81	2016-08-03	17:18:13	2007	1.85	6.13	6.36	1.86	1.92	0.0698	0.07	0.23	350	0.559	0.55	1.82	0.779	6	1	2.84	20.1	19.47	20.15	400.23	397.74	14.759	15.42	60.48	63.18	500.4	401	14	96.73	2.79	0.0311	1	111115
D	14	Y	1.81	2016-08-03	17:18:19	2013	1.78	5.9	6.1	1.78	1.84	0.0705	0.07	0.23	352	0.563	0.56	1.86	0.776	6	1	2.84	20.09	19.45	20.15	400.16	397.76	14.761	15.426	60.49	63.22	500.3	401	14	96.73	2.79	0.0311	1	111115
D	14	Y	1.81	2016-08-03	17:18:27	2020.5	1.74	5.77	6	1.75	1.81	0.0704	0.07	0.23	352	0.562	0.56	1.86	0.777	6	1	2.84	20.09	19.46	20.15	400.03	397.67	14.763	15.427	60.51	63.23	500.4	401	14	96.73	2.79	0.0311	1	111115
D	14	Y	1.81	2016-08-03	17:18:36	2030	1.86	6.17	6.33	1.85	1.91	0.0706	0.07	0.23	350	0.564	0.56	1.86	0.777	6	1	2.84	20.09	19.46	20.15	400.06	397.57	14.762	15.428	60.51	63.23	500.3	401	14	96.73	2.79	0.0311	1	111115
D	14	Y	1.81	2016-08-03	17:18:42	2035.5	1.78	5.9	6.1	1.78	1.84	0.0702	0.07	0.23	351	0.561	0.56	1.86	0.777	6	1	2.84	20.09	19.46	20.15	400	397.6	14.767	15.429	60.52	63.23	500.3	401	14	96.73	2.79	0.0311	1	111115
D	14	Y	1.81	2016-08-03	17:18:47	2041	1.72	5.7	5.9	1.72	1.78	0.0699	0.07	0.23	353	0.559	0.55	1.82	0.777	6	1	2.84	20.09	19.46	20.15	399.96	397.63	14.766	15.427	60.52	63.23	500.3	401	14	96.73	2.79	0.0311	1	111115
D	14	Y	1.81	2016-08-03	17:18:53	2046.5	1.81	6	6.2	1.81	1.87	0.0702	0.07	0.23	350	0.56	0.56	1.86	0.775	6	1	2.84	20.09	19.45	20.15	399.99	397.55	14.768	15.429	60.53	63.24	500.3	401	14	96.73	2.79	0.0311	1	111115
D	14	Y	1.81	2016-08-03	17:18:58	2051.5	1.86	6.17	6.36	1.86	1.92	0.0706	0.07	0.23	350	0.56	0.56	1.86	0.771	6	1	2.84	20.09	19.42	20.15	400.03	397.53	14.768	15.429	60.53	63.24	500.4	401	14	96.73	2.79	0.0311	1	111115
D	14	Y	1.81	2016-08-03	17:19:05	2059	1.81	6	6.17	1.8	1.86	0.071	0.07	0.23	351	0.563	0.56	1.86	0.771	6	1	2.84	20.09	19.42	20.15	400.01	397.58	14.77	15.435	60.55	63.27	500.3	401	14	96.73	2.79	0.0311	1	111115
D	14	Y	1.81	2016-08-03	17:19:13	2066.5	1.91	6.33	6.56	1.92	1.98	0.0714	0.07	0.23	349	0.565	0.56	1.86	0.77	6	1	2.84	20.09	19.42	20.15	400.05	397.48	14.772	15.439	60.56	63.29	500.4	401	14	96.73	2.79	0.0311	1	111115
D	14	Y	1.81	2016-08-03	17:19:16	2070	1.83	6.07	6.27	1.83	1.89	0.0711	0.07	0.23	351	0.563	0.56	1.86	0.769	6	1	2.84	20.09	19.41	20.15	400.01	397.55	14.771	15.436	60.56	63.28	500.4	401	14	96.73	2.79	0.0311	1	111115
D	14	Y	1.81	2016-08-03	17:19:28	2081.5	1.86	6.17	6.36	1.86	1.92	0.0715	0.07	0.23	350	0.565	0.56	1.86	0.768	6	1	2.84	20.09	19.41	20.15	400.04	397.54	14.773	15.439	60.57	63.3	500.3	401	14	96.73	2.79	0.0311	1	111115
D	14	Y	1.81	2016-08-03	17:19:34	2088	1.88	6.23	6.43	1.88	1.94	0.0712	0.07	0.23	350	0.562	0.56	1.86	0.768	6	1	2.84	20.09	19.4	20.15	400.07	397.55	14.775	15.438	60.58	63.3	500.4	401	14	96.73	2.79	0.0311	1	111115
D	14	Y	1.81	2016-08-03	17:19:41	2094.5	1.87	6.2	6.43	1.88	1.94	0.0721	0.07	0.23	350	0.569	0.56	1.86	0.768	6	1	2.84	20.09	19.41	20.15	400.1	397.58	14.775	15.447	60.58	63.34	500.4	401	14	96.73	2.79	0.0311	1	111115
D	14	Y	1.81	2016-08-03	17:19:50	2104	1.87	6.2	6.4	1.87	1.93	0.0719	0.07	0.23	350	0.566	0.56	1.86	0.766	6	1	2.84	20.08	19.39	20.15	400.09	397.58	14.776	15.445	60.6	63.34	500.4	401	14	96.73	2.79	0.0311	1	111115
D	14	Y	1.81	2016-08-03	17:19:55	2108.5	1.83	6.07	6.27	1.83	1.89	0.0718	0.07	0.23	351	0.566	0.56	1.86	0.766	6	1	2.84	20.08	19.39	20.15	400.02	397.56	14.778	15.446	60.6	63.34	500.3	401	14	96.73	2.79	0.0311	1	111115
D	14	Y	1.81	2016-08-03	17:20:01	2114	1.89	6.27	6.5	1.9	1.96	0.072	0.07	0.23	350	0.567	0.56	1.86	0.766	6	1	2.84	20.08	19.4	20.15	400.09	397.55	14.78	15.45	60.61	63.36	500.4	401	14	96.73	2.79	0.0311	1	111115
D	14	Y	1.81	2016-08-03	17:20:06	2119.5	1.96	6.5	6.73	1.97	2.03	0.0722	0.07	0.23	348	0.569	0.56	1.86	0.766	6	1	2.84	20.08	19.4	20.15	400.16	397.53	14.777	15.448	60.6	63.35	500.4	401	14	96.73	2.79	0.0311	1	111115
D	14	Y	1.81	2016-08-03	17:20:11	2124.5	1.93	6.4	6.6	1.93	1.99	0.0719	0.07	0.23	349	0.566	0.56	1.86	0.765	6	1	2.84	20.08	19.39	20.15	400.16	397.58	14.778	15.446	60.61	63.35	500.3	401	14	96.73	2.79	0.0311	1	111115
D	14	Y	1.81	2016-08-03	17:20:16	2129.5	1.87	6.2	6.4	1.87	1.93	0.0723	0.07	0.23	351	0.568	0.56	1.86	0.765	6	1	2.84	20.08	19.39	20.15	400.14	397.63	14.778	15.449	60.61	63.36	500.3	401	14	96.73	2.79	0.0311	1	111115
D	14	Y	1.81	2016-08-03	17:20:21	2135	1.86	6.17	6.36	1.86	1.92	0.0728	0.07	0.23	351	0.573	0.57	1.89	0.765	6	1	2.84	20.08	19.4	20.15	400.11	397.61	14.777	15.453	60.6	63.37	500.4	401	14	96.73	2.79	0.0311	1	111115
D	14	Y	1.81	2016-08-03	17:20:28	2141	1.84	6.1	6.33	1.85	1.91	0.0721	0.07	0.23	351	0.567	0.56	1.86	0.765	6	1	2.84	20.08	19.39	20.15	400.13	397.65	14.781	15.45	60.61	63.36	500.4	401	14	96.73	2.79	0.0311	1	111115
D	14	Y	1.81	2016-08-03	17:20:34	2147.5	1.87	6.2	6.4	1.87	1.93	0.0726	0.07	0.23	351	0.57	0.57	1.89	0.764	6	1	2.84	20.08	19.38	20.15	400.16	397.64	14.782	15.455	60.62	63.38	500.3	401	14	96.73	2.79	0.0311	1	111115
D	14	Y	1.81	2016-08-03	17:20:39	2152.5	1.77	5.87	6.07	1.77	1.83	0.073	0.07	0.23	353	0.573	0.57	1.89	0.763	6	1	2.84	20.08	19.38	20.15	400.07	397.68	14.782	15.458	60.63	63.4	500.4	401	14	96.73	2.79	0.0311	1	111115
D	14	Y	1.81	2016-08-03	17:20:44	2158	1.83	6.07	6.3	1.84	1.9	0.0723	0.07	0.23	351	0.567	0.56	1.86	0.763	6	1	2.84	20.08	19.38	20.15	400.11	397.64	14.785	15.455	60.64	63.38	500.3	401	13	96.73	2.79	0.0311	1	111115
D	14	Y	1.81	2016-08-03	17:20:49	2162.5	1.79	5.93	6.17	1.8	1.86	0.073	0.07	0.23	353	0.572	0.57	1.89	0.763	6	1	2.84	20.08	19.38	20.15	400.12	397.69	14.784	15.459	60.63	63.4	500.4	401	14	96.73	2.79	0.0311	1	111115
D	14	Y	1.81	2016-08-03	17:20:54	2168	1.79	5.93	6.1	1.78	1.84	0.0728	0.07	0.23	353	0.571	0.57	1.89	0.763	6	1	2.84	20.08	19.38	20.15	400.01	397.6	14.786	15.46	60.64	63.41	500.3	401	14	96.73	2.79	0.0311	1	111115
D	14	Y	1.81	2016-08-03	17:20:59	2173	1.77	5.87	6.1	1.78	1.84	0.0721	0.07	0.23	353	0.566	0.56	1.86	0.763	6	1	2.84	20.08	19.38	20.15	400.09	397.69	14.786	15.454	60.65	63.39	500.4	401	14	96.73	2.79	0.0311	1	111115
W	4	Y	2.02	2016-08-03	18:13:52	36	2.59	7.69	7.87	2.59	2.65	0.101	0.1	0.3	350	0.826	0.83	2.47	0.803	6	1	2.84	20.06	19.42	20.15	400.92	397.42	14.116	15.092	58.03	62.04	500.3	400	15	96.8	2.64	0.00665	0.7	111115
W	4	Y	2.02	2016-08-03	18:13:57	42.5	2.57	7.63	7.84	2.58	2.64	0.101	0.1	0.3	350	0.825	0.82	2.44	0.802	6	1	2.84	20.05	19.42	20.15	400.87	397.39	14.118	15.093	58.05	62.05	500.3	400	14	96.8	2.64	0.00665	0.7	111115
W	4	Y	2.02	2016-08-03	18:14:07	51.5	2.61	7.75	7.93	2.61	2.67	0.102	0.1	0.3	350	0.829	0.83	2.47	0.801	6	1	2.84	20.06	19.41	20.15	400.91	397.39	14.121	15.1	58.05	62.07	500.4	400	14	96.8	2.64	0.00665	0.7	111115
W	4	Y	2.02	2016-08-03	18:14:16	60.5	2.65	7.87	8.08	2.66	2.72	0.102	0.1	0.3	349	0.83	0.83	2.47	0.802	6	1	2.84	20.06	19.42	20.15	400.88	397.3	14.118	15.098	58.04	62.07	500.3	400	14	96.8	2.64	0.00665	1	111115
W	4	Y	2.02	2016-08-03	18:14:26	71	2.59	7.69	7.9	2.6	2.66	0.101	0.1	0.3	350	0.832	0.83	2.47	0.812	6	1	2.84	20.06	19.49	20.15	400.77	397.26	14.119	15.102	58.04	62.08	500.4	400	14	96.8	2.64	0.00665	1	111115
W	4	Y	2.02	2016-08-03	18:14:33	78	2.62	7.78	7.96	2.62	2.68	0.102	0.1	0.3	350	0.831	0.83	2.47	0.801	6	1	2.84	20.05	19.42	20.15	400.8	397.26	14.12	15.101	58.05	62.08	500.4	400	15	96.8	2.64	0.00665	1	111115
W	4	Y	2.02	2016-08-03	18:14:38	83	2.63	7.81	7.99	2.63	2.69	0.102	0.1	0.3	350	0.83	0.83	2.47	0.801	6	1	2.84	20.05	19.42	20.15	400.74	397.19	14.118	15.099	58.04	62.08	500.4	400	14	96.8	2.64	0.00665	1	111115
W	4	Y	2.02	2016-08-03	18:14:45	89.5	2.61	7.75	7.93	2.61	2.67	0.102	0.1	0.3	350	0.827	0.83	2.47	0.801	6	1	2.84	20.05	19.41	20.15	400.81	397.28	14.119	15.095	58.04	62.06	500.4	400	14	96.8	2.64	0.00665	1	111115
W	4	Y	2.02	2016-08-03	18:14:51	95.5	2.67	7.93	8.11	2.67	2.73	0.102	0.1	0.3	349	0.829	0.83	2.47	0.801	6	1	2.84	20.05	19.41	20.15	400.78	397.18	14.117	15.096	58.04	62.06	500.4	400	14	96.8	2.64	0.00665	1	111115
W	4	Y	2.02	2016-08-03	18:14:57	102.5	2.78	8.26	8.44	2.78	2.84	0.102	0.1	0.3	347	0.829	0.83	2.47	0.801	6	1	2.84	20.06	19.41	20.15	400.86	397.13	14.118	15.097	58.04	62.06	500.3	400	14	96.8	2.64	0.00665	1	111115
W	4	Y	2.02	2016-08-03	18:15:07	112	2.72	8.08	8.26	2.72	2.78	0.102	0.1	0.3	348	0.832	0.83	2.47	0.802	6	1	2.84	20.06	19.42	20.15	400.78	397.12	14.116	15.099	58.03	62.07	500.4	400	14	96.8	2.64	0.00665	1	111115
W	4	Y	2.02	2016-08-03	18:15:17	122	2.56	7.6	7.78	2.56	2.62	0.102	0.1	0.3	351	0.83	0.83	2.47	0.802	6	1	2.84	20.06	19.42	20.15	400.74	397.28	14.115	15.095	58.02	62.05	500.4	400	13	96.8	2.64	0.00665	1	111115
W	4	Y	2.02	2016-08-03	18:15:21	126	2.68	7.96	8.11	2.67	2.73	0.102	0.1	0.3	349	0.835	0.83	2.47	0.802	6	1	2.84	20.06	19.42	20.15	400.81	397.21	14.115	15.1	58.02	62.07	500.3	400	13	96.8	2.64	0.00665	1	111115
W	4	Y	2.02	2016-08-03	18:15:26	130.5	2.56	7.6	7.78	2.56	2.62	0.102	0.1	0.3	351	0.832	0.83	2.47	0.803	6	1	2.84	20.06	19.42	20.15	400.75	397.28	14.114	15.097	58.02	62.06	500.4	400	14	96.8	2.64	0.00665	1	111115
W	4	Y	2.02	2016-08-03	18:15:34	138.5	2.58	7.66	7.84	2.58	2.64	0.102	0.1	0.3	351	0.833	0.83	2.47	0.802	6	1	2.84	20.06	19.42	20.15	400.79	397.3	14.115	15.099	58.02	62.07	500.3	400	14	96.8	2.64	0.00665	1	111115
W	4	Y	2.02	2016-08-03	18:15:44	149	2.63	7.81	8.02	2.64	2.7	0.102	0.1	0.3	350	0.835	0.83	2.47	0.803	6	1	2.84	20.06	19.43	20.15	400.69	397.13	14.115	15.101	58.02	62.07	500.3	400	13	96.8	2.64	0.00665	1	111115
W	4	Y	2.02	2016-08-03	18:15:53	157.5	2.67	7.93	8.11	2.67	2.73	0.102	0.1	0.3	349	0.833	0.83	2.47	0.802	6	1	2.84	20.06	19.42	20.15	400.6	397	14.119	15.102	58.03	62.08	500.4	400	14	96.8	2.64	0.00665	1	111115
W	4	Y	2.02	2016-08-03	18:16:00	164.5	2.64	7.84	8.05	2.65	2.71	0.102	0.1	0.3	349	0.833	0.83	2.47	0.802	6	1	2.84	20.06	19.42	20.15	400.54	396.97	14.118	15.103	58.03	62.08	500.3	400	14	96.8	2.64	0.00665	1	111115
W	4	Y	2.02	2016-08-03	18:16:08	173	2.69	7.99	8.17	2.69	2.75	0.102	0.1	0.3	349	0.836	0.84	2.5	0.803	6	1	2.84	20.06	19.43	20.15	400.54	396.92	14.12	15.107	58.03	62.09	500.4	400	14	96.8	2.64	0.00665	1	111115
W	4	Y	2.02	2016-08-03	18:16:15	180	2.72	8.08	8.26	2.72	2.78	0.103	0.1	0.3	348	0.839	0.84	2.5	0.803	6	1	2.84	20.06	19.44	20.15	400.61	396.95	14.122	15.113	58.04	62.11	500.4	400	13	96.8	2.64	0.00665	1	111115
W	4	Y	2.02	2016-08-03	18:16:24	189	2.66	7.9	8.08	2.66	2.72	0.102	0.1	0.3	349	0.831	0.83	2.47	0.803	6	1	2.84	20.06	19.43	20.15	400.58	396.99	14.125	15.107	58.05	62.08	500.3	400	13	96.8	2.64	0.00665	1	111115
W	4	Y	2.02	2016-08-03	18:16:32	196.5	2.66	7.9	8.08	2.66	2.72	0.102	0.1	0.3	349	0.837	0.84	2.5	0.803	6	1	2.84	20.06	19.44	20.15	400.57	396.98	14.124	15.113	58.04	62.1	500.4	400	14	96.8	2.64	0.00665	1	111115
W	4	Y	2.02	2016-08-03	18:16:36	201	2.63	7.81	7.99	2.63	2.69	0.103	0.1	0.3	350	0.838	0.84	2.5	0.803	6	1	2.84	20.06	19.44	20.15	400.47	396.92	14.125	15.115	58.04	62.11	500.2	400	14	96.8	2.64	0.00665	1	111115
W	4	Y	2.02	2016-08-03	18:16:41	205.5	2.65	7.87	8.05	2.65	2.71	0.102	0.1	0.3	349	0.838	0.84	2.5	0.804	6	1	2.84	20.06	19.45	20.15	400.47	396.89	14.126	15.116	58.04	62.11	500.4	400	14	96.8	2.64	0.00665	1	111115
W	4	Y	2.02	2016-08-03	18:16:46	211	2.73	8.11	8.32	2.74	2.8	0.103	0.1	0.3	348	0.838	0.84	2.5	0.803	6	1	2.84	20.06	19.44	20.15	400.48	396.8	14.13	15.12	58.06	62.12	500.3	399	13	96.8	2.64	0.00665	1	111115
W	4	Y	2.02	2016-08-03	18:16:53	218	2.63	7.81	7.99	2.63	2.69	0.103	0.1	0.3	350	0.84	0.84	2.5	0.803	6	1	2.84	20.07	19.45	20.15	400.42	396.87	14.131	15.123	58.06	62.13	500.3	399	13	96.8	2.64	0.00665	1	111115
W	4	Y	2.02	2016-08-03	18:17:04	228.5	2.74	8.14	8.32	2.74	2.8	0.102	0.1	0.3	348	0.838	0.84	2.5	0.804	6	1	2.84	20.07	19.45	20.15	400.43	396.75	14.133	15.122	58.06	62.13	500.4	400	14	96.8	2.64	0.00665	1	111115
W	4	Y	2.02	2016-08-03	18:17:13	237.5	2.71	8.05	8.23	2.71	2.77	0.103	0.1	0.3	349	0.844	0.84	2.5	0.803	6	1	2.84	20.07	19.45	20.15	400.5	396.85	14.135	15.132	58.06	62.16	500.3	399	14	96.8	2.64	0.00665	1	111115
W	4	Y	2.02	2016-08-03	18:17:23	248	2.66	7.9	8.11	2.67	2.73	0.103	0.1	0.3	349	0.84	0.84	2.5	0.804	6	1	2.84	20.07	19.46	20.15	400.51	396.91	14.137	15.129	58.06	62.14	500.3	399	13	96.8	2.64	0.00665	1	111115
W	4	Y	2.02	2016-08-03	18:17:27	251.5	2.66	7.9	8.08	2.66	2.72	0.103	0.1	0.3	349	0.843	0.84	2.5	0.805	6	1	2.84	20.07	19.47	20.15	400.44	396.85	14.14	15.135	58.07	62.16	500.4	399	14	96.8	2.64	0.00665	1	111115
W	4	Y	2.02	2016-08-03	18:17:37	262	2.69	7.99	8.17	2.69	2.75	0.103	0.1	0.3	349	0.844	0.84	2.5	0.806	6	1	2.84	20.07	19.47	20.15	400.43	396.8	14.138	15.135	58.06	62.15	500.3	399	14	96.8	2.64	0.00665	1	111115
W	16	Y	2.39	2016-08-03	18:54:37	1245.5	2.87	7.21	7.43	2.87	2.96	0.174	0.17	0.43	362	1.48	1.47	3.69	0.857	6	1	2.84	20.07	19.46	20.15	399.85	395.71	12.839	14.587	52.75	59.93	500.3	400	15	96.85	2.46	0.0113	0.7	111115
W	16	Y	2.39	2016-08-03	18:54:45	1253.5	3.15	7.91	8.13	3.15	3.24	0.174	0.17	0.43	359	1.47	1.46	3.67	0.856	6	1	2.84	20.07	19.46	20.15	399.84	395.37	12.842	14.584	52.77	59.92	500.3	400	14	96.85	2.46	0.0113	0.7	111115
W	16	Y	2.39	2016-08-03	18:54:50	1259	3.16	7.93	8.16	3.16	3.25	0.173	0.17	0.43	359	1.47	1.46	3.67	0.857	6	1	2.84	20.07	19.46	20.15	399.85	395.37	12.845	14.581	52.78	59.92	500.3	400	15	96.85	2.46	0.0113	0.7	111115
W	16	Y	2.39	2016-08-03	18:55:13	1281.5	3.2	8.03	8.26	3.2	3.29	0.171	0.17	0.43	358	1.45	1.44	3.62	0.855	6	1	2.84	20.07	19.44	20.15	399.82	395.3	12.855	14.57	52.83	59.88	500.3	401	14	96.85	2.46	0.0113	1	111115
W	16	Y	2.39	2016-08-03	18:55:17	1284	3.24	8.13	8.36	3.24	3.33	0.171	0.17	0.43	358	1.45	1.44	3.62	0.855	6	1	2.84	20.07	19.44	20.15	399.78	395.21	12.856	14.57	52.84	59.88	500.3	401	14	96.85	2.46	0.0113	1	111115
W	16	Y	2.39	2016-08-03	18:55:32	1301	3.11	7.81	8.03	3.11	3.2	0.17	0.17	0.43	359	1.44	1.43	3.59	0.855	6	1	2.84	20.07	19.43	20.15	399.76	395.35	12.862	14.563	52.87	59.86	500.4	401	14	96.85	2.46	0.0113	1	111115
W	16	Y	2.39	2016-08-03	18:55:42	1311	3.12	7.83	8.06	3.12	3.21	0.169	0.17	0.43	359	1.43	1.42	3.56	0.854	6	1	2.84	20.06	19.42	20.15	399.75	395.33	12.863	14.553	52.88	59.83	500.4	401	15	96.85	2.46	0.0113	1	111115
W	16	Y	2.39	2016-08-03	18:55:48	1316.5	3.08	7.73	7.96	3.08	3.17	0.168	0.17	0.43	359	1.43	1.42	3.56	0.855	6	1	2.84	20.06	19.42	20.15	399.63	395.26	12.862	14.546	52.88	59.8	500.3	401	14	96.85	2.46	0.0113	1	111115
W	16	Y	2.39	2016-08-03	18:55:57	1326	3.11	7.81	8.03	3.11	3.2	0.168	0.17	0.43	359	1.43	1.42	3.56	0.856	6	1	2.84	20.06	19.42	20.15	399.54	395.14	12.861	14.545	52.87	59.79	500.3	401	15	96.85	2.46	0.0113	1	111115
W	16	Y	2.39	2016-08-03	18:56:06	1334.5	3.19	8.01	8.23	3.19	3.28	0.166	0.16	0.4	357	1.41	1.4	3.51	0.855	6	1	2.84	20.06	19.41	20.15	399.54	395.05	12.861	14.532	52.88	59.75	500.4	401	14	96.85	2.46	0.0113	1	111115
W	16	Y	2.39	2016-08-03	18:56:13	1341.5	3.19	8.01	8.26	3.2	3.29	0.166	0.16	0.4	357	1.41	1.4	3.51	0.856	6	1	2.84	20.06	19.42	20.15	399.51	395.01	12.859	14.529	52.87	59.74	500.3	401	14	96.85	2.46	0.0113	1	111115
W	16	Y	2.39	2016-08-03	18:56:21	1350	3.19	8.01	8.21	3.18	3.27	0.165	0.16	0.4	357	1.41	1.4	3.51	0.856	6	1	2.84	20.06	19.41	20.15	399.51	395.03	12.857	14.523	52.87	59.72	500.3	400	14	96.85	2.46	0.0113	1	111115
W	16	Y	2.39	2016-08-03	18:56:28	1357	3.1	7.78	8.01	3.1	3.19	0.164	0.16	0.4	358	1.4	1.39	3.49	0.857	6	1	2.84	20.06	19.41	20.15	399.38	395	12.859	14.515	52.88	59.69	500.3	401	14	96.85	2.46	0.0113	1	111115
W	16	Y	2.39	2016-08-03	18:56:37	1365.5	3.12	7.83	8.08	3.13	3.22	0.164	0.16	0.4	358	1.4	1.39	3.49	0.858	6	1	2.84	20.06	19.42	20.15	399.51	395.1	12.856	14.508	52.86	59.65	500.3	400	14	96.85	2.46	0.0113	1	111115
W	16	Y	2.39	2016-08-03	18:56:45	1374	3.15	7.91	8.16	3.16	3.25	0.163	0.16	0.4	357	1.39	1.38	3.46	0.858	6	1	2.84	20.06	19.41	20.15	399.43	394.99	12.855	14.502	52.86	59.63	500.3	400	15	96.85	2.46	0.0113	1	111115
W	16	Y	2.39	2016-08-03	18:56:52	1380.5	3.09	7.76	7.98	3.09	3.18	0.163	0.16	0.4	358	1.39	1.38	3.46	0.859	6	1	2.84	20.06	19.41	20.15	399.39	395.03	12.855	14.497	52.86	59.61	500.3	401	14	96.85	2.46	0.0113	1	111115
W	16	Y	2.39	2016-08-03	18:56:59	1388	3.37	8.46	8.69	3.37	3.46	0.163	0.16	0.4	355	1.39	1.38	3.46	0.858	6	1	2.84	20.06	19.41	20.15	399.7	395	12.852	14.495	52.85	59.61	500.4	401	14	96.85	2.46	0.0113	1	111115
W	16	Y	2.39	2016-08-03	18:57:07	1396	3.16	7.93	8.16	3.16	3.25	0.162	0.16	0.4	357	1.38	1.37	3.44	0.859	6	1	2.84	20.06	19.41	20.15	399.64	395.2	12.85	14.486	52.85	59.58	500.3	401	14	96.85	2.46	0.0113	1	111115
W	16	Y	2.39	2016-08-03	18:57:20	1408.5	3.22	8.08	8.36	3.24	3.33	0.161	0.16	0.4	356	1.38	1.37	3.44	0.86	6	1	2.84	20.06	19.41	20.15	399.62	395.09	12.846	14.476	52.83	59.54	500.3	401	14	96.85	2.46	0.0113	1	111115
W	16	Y	2.39	2016-08-03	18:57:27	1415.5	3.22	8.08	8.31	3.22	3.31	0.16	0.16	0.4	356	1.37	1.36	3.41	0.861	6	1	2.84	20.06	19.41	20.15	399.61	395.1	12.846	14.47	52.84	59.52	500.4	401	15	96.85	2.46	0.0113	1	111115
W	16	Y	2.39	2016-08-03	18:57:36	1425.5	3.26	8.18	8.41	3.26	3.35	0.159	0.16	0.4	355	1.37	1.36	3.41	0.861	6	1	2.84	20.05	19.4	20.15	399.65	395.09	12.845	14.459	52.83	59.47	500.3	401	14	96.85	2.46	0.0113	1	111115
W	16	Y	2.39	2016-08-03	18:57:47	1436.5	3.17	7.96	8.18	3.17	3.26	0.159	0.16	0.4	356	1.36	1.35	3.39	0.861	6	1	2.84	20.05	19.4	20.15	399.62	395.18	12.841	14.45	52.82	59.44	500.3	401	14	96.85	2.46	0.0113	1	111115
W	16	Y	2.39	2016-08-03	18:57:53	1442	3.11	7.81	8.03	3.11	3.2	0.158	0.16	0.4	357	1.36	1.35	3.39	0.862	6	1	2.84	20.05	19.4	20.15	399.53	395.16	12.841	14.448	52.82	59.43	500.3	401	14	96.85	2.46	0.0113	1	111115
W	16	Y	2.39	2016-08-03	18:58:00	1449	3.04	7.63	7.88	3.05	3.14	0.158	0.16	0.4	358	1.35	1.34	3.36	0.861	6	1	2.84	20.05	19.39	20.15	399.54	395.25	12.84	14.441	52.82	59.4	500.3	401	15	96.85	2.46	0.0113	1	111115
W	16	Y	2.39	2016-08-03	18:58:06	1454.5	3.2	8.03	8.28	3.21	3.3	0.157	0.16	0.4	356	1.35	1.34	3.36	0.862	6	1	2.84	20.05	19.4	20.15	399.58	395.1	12.838	14.434	52.81	59.38	500.3	401	14	96.85	2.46	0.0113	1	111115
W	16	Y	2.39	2016-08-03	18:58:13	1461.5	3.07	7.71	7.93	3.07	3.16	0.157	0.16	0.4	357	1.35	1.34	3.36	0.861	6	1	2.84	20.05	19.39	20.15	399.46	395.14	12.839	14.43	52.82	59.36	500.4	401	14	96.85	2.46	0.0113	1	111115
W	16	Y	2.39	2016-08-03	18:58:21	1469.5	3.2	8.03	8.26	3.2	3.29	0.156	0.15	0.38	355	1.34	1.33	3.34	0.862	6	1	2.84	20.05	19.39	20.15	399.44	394.97	12.839	14.426	52.82	59.35	500.4	401	14	96.85	2.46	0.0113	1	111115
W	16	Y	2.39	2016-08-03	18:58:29	1478	3.16	7.93	8.18	3.17	3.26	0.155	0.15	0.38	355	1.34	1.33	3.34	0.864	6	1	2.84	20.05	19.39	20.15	399.38	394.95	12.839	14.417	52.82	59.31	500.3	400	15	96.85	2.46	0.0113	1	111115
W	16	Y	2.39	2016-08-03	18:58:35	1483.5	3.1	7.78	8.03	3.11	3.2	0.155	0.15	0.38	356	1.33	1.32	3.31	0.862	6	1	2.84	20.05	19.38	20.15	399.32	394.96	12.841	14.418	52.83	59.31	500.3	401	15	96.85	2.46	0.0113	1	111115
W	16	Y	2.39	2016-08-03	18:58:40	1489	3.23	8.11	8.33	3.23	3.32	0.155	0.15	0.38	354	1.33	1.32	3.31	0.863	6	1	2.84	20.05	19.39	20.15	399.31	394.81	12.837	14.413	52.81	59.3	500.3	401	14	96.85	2.46	0.0113	1	111115
D	8	Y	1.57	2016-08-03	19:25:33	897.5	2.1	8.03	8.45	2.11	2.21	0.0835	0.08	0.31	349	0.863	0.85	3.25	1.01	6	1	2.84	20.13	19.77	20.15	399.13	396.2	12.416	13.437	50.85	55.03	500.3	400	11	96.88	2.55	0.00835	1	111115
D	8	Y	1.57	2016-08-03	19:25:39	903.5	2.32	8.87	9.25	2.32	2.42	0.0837	0.08	0.31	344	0.866	0.85	3.25	1.01	6	1	2.84	20.13	19.78	20.15	399.22	396.03	12.421	13.445	50.87	55.06	500.3	400	11	96.88	2.55	0.00835	1	111115
D	8	Y	1.57	2016-08-03	19:25:44	908	2.27	8.68	9.06	2.27	2.37	0.0837	0.08	0.31	345	0.865	0.85	3.25	1.01	6	1	2.84	20.13	19.78	20.15	399.21	396.08	12.423	13.446	50.88	55.07	500.4	400	11	96.88	2.55	0.00835	1	111115
D	8	Y	1.57	2016-08-03	19:25:50	914.5	2.24	8.56	8.98	2.25	2.35	0.0838	0.08	0.31	346	0.867	0.85	3.25	1.01	6	1	2.84	20.13	19.78	20.15	399.2	396.1	12.422	13.447	50.86	55.06	500.3	400	12	96.88	2.55	0.00835	1	111115
D	8	Y	1.57	2016-08-03	19:25:58	922	2.3	8.79	9.21	2.31	2.41	0.0836	0.08	0.31	345	0.865	0.85	3.25	1.01	6	1	2.84	20.13	19.79	20.15	399.26	396.09	12.428	13.452	50.89	55.07	500.4	400	12	96.88	2.55	0.00835	1	111115
D	8	Y	1.57	2016-08-03	19:26:04	928.5	2.25	8.6	9.02	2.26	2.36	0.084	0.08	0.31	346	0.868	0.85	3.25	1.01	6	1	2.84	20.13	19.78	20.15	399.19	396.08	12.431	13.458	50.9	55.1	500.4	400	12	96.88	2.55	0.00835	1	111115
D	8	Y	1.57	2016-08-03	19:26:13	937	2.27	8.68	9.1	2.28	2.38	0.0836	0.08	0.31	345	0.864	0.85	3.25	1.01	6	1	2.84	20.13	19.79	20.15	399.18	396.04	12.436	13.459	50.92	55.11	500.1	400	11	96.88	2.55	0.00835	1	111115
D	8	Y	1.57	2016-08-03	19:26:20	944.5	2.35	8.98	9.36	2.35	2.45	0.0836	0.08	0.31	344	0.864	0.85	3.25	1.01	6	1	2.84	20.14	19.78	20.15	399.23	396.01	12.438	13.46	50.92	55.11	500.3	400	11	96.88	2.55	0.00835	1	111115
D	8	Y	1.57	2016-08-03	19:26:30	954.5	2.31	8.83	9.21	2.31	2.41	0.0835	0.08	0.31	344	0.863	0.85	3.25	1.01	6	1	2.84	20.14	19.79	20.15	399.23	396.06	12.443	13.465	50.94	55.12	500.4	400	11	96.88	2.55	0.00835	1	111115
D	8	Y	1.57	2016-08-03	19:26:44	968	2.21	8.45	8.87	2.22	2.32	0.0829	0.08	0.31	346	0.857	0.84	3.21	1.01	6	1	2.84	20.14	19.79	20.15	399.17	396.11	12.451	13.465	50.97	55.12	500.3	400	12	96.89	2.55	0.00835	1	111115
D	8	Y	1.57	2016-08-03	19:27:09	993	2.31	8.83	9.21	2.31	2.41	0.0827	0.08	0.31	344	0.854	0.84	3.21	1.01	6	1	2.84	20.14	19.79	20.15	399.17	396	12.464	13.475	51.03	55.17	500.4	400	11	96.89	2.55	0.00835	1	111115
D	8	Y	1.57	2016-08-03	19:27:53	1037.5	2.3	8.79	9.21	2.31	2.41	0.0819	0.08	0.31	344	0.845	0.83	3.17	1.01	6	1	2.84	20.13	19.78	20.15	399.42	396.26	12.481	13.481	51.11	55.2	500.2	400	12	96.89	2.55	0.00835	1	111115
D	8	Y	1.57	2016-08-03	19:27:58	1042	2.27	8.68	9.06	2.27	2.37	0.0821	0.08	0.31	345	0.846	0.83	3.17	1.01	6	1	2.84	20.13	19.78	20.15	399.4	396.28	12.482	13.482	51.11	55.21	500.4	400	12	96.89	2.55	0.00835	1	111115
D	8	Y	1.57	2016-08-03	19:28:04	1048.5	2.19	8.37	8.83	2.21	2.31	0.0819	0.08	0.31	346	0.845	0.83	3.17	1.01	6	1	2.84	20.13	19.79	20.15	399.41	396.37	12.484	13.484	51.12	55.21	500.4	400	12	96.89	2.55	0.00835	1	111115
D	8	Y	1.57	2016-08-03	19:28:12	1056.5	2.19	8.37	8.75	2.19	2.29	0.0818	0.08	0.31	346	0.845	0.83	3.17	1.01	6	1	2.84	20.13	19.79	20.15	399.33	396.31	12.482	13.481	51.12	55.21	500.3	400	11	96.89	2.55	0.00835	1	111115
D	8	Y	1.57	2016-08-03	19:28:23	1067	2.23	8.52	8.9	2.23	2.33	0.0814	0.08	0.31	345	0.84	0.82	3.13	1.01	6	1	2.84	20.13	19.78	20.15	399.36	396.29	12.485	13.479	51.13	55.2	500.3	400	11	96.89	2.55	0.00835	1	111115
D	8	Y	1.57	2016-08-03	19:28:29	1073.5	2.2	8.41	8.83	2.21	2.31	0.0813	0.08	0.31	346	0.839	0.82	3.13	1.01	6	1	2.84	20.13	19.78	20.15	399.34	396.3	12.487	13.479	51.14	55.21	500.4	400	11	96.89	2.55	0.00835	1	111115
D	8	Y	1.57	2016-08-03	19:28:50	1094.5	2.19	8.37	8.79	2.2	2.3	0.0812	0.08	0.31	346	0.837	0.82	3.13	1.01	6	1	2.84	20.13	19.77	20.15	399.26	396.23	12.49	13.48	51.16	55.22	500.3	400	11	96.89	2.55	0.00835	1	111115
D	8	Y	1.57	2016-08-03	19:28:54	1098.5	2.26	8.64	9.06	2.27	2.37	0.0811	0.08	0.31	344	0.836	0.82	3.13	1.01	6	1	2.84	20.13	19.78	20.15	399.27	396.16	12.491	13.481	51.17	55.22	500.3	400	11	96.89	2.55	0.00835	1	111115
D	8	Y	1.57	2016-08-03	19:29:11	1115	2.32	8.87	9.29	2.33	2.43	0.0808	0.08	0.31	343	0.833	0.82	3.13	1.01	6	1	2.84	20.13	19.77	20.15	399.52	396.34	12.496	13.481	51.19	55.23	500.4	400	11	96.89	2.55	0.00835	1	111115
D	8	Y	1.57	2016-08-03	19:29:16	1120.5	2.23	8.52	8.94	2.24	2.34	0.0807	0.08	0.31	345	0.83	0.81	3.1	1.01	6	1	2.84	20.13	19.76	20.15	399.47	396.4	12.496	13.478	51.2	55.22	500.4	400	12	96.89	2.55	0.00835	1	111115
D	8	Y	1.57	2016-08-03	19:29:21	1126	2.25	8.6	9.02	2.26	2.36	0.0805	0.08	0.31	344	0.829	0.81	3.1	1.01	6	1	2.84	20.12	19.77	20.15	399.45	396.36	12.5	13.48	51.21	55.23	500.4	400	12	96.89	2.55	0.00835	1	111115
D	8	Y	1.57	2016-08-03	19:29:28	1132	2.19	8.37	8.79	2.2	2.3	0.0802	0.08	0.31	345	0.826	0.81	3.1	1.01	6	1	2.84	20.12	19.76	20.15	399.35	396.33	12.502	13.479	51.22	55.23	500.4	400	12	96.89	2.55	0.00835	1	111115
D	8	Y	1.57	2016-08-03	19:29:37	1141.5	2.26	8.64	9.06	2.27	2.37	0.0806	0.08	0.31	344	0.828	0.81	3.1	1	6	1	2.84	20.12	19.75	20.15	399.48	396.37	12.501	13.481	51.22	55.24	500.4	400	12	96.89	2.55	0.00835	1	111115
D	8	Y	1.57	2016-08-03	19:29:42	1146	2.3	8.79	9.17	2.3	2.4	0.0808	0.08	0.31	343	0.83	0.81	3.1	1.01	6	1	2.84	20.12	19.76	20.15	399.37	396.22	12.502	13.484	51.23	55.26	500.1	400	11	96.89	2.55	0.00835	1	111115
D	8	Y	1.57	2016-08-03	19:29:47	1151.5	2.25	8.6	9.02	2.26	2.36	0.0802	0.08	0.31	344	0.825	0.81	3.1	1.01	6	1	2.84	20.12	19.76	20.15	399.36	396.27	12.503	13.479	51.24	55.24	500.4	400	11	96.89	2.55	0.00835	1	111115
D	8	Y	1.57	2016-08-03	19:29:58	1162	2.16	8.25	8.68	2.17	2.27	0.0798	0.08	0.31	346	0.82	0.8	3.06	1	6	1	2.84	20.12	19.75	20.15	399.31	396.33	12.51	13.48	51.28	55.25	500.4	400	12	96.89	2.55	0.00835	1	111115
D	8	Y	1.57	2016-08-03	19:30:02	1166.5	2.18	8.33	8.75	2.19	2.29	0.0803	0.08	0.31	346	0.823	0.81	3.1	1	6	1	2.84	20.12	19.74	20.15	399.31	396.3	12.508	13.482	51.27	55.26	500.4	400	12	96.89	2.55	0.00835	1	111115
D	8	Y	1.57	2016-08-03	19:30:09	1173.5	2.16	8.25	8.64	2.16	2.26	0.0806	0.08	0.31	346	0.827	0.81	3.1	1	6	1	2.84	20.12	19.75	20.15	399.26	396.28	12.509	13.488	51.27	55.28	500.4	400	11	96.89	2.55	0.00835	1	111115
D	8	Y	1.57	2016-08-03	19:30:13	1177	2.21	8.45	8.87	2.22	2.32	0.0801	0.08	0.31	345	0.822	0.8	3.06	1	6	1	2.84	20.12	19.74	20.15	399.35	396.31	12.511	13.483	51.28	55.26	500.4	400	11	96.89	2.55	0.00835	1	111115
D	12	Y	1.39	2016-10-03	11:52:19	1858	0.24	1.04	1.47	0.23	0.34	0.0057	0.01	0.04	326	0.0473	0.07	0.3	0.79	6	1	2.84	20.07	19.71	20.15	398.91	398.6	15.576	15.632	64.04	64.27	500.3	400	15	96.91	2.86	0.0413	1	111115
D	12	Y	1.39	2016-10-03	11:52:26	1864.5	0.122	0.53	0.95	0.11	0.22	0.00566	0.01	0.04	359	0.0469	0.07	0.3	0.789	6	1	2.84	20.07	19.7	20.15	398.87	398.7	15.578	15.634	64.05	64.28	500.3	400	14	96.91	2.86	0.0413	1	111115
D	12	Y	1.39	2016-10-03	11:52:32	1871	0.132	0.57	1.04	0.13	0.24	0.00521	0.01	0.04	353	0.0432	0.06	0.26	0.788	6	1	2.84	20.07	19.7	20.15	398.76	398.58	15.579	15.63	64.05	64.26	500.4	400	14	96.91	2.86	0.0413	1	111115
D	12	Y	1.39	2016-10-03	11:52:38	1877.5	0.209	0.9	1.34	0.2	0.31	0.00518	0.01	0.04	329	0.043	0.06	0.26	0.789	6	1	2.84	20.07	19.7	20.15	398.69	398.42	15.579	15.63	64.05	64.25	500.3	400	14	96.91	2.86	0.0413	1	111115
D	12	Y	1.39	2016-10-03	11:52:45	1884	0.211	0.91	1.34	0.2	0.31	0.00557	0.01	0.04	333	0.0461	0.07	0.3	0.789	6	1	2.84	20.07	19.7	20.15	398.71	398.44	15.58	15.634	64.05	64.27	500.3	400	15	96.91	2.86	0.0413	1	111115
D	12	Y	1.39	2016-10-03	11:52:50	1889	0.226	0.98	1.42	0.22	0.33	0.00566	0.01	0.04	330	0.0469	0.07	0.3	0.788	6	1	2.84	20.07	19.7	20.15	398.74	398.44	15.582	15.637	64.06	64.29	500.4	400	15	96.91	2.86	0.0413	1	111115
D	12	Y	1.39	2016-10-03	11:52:56	1895	0.234	1.01	1.42	0.22	0.33	0.0061	0.01	0.04	332	0.0505	0.07	0.3	0.788	6	1	2.84	20.07	19.71	20.15	398.69	398.39	15.582	15.642	64.06	64.31	500.3	400	15	96.91	2.86	0.0413	1	111115
D	12	Y	1.39	2016-10-03	11:53:07	1905.5	0.293	1.26	1.68	0.28	0.39	0.00564	0.01	0.04	310	0.0467	0.07	0.3	0.789	6	1	2.84	20.08	19.71	20.15	398.67	398.3	15.583	15.638	64.05	64.27	500.4	400	14	96.91	2.86	0.0413	1	111115
D	12	Y	1.39	2016-10-03	11:53:16	1915	0.286	1.23	1.68	0.28	0.39	0.00553	0.01	0.04	311	0.0458	0.07	0.3	0.789	6	1	2.84	20.08	19.71	20.15	398.6	398.23	15.584	15.638	64.06	64.28	500.3	400	15	96.91	2.86	0.0413	1	111115
D	12	Y	1.39	2016-10-03	11:53:24	1923	0.215	0.93	1.38	0.21	0.32	0.00568	0.01	0.04	333	0.0471	0.07	0.3	0.789	6	1	2.84	20.08	19.71	20.15	398.58	398.3	15.586	15.642	64.06	64.29	500.3	400	14	96.91	2.86	0.0413	1	111115
D	12	Y	1.39	2016-10-03	11:53:34	1932.5	0.303	1.31	1.77	0.3	0.41	0.00537	0.01	0.04	303	0.0445	0.07	0.3	0.789	6	1	2.84	20.08	19.71	20.15	398.59	398.2	15.591	15.643	64.09	64.3	500.3	400	14	96.91	2.86	0.0413	1	111115
D	12	Y	1.39	2016-10-03	11:53:43	1942	0.322	1.39	1.81	0.31	0.42	0.00535	0.01	0.04	297	0.0444	0.07	0.3	0.789	6	1	2.84	20.08	19.71	20.15	398.62	398.21	15.593	15.645	64.09	64.31	500.3	400	14	96.91	2.86	0.0413	1	111115
D	12	Y	1.39	2016-10-03	11:53:54	1953	0.302	1.3	1.73	0.29	0.4	0.00547	0.01	0.04	305	0.0453	0.07	0.3	0.788	6	1	2.84	20.08	19.71	20.15	398.6	398.22	15.596	15.65	64.11	64.33	500.3	400	13	96.91	2.86	0.0413	1	111115
D	12	Y	1.39	2016-10-03	11:54:02	1960.5	0.339	1.46	1.9	0.33	0.44	0.00571	0.01	0.04	299	0.0473	0.07	0.3	0.788	6	1	2.84	20.08	19.71	20.15	398.74	398.31	15.597	15.653	64.11	64.34	500.4	400	14	96.91	2.86	0.0413	1	111115
D	12	Y	1.39	2016-10-03	11:54:13	1971.5	0.228	0.98	1.42	0.22	0.33	0.0054	0.01	0.04	326	0.0447	0.07	0.3	0.788	6	1	2.84	20.08	19.71	20.15	398.71	398.41	15.601	15.654	64.13	64.34	500.4	400	14	96.91	2.86	0.0413	1	111115
D	12	Y	1.39	2016-10-03	11:54:20	1979	0.0455	0.2	0.6	0.03	0.14	0.00508	0.01	0.04	379	0.0421	0.06	0.26	0.788	6	1	2.84	20.08	19.71	20.15	398.33	398.26	15.605	15.654	64.13	64.34	500.4	400	14	96.91	2.86	0.0413	1	111115
D	12	Y	1.39	2016-10-03	11:54:35	1994	0.462	1.99	2.46	0.46	0.57	0.0056	0.01	0.04	263	0.0464	0.07	0.3	0.789	6	1	2.84	20.08	19.72	20.15	399.7	399.12	15.607	15.661	64.14	64.37	500.4	400	14	96.91	2.86	0.0413	0.7	111115
D	12	Y	1.39	2016-10-03	11:54:44	2003	0.315	1.36	1.81	0.31	0.42	0.00565	0.01	0.04	305	0.0467	0.07	0.3	0.788	6	1	2.84	20.08	19.72	20.15	399.63	399.23	15.611	15.666	64.16	64.38	500.3	400	14	96.91	2.86	0.0413	0.7	111115
D	12	Y	1.39	2016-10-03	11:54:50	2008.5	0.268	1.16	1.6	0.26	0.37	0.00503	0.01	0.04	309	0.0417	0.06	0.26	0.79	6	1	2.84	20.08	19.73	20.15	399.62	399.28	15.613	15.663	64.16	64.36	500.4	400	15	96.91	2.86	0.0413	0.7	111115
D	12	Y	1.39	2016-10-03	11:54:55	2014	0.37	1.6	2.03	0.36	0.47	0.00563	0.01	0.04	289	0.0467	0.07	0.3	0.79	6	1	2.84	20.08	19.73	20.15	399.71	399.25	15.614	15.669	64.16	64.39	500.3	400	15	96.91	2.86	0.0413	1	111115
D	12	Y	1.39	2016-10-03	11:55:01	2019.5	0.237	1.02	1.47	0.23	0.34	0.00586	0.01	0.04	330	0.0486	0.07	0.3	0.79	6	1	2.84	20.08	19.74	20.15	399.72	399.41	15.617	15.674	64.17	64.41	500.3	400	14	96.91	2.86	0.0413	1	111115
D	12	Y	1.39	2016-10-03	11:55:16	2035	0.208	0.9	1.34	0.2	0.31	0.00574	0.01	0.04	337	0.0476	0.07	0.3	0.789	6	1	2.84	20.08	19.74	20.15	399.72	399.45	15.623	15.679	64.19	64.42	500.4	400	15	96.91	2.86	0.0413	1	111115
D	12	Y	1.39	2016-10-03	11:55:22	2041	0.271	1.17	1.6	0.26	0.37	0.00533	0.01	0.04	313	0.0442	0.07	0.3	0.79	6	1	2.84	20.08	19.74	20.15	399.64	399.29	15.624	15.676	64.2	64.41	500.3	400	14	96.91	2.86	0.0413	1	111115
D	12	Y	1.39	2016-10-03	11:55:36	2054.5	0.229	0.99	1.38	0.21	0.32	0.00572	0.01	0.04	330	0.0475	0.07	0.3	0.791	6	1	2.84	20.08	19.75	20.15	399.6	399.31	15.629	15.685	64.2	64.43	500.3	400	15	96.91	2.86	0.0413	1	111115
D	12	Y	1.39	2016-10-03	11:55:44	2063	0.256	1.11	1.55	0.25	0.36	0.00551	0.01	0.04	320	0.0458	0.07	0.3	0.791	6	1	2.84	20.08	19.75	20.15	399.66	399.33	15.63	15.684	64.21	64.43	500.4	400	14	96.91	2.86	0.0413	1	111115
D	12	Y	1.39	2016-10-03	11:55:51	2070.5	0.254	1.1	1.55	0.25	0.36	0.00573	0.01	0.04	323	0.0477	0.07	0.3	0.791	6	1	2.84	20.09	19.76	20.15	399.68	399.35	15.634	15.69	64.22	64.45	500.3	400	14	96.91	2.86	0.0413	1	111115
D	12	Y	1.39	2016-10-03	11:55:57	2076	0.218	0.94	1.38	0.21	0.32	0.00579	0.01	0.04	334	0.0481	0.07	0.3	0.79	6	1	2.84	20.09	19.75	20.15	399.62	399.34	15.637	15.693	64.23	64.46	500.3	400	15	96.91	2.86	0.0413	1	111115
D	12	Y	1.39	2016-10-03	11:56:06	2085	0.387	1.67	2.07	0.37	0.48	0.00532	0.01	0.04	278	0.0443	0.07	0.3	0.793	6	1	2.84	20.09	19.77	20.15	399.93	399.45	15.64	15.692	64.23	64.44	500.4	400	14	96.91	2.86	0.0413	1	111115
D	12	Y	1.39	2016-10-03	11:56:14	2093	0.303	1.31	1.77	0.3	0.41	0.00552	0.01	0.04	307	0.046	0.07	0.3	0.793	6	1	2.84	20.09	19.77	20.15	399.93	399.54	15.644	15.698	64.24	64.46	500.4	400	14	96.91	2.86	0.0413	1	111115
D	12	Y	1.39	2016-10-03	11:56:19	2098	0.246	1.06	1.51	0.24	0.35	0.00577	0.01	0.04	326	0.0481	0.07	0.3	0.793	6	1	2.84	20.09	19.78	20.15	399.85	399.53	15.644	15.701	64.24	64.47	500.3	400	15	96.91	2.86	0.0413	1	111115
D	12	Y	1.39	2016-10-03	11:56:28	2107	0.232	1	1.42	0.22	0.33	0.00576	0.01	0.04	330	0.048	0.07	0.3	0.793	6	1	2.84	20.09	19.78	20.15	399.83	399.53	15.649	15.706	64.26	64.49	500.4	400	14	96.91	2.86	0.0413	1	111115
D	12	Y	1.39	2016-10-03	11:56:30	2108	0.253	1.09	1.55	0.25	0.36	0.00569	0.01	0.04	324	0.0474	0.07	0.3	0.793	6	1	2.84	20.09	19.78	20.15	399.85	399.52	15.65	15.706	64.26	64.49	500.4	400	14	96.91	2.86	0.0413	1	111115
D	12	Y	1.39	2016-10-03	11:56:34	2112.5	0.196	0.85	1.29	0.19	0.3	0.00557	0.01	0.04	338	0.0464	0.07	0.3	0.794	6	1	2.84	20.09	19.78	20.15	399.79	399.53	15.649	15.704	64.25	64.48	500.3	400	14	96.91	2.86	0.0413	1	111115
D	12	Y	1.39	2016-10-03	11:56:37	2116	0.254	1.1	1.55	0.25	0.36	0.00556	0.01	0.04	322	0.0464	0.07	0.3	0.793	6	1	2.84	20.1	19.78	20.15	399.86	399.53	15.651	15.706	64.25	64.48	500.3	400	14	96.91	2.86	0.0413	1	111115
D	12	Y	1.39	2016-10-03	11:56:41	2120	0.242	1.04	1.51	0.24	0.35	0.0052	0.01	0.04	320	0.0434	0.06	0.26	0.793	6	1	2.84	20.1	19.78	20.15	399.75	399.43	15.654	15.705	64.27	64.48	500.3	400	15	96.91	2.86	0.0413	1	111115
D	12	Y	1.39	2016-10-03	11:56:56	2135.5	0.244	1.05	1.51	0.24	0.35	0.00603	0.01	0.04	330	0.0503	0.07	0.3	0.794	6	1	2.84	20.1	19.8	20.15	399.68	399.36	15.66	15.72	64.28	64.52	500.4	400	14	96.91	2.86	0.0413	1	111115
D	12	Y	1.39	2016-10-03	11:57:00	2138.5	0.268	1.16	1.6	0.26	0.37	0.00548	0.01	0.04	316	0.0457	0.07	0.3	0.794	6	1	2.84	20.1	19.8	20.15	399.67	399.33	15.663	15.717	64.29	64.51	500.4	400	14	96.91	2.86	0.0413	1	111115
D	12	Y	1.39	2016-10-03	11:57:04	2143	0.209	0.9	1.34	0.2	0.31	0.00543	0.01	0.04	333	0.0453	0.07	0.3	0.794	6	1	2.84	20.1	19.8	20.15	399.7	399.43	15.667	15.72	64.3	64.52	500.3	400	14	96.91	2.86	0.0413	1	111115
D	12	Y	1.39	2016-10-03	11:57:10	2148.5	0.323	1.39	1.81	0.31	0.42	0.00544	0.01	0.04	300	0.0454	0.07	0.3	0.795	6	1	2.84	20.1	19.81	20.15	399.76	399.36	15.668	15.722	64.31	64.53	500.3	400	15	96.91	2.86	0.0413	1	111115
D	12	Y	1.39	2016-10-03	11:57:14	2153	0.348	1.5	1.94	0.34	0.45	0.005	0.01	0.04	283	0.0418	0.06	0.26	0.795	6	1	2.84	20.1	19.8	20.15	399.79	399.35	15.672	15.721	64.32	64.52	500.4	400	15	96.91	2.86	0.0413	1	111115
W	11	Y	1.8	2016-10-03	13:11:55	2642.5	2.26	7.53	7.8	2.25	2.34	0.0658	0.07	0.23	336	0.492	0.5	1.67	0.726	6	1	2.84	20.06	19.36	20.15	399.21	396.27	15.195	15.775	62.5	64.89	500.4	401	12	96.91	2.88	0.0231	1	111115
W	11	Y	1.8	2016-10-03	13:12:04	2653	2.3	7.67	7.93	2.29	2.38	0.0657	0.07	0.23	335	0.492	0.5	1.67	0.727	6	1	2.84	20.06	19.37	20.15	399.32	396.33	15.201	15.782	62.53	64.92	500.3	401	12	96.91	2.88	0.0231	1	111115
W	11	Y	1.8	2016-10-03	13:12:12	2660	2.18	7.27	7.57	2.18	2.27	0.0655	0.07	0.23	338	0.49	0.5	1.67	0.728	6	1	2.84	20.06	19.37	20.15	399.19	396.34	15.205	15.784	62.55	64.93	500.4	401	12	96.91	2.88	0.0231	1	111115
W	11	Y	1.8	2016-10-03	13:12:18	2666.5	2.18	7.27	7.57	2.18	2.27	0.0661	0.07	0.23	338	0.494	0.5	1.67	0.726	6	1	2.84	20.06	19.37	20.15	399.18	396.33	15.208	15.791	62.57	64.96	500.2	401	12	96.91	2.88	0.0231	1	111115
W	11	Y	1.8	2016-10-03	13:12:23	2671	2.17	7.23	7.5	2.16	2.25	0.0662	0.07	0.23	338	0.494	0.5	1.67	0.726	6	1	2.84	20.06	19.37	20.15	399.21	396.38	15.208	15.791	62.56	64.96	500.3	401	12	96.91	2.88	0.0231	1	111115
W	11	Y	1.8	2016-10-03	13:12:30	2678.5	2.24	7.47	7.77	2.24	2.33	0.0662	0.07	0.23	337	0.494	0.5	1.67	0.725	6	1	2.84	20.06	19.36	20.15	399.19	396.27	15.213	15.796	62.58	64.98	500.4	401	13	96.91	2.88	0.0231	1	111115
W	11	Y	1.8	2016-10-03	13:12:37	2686	2.2	7.33	7.63	2.2	2.29	0.0659	0.07	0.23	337	0.491	0.5	1.67	0.725	6	1	2.84	20.06	19.36	20.15	399.16	396.29	15.218	15.797	62.6	64.99	500.4	401	12	96.91	2.88	0.0231	1	111115
W	11	Y	1.8	2016-10-03	13:12:45	2693	2.29	7.63	7.93	2.29	2.38	0.0654	0.07	0.23	335	0.488	0.5	1.67	0.725	6	1	2.84	20.06	19.36	20.15	399.18	396.2	15.22	15.796	62.61	64.98	500.4	401	13	96.91	2.88	0.0231	1	111115
W	11	Y	1.8	2016-10-03	13:12:52	2700.5	2.27	7.57	7.87	2.27	2.36	0.0653	0.07	0.23	335	0.487	0.5	1.67	0.724	6	1	2.84	20.06	19.36	20.15	399.28	396.32	15.225	15.8	62.64	65	500.3	401	12	96.91	2.88	0.0231	1	111115
W	11	Y	1.8	2016-10-03	13:12:59	2707.5	2.31	7.7	8	2.31	2.4	0.0656	0.07	0.23	335	0.488	0.5	1.67	0.723	6	1	2.84	20.06	19.36	20.15	399.43	396.42	15.227	15.804	62.64	65.01	500.4	401	12	96.91	2.88	0.0231	1	111115
W	11	Y	1.8	2016-10-03	13:13:17	2725.5	2.24	7.47	7.77	2.24	2.33	0.0659	0.07	0.23	337	0.491	0.5	1.67	0.723	6	1	2.84	20.06	19.37	20.15	399.43	396.51	15.235	15.814	62.68	65.06	500.4	401	12	96.91	2.88	0.0231	1	111115
W	11	Y	1.8	2016-10-03	13:13:23	2731.5	2.3	7.67	7.93	2.29	2.38	0.0662	0.07	0.23	335	0.492	0.5	1.67	0.722	6	1	2.84	20.06	19.36	20.15	399.47	396.48	15.236	15.817	62.68	65.07	500.3	401	12	96.91	2.88	0.0231	1	111115
W	11	Y	1.8	2016-10-03	13:13:31	2739	2.23	7.43	7.7	2.22	2.31	0.0658	0.07	0.23	337	0.49	0.5	1.67	0.723	6	1	2.84	20.06	19.37	20.15	399.4	396.5	15.241	15.818	62.7	65.08	500.4	401	12	96.91	2.88	0.0231	1	111115
W	11	Y	1.8	2016-10-03	13:13:38	2746.5	2.27	7.57	7.87	2.27	2.36	0.0666	0.07	0.23	336	0.493	0.5	1.67	0.72	6	1	2.84	20.06	19.35	20.15	399.35	396.39	15.242	15.824	62.71	65.11	500.4	401	12	96.91	2.88	0.0231	1	111115
W	11	Y	1.8	2016-10-03	13:13:44	2751.5	2.16	7.2	7.5	2.16	2.25	0.0659	0.07	0.23	339	0.489	0.5	1.67	0.72	6	1	2.84	20.06	19.35	20.15	399.32	396.49	15.247	15.823	62.73	65.11	500.4	401	13	96.91	2.88	0.0231	1	111115
W	11	Y	1.8	2016-10-03	13:13:51	2759.5	2.26	7.53	7.83	2.26	2.35	0.0659	0.07	0.23	336	0.488	0.5	1.67	0.72	6	1	2.84	20.06	19.35	20.15	399.34	396.39	15.251	15.827	62.75	65.12	500.3	401	12	96.91	2.88	0.0231	1	111115
W	11	Y	1.8	2016-10-03	13:13:57	2765.5	2.28	7.6	7.9	2.28	2.37	0.0667	0.07	0.23	336	0.493	0.5	1.67	0.719	6	1	2.84	20.06	19.35	20.15	399.36	396.39	15.249	15.831	62.75	65.14	500.4	401	13	96.91	2.88	0.0231	1	111115
W	11	Y	1.8	2016-10-03	13:14:03	2771.5	2.28	7.6	7.9	2.28	2.37	0.0667	0.07	0.23	336	0.494	0.5	1.67	0.72	6	1	2.84	20.06	19.35	20.15	399.32	396.35	15.251	15.834	62.75	65.15	500.4	401	12	96.91	2.88	0.0231	1	111115
W	11	Y	1.8	2016-10-03	13:14:11	2780	2.23	7.43	7.73	2.23	2.32	0.067	0.07	0.23	338	0.496	0.5	1.67	0.72	6	1	2.84	20.06	19.36	20.15	399.28	396.37	15.255	15.841	62.77	65.18	500.4	401	13	96.91	2.88	0.0231	1	111115
W	11	Y	1.8	2016-10-03	13:14:21	2789.5	2.29	7.63	7.93	2.29	2.38	0.0667	0.07	0.23	336	0.493	0.5	1.67	0.719	6	1	2.84	20.06	19.35	20.15	399.35	396.37	15.261	15.843	62.8	65.19	500.4	401	12	96.91	2.88	0.0231	1	111115
W	11	Y	1.8	2016-10-03	13:14:26	2794.5	2.33	7.77	8.07	2.33	2.42	0.0666	0.07	0.23	335	0.492	0.5	1.67	0.719	6	1	2.84	20.06	19.35	20.15	399.48	396.45	15.262	15.843	62.81	65.19	500.4	401	13	96.91	2.88	0.0231	1	111115
W	11	Y	1.8	2016-10-03	13:14:32	2800.5	2.23	7.43	7.73	2.23	2.32	0.0666	0.07	0.23	337	0.492	0.5	1.67	0.718	6	1	2.84	20.06	19.35	20.15	399.38	396.47	15.266	15.847	62.81	65.2	500.3	401	12	96.91	2.88	0.0231	1	111115
W	11	Y	1.8	2016-10-03	13:14:37	2805.5	2.25	7.5	7.8	2.25	2.34	0.067	0.07	0.23	337	0.495	0.5	1.67	0.718	6	1	2.84	20.06	19.35	20.15	399.34	396.41	15.267	15.85	62.82	65.22	500.4	401	12	96.91	2.88	0.0231	1	111115
W	11	Y	1.8	2016-10-03	13:14:45	2814	2.26	7.53	7.83	2.26	2.35	0.0675	0.07	0.23	337	0.498	0.51	1.7	0.718	6	1	2.84	20.06	19.36	20.15	399.35	396.4	15.268	15.856	62.82	65.24	500.3	401	12	96.91	2.88	0.0231	1	111115
W	11	Y	1.8	2016-10-03	13:14:51	2820	2.25	7.5	7.8	2.25	2.34	0.0672	0.07	0.23	337	0.496	0.5	1.67	0.718	6	1	2.84	20.06	19.36	20.15	399.3	396.36	15.271	15.856	62.83	65.24	500.3	401	12	96.91	2.88	0.0231	1	111115
W	11	Y	1.8	2016-10-03	13:14:58	2826	2.24	7.47	7.73	2.23	2.32	0.0674	0.07	0.23	338	0.497	0.51	1.7	0.718	6	1	2.84	20.06	19.36	20.15	399.26	396.34	15.273	15.86	62.83	65.25	500.3	401	13	96.9	2.88	0.0231	1	111115
W	11	Y	1.8	2016-10-03	13:15:02	2831	2.23	7.43	7.7	2.22	2.31	0.0673	0.07	0.23	338	0.497	0.51	1.7	0.719	6	1	2.84	20.06	19.36	20.15	399.34	396.43	15.274	15.861	62.84	65.25	500.3	401	13	96.91	2.88	0.0231	1	111115
W	11	Y	1.8	2016-10-03	13:15:08	2837	2.27	7.57	7.87	2.27	2.36	0.0674	0.07	0.23	337	0.498	0.51	1.7	0.718	6	1	2.84	20.06	19.36	20.15	399.23	396.27	15.275	15.862	62.85	65.26	500.4	401	12	96.91	2.88	0.0231	1	111115
W	11	Y	1.8	2016-10-03	13:15:15	2843	2.25	7.5	7.77	2.24	2.33	0.0675	0.07	0.23	338	0.498	0.51	1.7	0.717	6	1	2.84	20.06	19.35	20.15	399.27	396.34	15.278	15.866	62.87	65.29	500.3	401	12	96.91	2.88	0.0231	1	111115
W	11	Y	1.8	2016-10-03	13:15:19	2848	2.23	7.43	7.7	2.22	2.31	0.0677	0.07	0.23	338	0.499	0.51	1.7	0.717	6	1	2.84	20.06	19.35	20.15	399.27	396.36	15.279	15.868	62.87	65.29	500.4	401	13	96.91	2.88	0.0231	1	111115
W	11	Y	1.8	2016-10-03	13:15:34	2863	2.25	7.5	7.77	2.24	2.33	0.0672	0.07	0.23	337	0.497	0.51	1.7	0.718	6	1	2.84	20.06	19.37	20.15	399.28	396.35	15.286	15.872	62.89	65.3	500.4	401	12	96.91	2.88	0.0231	1	111115
W	11	Y	1.8	2016-10-03	13:15:38	2867	2.39	7.97	8.23	2.38	2.47	0.0674	0.07	0.23	334	0.497	0.51	1.7	0.718	6	1	2.84	20.06	19.36	20.15	399.38	396.28	15.286	15.873	62.88	65.3	500.3	401	12	96.91	2.88	0.0231	1	111115
W	11	Y	1.8	2016-10-03	13:15:43	2872.5	2.24	7.47	7.73	2.23	2.32	0.0684	0.07	0.23	339	0.504	0.51	1.7	0.717	6	1	2.84	20.06	19.36	20.15	399.25	396.33	15.288	15.882	62.89	65.33	500.3	401	13	96.91	2.88	0.0231	1	111115
W	11	Y	1.8	2016-10-03	13:15:47	2877	2.21	7.37	7.63	2.2	2.29	0.0676	0.07	0.23	339	0.498	0.51	1.7	0.717	6	1	2.84	20.06	19.36	20.15	399.29	396.41	15.289	15.877	62.89	65.31	500.4	401	12	96.91	2.88	0.0231	1	111115
W	11	Y	1.8	2016-10-03	13:15:51	2880.5	2.42	8.07	8.37	2.42	2.51	0.0681	0.07	0.23	334	0.502	0.51	1.7	0.717	6	1	2.84	20.06	19.37	20.15	399.46	396.32	15.29	15.883	62.89	65.33	500.4	401	12	96.91	2.88	0.0231	1	111115
W	11	Y	1.8	2016-10-03	13:15:54	2883.5	2.39	7.97	8.27	2.39	2.48	0.0679	0.07	0.23	334	0.5	0.51	1.7	0.717	6	1	2.84	20.06	19.37	20.15	399.58	396.47	15.292	15.883	62.9	65.33	500.3	401	13	96.91	2.88	0.0231	1	111115
W	11	Y	1.8	2016-10-03	13:15:59	2888.5	2.28	7.6	7.9	2.28	2.37	0.0683	0.07	0.23	337	0.504	0.51	1.7	0.718	6	1	2.84	20.06	19.37	20.15	399.53	396.55	15.292	15.886	62.9	65.34	500.3	401	12	96.91	2.88	0.0231	1	111115
W	11	Y	1.8	2016-10-03	13:16:03	2892.5	2.29	7.63	7.93	2.29	2.38	0.0685	0.07	0.23	337	0.505	0.51	1.7	0.717	6	1	2.84	20.07	19.37	20.15	399.55	396.56	15.292	15.887	62.89	65.34	500.4	401	13	96.91	2.88	0.0231	1	111115
W	11	Y	1.8	2016-10-03	13:16:08	2897	2.29	7.63	7.9	2.28	2.37	0.0678	0.07	0.23	337	0.501	0.51	1.7	0.718	6	1	2.84	20.07	19.38	20.15	399.58	396.6	15.295	15.886	62.91	65.34	500.4	401	12	96.91	2.88	0.0231	1	111115
W	11	Y	1.8	2016-10-03	13:16:12	2901	2.29	7.63	7.93	2.29	2.38	0.0681	0.07	0.23	337	0.502	0.51	1.7	0.717	6	1	2.84	20.07	19.37	20.15	399.51	396.52	15.297	15.889	62.91	65.35	500.4	401	12	96.91	2.88	0.0231	1	111115
W	11	Y	1.8	2016-10-03	13:16:18	2907	2.21	7.37	7.67	2.21	2.3	0.0678	0.07	0.23	339	0.5	0.51	1.7	0.718	6	1	2.84	20.07	19.38	20.15	399.48	396.59	15.298	15.889	62.92	65.35	500.4	401	12	96.91	2.88	0.0231	1	111115
W	12	Y	1.7	2016-10-03	14:11:32	2705.5	2.22	7.84	8.12	2.23	2.3	0.148	0.15	0.53	367	1.09	1.09	3.85	0.735	6	1	2.84	20.11	19.16	20.15	399.67	396.48	14.105	15.392	57.86	63.14	500.4	400	13	96.9	2.82	0.0213	1	111115
W	12	Y	1.7	2016-10-03	14:11:38	2711.5	2.07	7.31	7.55	2.07	2.14	0.148	0.15	0.53	368	1.09	1.09	3.85	0.735	6	1	2.84	20.11	19.16	20.15	399.52	396.52	14.11	15.392	57.89	63.15	500.4	400	12	96.91	2.82	0.0213	1	111115
W	12	Y	1.7	2016-10-03	14:11:44	2718	2.19	7.73	7.94	2.18	2.25	0.147	0.15	0.53	367	1.08	1.08	3.81	0.735	6	1	2.84	20.11	19.16	20.15	399.56	396.43	14.115	15.393	57.9	63.14	500.4	400	13	96.9	2.82	0.0213	1	111115
W	12	Y	1.7	2016-10-03	14:11:54	2728	2.09	7.38	7.62	2.09	2.16	0.148	0.15	0.53	368	1.09	1.09	3.85	0.734	6	1	2.84	20.11	19.15	20.15	399.52	396.5	14.122	15.405	57.94	63.2	500.3	400	13	96.9	2.82	0.0213	1	111115
W	12	Y	1.7	2016-10-03	14:12:05	2738.5	2.22	7.84	8.08	2.22	2.29	0.147	0.15	0.53	367	1.08	1.08	3.81	0.734	6	1	2.84	20.11	19.16	20.15	399.61	396.43	14.13	15.408	57.97	63.21	500.3	400	14	96.9	2.82	0.0213	1	111115
W	12	Y	1.7	2016-10-03	14:12:11	2745	2.28	8.05	8.29	2.28	2.35	0.148	0.15	0.53	366	1.08	1.08	3.81	0.733	6	1	2.84	20.11	19.15	20.15	399.61	396.36	14.133	15.414	57.98	63.24	500.3	400	13	96.9	2.82	0.0213	1	111115
W	12	Y	1.7	2016-10-03	14:12:19	2752.5	2.21	7.8	8.08	2.22	2.29	0.148	0.15	0.53	367	1.08	1.08	3.81	0.733	6	1	2.84	20.1	19.15	20.15	399.53	396.36	14.137	15.416	58	63.25	500.4	400	12	96.9	2.82	0.0213	1	111115
W	12	Y	1.7	2016-10-03	14:12:25	2758.5	2.26	7.98	8.22	2.26	2.33	0.148	0.15	0.53	366	1.08	1.08	3.81	0.733	6	1	2.84	20.11	19.16	20.15	399.56	396.34	14.142	15.421	58.02	63.27	500.3	400	13	96.9	2.82	0.0213	1	111115
W	12	Y	1.7	2016-10-03	14:12:31	2764.5	2.17	7.66	7.94	2.18	2.25	0.148	0.15	0.53	367	1.08	1.08	3.81	0.732	6	1	2.84	20.11	19.16	20.15	399.5	396.37	14.143	15.423	58.02	63.27	500.3	400	13	96.9	2.82	0.0213	1	111115
W	12	Y	1.7	2016-10-03	14:12:38	2772	2.12	7.48	7.73	2.12	2.19	0.148	0.15	0.53	368	1.08	1.08	3.81	0.732	6	1	2.84	20.11	19.16	20.15	399.49	396.43	14.149	15.429	58.05	63.3	500.4	400	13	96.9	2.82	0.0213	1	111115
W	12	Y	1.7	2016-10-03	14:12:44	2778	2.18	7.69	7.94	2.18	2.25	0.148	0.15	0.53	367	1.08	1.08	3.81	0.732	6	1	2.84	20.11	19.16	20.15	399.58	396.45	14.153	15.431	58.06	63.3	500.3	400	13	96.9	2.82	0.0213	1	111115
W	12	Y	1.7	2016-10-03	14:12:50	2783.5	2.13	7.52	7.8	2.14	2.21	0.148	0.15	0.53	368	1.08	1.08	3.81	0.731	6	1	2.84	20.1	19.16	20.15	399.47	396.39	14.156	15.431	58.08	63.31	500.4	400	13	96.9	2.82	0.0213	1	111115
W	12	Y	1.7	2016-10-03	14:12:57	2791	2.11	7.45	7.73	2.12	2.19	0.148	0.15	0.53	368	1.08	1.08	3.81	0.731	6	1	2.84	20.1	19.16	20.15	399.47	396.42	14.159	15.434	58.09	63.32	500.3	400	13	96.9	2.82	0.0213	1	111115
W	12	Y	1.7	2016-10-03	14:13:05	2798.5	2.22	7.84	8.08	2.22	2.29	0.148	0.15	0.53	367	1.08	1.08	3.81	0.731	6	1	2.84	20.1	19.16	20.15	399.45	396.28	14.162	15.439	58.12	63.36	500.3	400	12	96.9	2.82	0.0213	1	111115
W	12	Y	1.7	2016-10-03	14:13:11	2804.5	2.12	7.48	7.73	2.12	2.19	0.148	0.15	0.53	368	1.08	1.08	3.81	0.73	6	1	2.84	20.1	19.15	20.15	399.36	396.3	14.166	15.441	58.14	63.37	500.3	400	13	96.9	2.82	0.0213	1	111115
W	12	Y	1.7	2016-10-03	14:13:18	2811.5	2.16	7.62	7.84	2.15	2.22	0.149	0.15	0.53	367	1.09	1.09	3.85	0.729	6	1	2.84	20.1	19.15	20.15	399.4	396.3	14.169	15.45	58.15	63.4	500.4	400	13	96.9	2.82	0.0213	1	111115
W	12	Y	1.7	2016-10-03	14:13:24	2818	2.23	7.87	8.08	2.22	2.29	0.149	0.15	0.53	367	1.08	1.08	3.81	0.728	6	1	2.84	20.1	19.15	20.15	399.44	396.26	14.171	15.451	58.16	63.41	500.4	400	13	96.9	2.82	0.0213	1	111115
W	12	Y	1.7	2016-10-03	14:13:30	2824	2.17	7.66	7.91	2.17	2.24	0.148	0.15	0.53	367	1.08	1.08	3.81	0.728	6	1	2.84	20.1	19.14	20.15	399.48	396.36	14.175	15.447	58.18	63.4	500.4	400	13	96.91	2.82	0.0213	1	111115
W	12	Y	1.7	2016-10-03	14:13:37	2830.5	2.1	7.41	7.66	2.1	2.17	0.149	0.15	0.53	368	1.08	1.08	3.81	0.728	6	1	2.84	20.1	19.15	20.15	399.4	396.37	14.177	15.456	58.2	63.45	500.2	400	13	96.9	2.82	0.0213	1	111115
W	12	Y	1.7	2016-10-03	14:13:43	2836.5	2.08	7.34	7.59	2.08	2.15	0.148	0.15	0.53	368	1.08	1.08	3.81	0.729	6	1	2.84	20.1	19.16	20.15	399.37	396.36	14.182	15.455	58.2	63.42	500.4	400	13	96.9	2.82	0.0213	1	111115
W	12	Y	1.7	2016-10-03	14:13:51	2844.5	2.07	7.31	7.55	2.07	2.14	0.148	0.15	0.53	368	1.08	1.08	3.81	0.728	6	1	2.84	20.1	19.15	20.15	399.45	396.45	14.186	15.461	58.22	63.45	500.4	400	13	96.9	2.82	0.0213	1	111115
W	12	Y	1.7	2016-10-03	14:13:57	2850.5	2.21	7.8	8.05	2.21	2.28	0.148	0.15	0.53	367	1.08	1.08	3.81	0.728	6	1	2.84	20.1	19.15	20.15	399.39	396.23	14.189	15.46	58.23	63.45	500.4	400	13	96.9	2.82	0.0213	1	111115
W	12	Y	1.7	2016-10-03	14:14:05	2858.5	2.15	7.59	7.84	2.15	2.22	0.148	0.15	0.53	367	1.07	1.07	3.78	0.728	6	1	2.84	20.1	19.15	20.15	399.43	396.34	14.193	15.462	58.25	63.46	500.4	400	13	96.9	2.82	0.0213	1	111115
W	12	Y	1.7	2016-10-03	14:14:12	2865.5	2.15	7.59	7.84	2.15	2.22	0.148	0.15	0.53	367	1.08	1.08	3.81	0.728	6	1	2.84	20.1	19.16	20.15	399.38	396.29	14.194	15.466	58.25	63.47	500.3	400	13	96.9	2.82	0.0213	1	111115
W	12	Y	1.7	2016-10-03	14:14:18	2872	2.14	7.55	7.8	2.14	2.21	0.149	0.15	0.53	368	1.08	1.08	3.81	0.727	6	1	2.84	20.1	19.16	20.15	399.42	396.34	14.199	15.475	58.27	63.51	500.4	400	14	96.9	2.82	0.0213	1	111115
W	12	Y	1.7	2016-10-03	14:14:24	2877.5	2.18	7.69	7.94	2.18	2.25	0.149	0.15	0.53	367	1.08	1.08	3.81	0.727	6	1	2.84	20.1	19.15	20.15	399.41	396.28	14.203	15.478	58.29	63.52	500.3	400	13	96.9	2.82	0.0213	1	111115
W	12	Y	1.7	2016-10-03	14:14:30	2883.5	2.08	7.34	7.59	2.08	2.15	0.149	0.15	0.53	368	1.08	1.08	3.81	0.726	6	1	2.84	20.1	19.15	20.15	399.32	396.31	14.204	15.483	58.29	63.54	500.4	400	13	96.91	2.82	0.0213	1	111115
W	12	Y	1.7	2016-10-03	14:14:36	2890	2.2	7.76	8.01	2.2	2.27	0.148	0.15	0.53	367	1.08	1.08	3.81	0.726	6	1	2.84	20.1	19.15	20.15	399.34	396.19	14.206	15.479	58.3	63.53	500.4	400	12	96.91	2.82	0.0213	1	111115
W	12	Y	1.7	2016-10-03	14:14:43	2896.5	2.12	7.48	7.73	2.12	2.19	0.148	0.15	0.53	368	1.08	1.08	3.81	0.726	6	1	2.84	20.1	19.15	20.15	399.31	396.26	14.211	15.481	58.33	63.54	500.4	400	12	96.91	2.82	0.0213	1	111115
W	12	Y	1.7	2016-10-03	14:14:53	2907	2.16	7.62	7.87	2.16	2.23	0.149	0.15	0.53	367	1.08	1.08	3.81	0.726	6	1	2.84	20.1	19.15	20.15	399.18	396.08	14.215	15.489	58.34	63.57	500.4	400	14	96.9	2.82	0.0213	1	111115

## Sheet: gas_exchange_empty_chambers1
before W8.sat	HHMMSS	FTime	Photo	Cond	Ci	Trmmol	VpdL	Area	StmRat	BLCond	Tair	Tleaf	TBlk	CO2R	CO2S	H2OR	H2OS	RH_R	RH_S	Flow	PARi	PARo	Press	CsMch	HsMch	StableF	Status
1	09:41:30	629.5	0.0263	-0.00462	403	-0.0398	0.818	6	1	2.84	20.15	19.9	20.15	399.12	399.11	15.668	15.621	64.11	63.92	500.3	399	14	96.94	2.87	0.0338	1	111115		ns	water-non-saturated leaves
2	09:41:37	636.5	-0.062	-0.00448	372	-0.0387	0.819	6	1	2.84	20.15	19.91	20.15	399.09	399.18	15.67	15.625	64.12	63.94	500.4	399	15	96.94	2.87	0.0338	1	111115		sat	water-saturated leaves
3	09:41:42	641.5	-0.00503	-0.00434	392	-0.0376	0.821	6	1	2.84	20.15	19.92	20.15	399.11	399.13	15.672	15.627	64.13	63.94	500.3	399	15	96.94	2.87	0.0338	1	111115		W8, D10, etc.	pots
4	09:41:49	649	-0.0531	-0.00507	377	-0.0434	0.811	6	1	2.84	20.15	19.85	20.15	399.09	399.18	15.674	15.623	64.14	63.93	500.3	399	14	96.94	2.87	0.0338	1	111115			average values
5	09:41:55	654.5	-0.0626	-0.00508	374	-0.0436	0.813	6	1	2.84	20.15	19.87	20.15	399.08	399.17	15.676	15.625	64.15	63.94	500.3	399	14	96.94	2.87	0.0338	1	111115
6	09:42:02	662	-0.0905	-0.00451	362	-0.0387	0.814	6	1	2.84	20.15	19.88	20.15	399.07	399.2	15.679	15.633	64.16	63.97	500.3	399	13	96.94	2.87	0.0338	1	111115
7	09:42:06	665.5	-0.13	-0.00465	349	-0.0398	0.812	6	1	2.84	20.15	19.86	20.15	398.95	399.12	15.677	15.63	64.16	63.97	500.3	399	14	96.94	2.87	0.0338	1	111115
8	09:42:10	670	-0.00306	-0.00533	393	-0.0454	0.808	6	1	2.84	20.15	19.84	20.15	399.13	399.16	15.681	15.628	64.17	63.95	500.3	399	14	96.94	2.87	0.0338	1	111115
9	09:42:17	677	-0.117	-0.00424	350	-0.0363	0.814	6	1	2.84	20.15	19.88	20.15	399.06	399.22	15.684	15.641	64.18	64	500.3	399	15	96.94	2.87	0.0338	1	111115
10	09:42:22	681.5	-0.101	-0.00447	358	-0.0384	0.813	6	1	2.84	20.15	19.88	20.15	399.05	399.19	15.686	15.641	64.18	64	500.3	399	15	96.94	2.87	0.0338	1	111115
11	09:42:31	691	-0.128	-0.00449	349	-0.0383	0.808	6	1	2.84	20.15	19.85	20.15	399.09	399.26	15.688	15.643	64.19	64.01	500.3	399	14	96.94	2.87	0.0338	1	111115
12	09:42:40	699.5	-0.0928	-0.00426	359	-0.0366	0.813	6	1	2.84	20.16	19.89	20.15	398.98	399.1	15.693	15.649	64.2	64.03	500.3	399	13	96.94	2.87	0.0338	1	111115
13	09:42:46	705.5	-0.0617	-0.00411	370	-0.0355	0.82	6	1	2.84	20.15	19.94	20.15	399.07	399.16	15.693	15.651	64.21	64.04	500.3	399	14	96.94	2.87	0.0338	1	111115
14	09:42:50	709.5	-0.084	-0.00418	362	-0.036	0.817	6	1	2.84	20.16	19.92	20.15	399.03	399.15	15.692	15.65	64.21	64.03	500.3	399	14	96.94	2.87	0.0338	1	111115
15	09:42:56	715.5	-0.123	-0.00452	351	-0.0391	0.819	6	1	2.84	20.16	19.93	20.15	398.89	399.05	15.695	15.648	64.21	64.03	500.3	399	15	96.94	2.87	0.0338	1	111115
16	09:43:01	720	-0.204	-0.00495	328	-0.0426	0.817	6	1	2.84	20.16	19.91	20.15	398.69	398.96	15.698	15.647	64.23	64.02	500.3	399	14	96.94	2.87	0.0338	1	111115
17	09:43:08	727.5	-0.0679	-0.00454	370	-0.0388	0.812	6	1	2.84	20.16	19.88	20.15	398.71	398.81	15.699	15.654	64.23	64.05	500.3	399	14	96.94	2.87	0.0338	1	111115
18	09:43:17	736.5	-0.0513	-0.00476	376	-0.0407	0.812	6	1	2.84	20.15	19.88	20.15	398.79	398.87	15.703	15.655	64.25	64.06	500.3	399	14	96.94	2.87	0.0338	1	111115
19	09:43:25	744.5	-0.083	-0.00439	364	-0.0372	0.803	6	1	2.84	20.15	19.82	20.15	398.74	398.85	15.704	15.66	64.26	64.08	500.3	399	14	96.94	2.87	0.0338	1	111115
20	09:43:36	756	-0.17	-0.00452	334	-0.039	0.819	6	1	2.84	20.15	19.94	20.15	398.74	398.96	15.709	15.663	64.29	64.1	500.3	399	15	96.94	2.87	0.0338	1	111115
21	09:43:45	764.5	-0.0734	-0.00456	368	-0.0391	0.814	6	1	2.84	20.15	19.9	20.15	398.69	398.79	15.711	15.664	64.29	64.1	500.3	399	14	96.94	2.87	0.0338	1	111115
22	09:43:53	772.5	-0.066	-0.00364	365	-0.0318	0.827	6	1	2.84	20.15	20	20.15	398.68	398.78	15.713	15.676	64.31	64.16	500.3	399	14	96.94	2.87	0.0338	1	111115
23	09:43:58	778	-0.0864	-0.00382	357	-0.0333	0.828	6	1	2.84	20.15	20.01	20.15	398.64	398.76	15.715	15.676	64.32	64.16	500.2	399	14	96.94	2.87	0.0338	1	111115
24	09:44:03	782.5	-0.0708	-0.00457	369	-0.0391	0.812	6	1	2.84	20.15	19.89	20.15	398.57	398.67	15.716	15.67	64.33	64.14	500.3	399	14	96.94	2.87	0.0338	1	111115
25	09:44:06	784.5	-0.039	-0.00467	380	-0.0397	0.807	6	1	2.84	20.15	19.86	20.15	398.62	398.68	15.717	15.67	64.33	64.14	500.3	399	14	96.94	2.87	0.0338	1	111115
26	09:44:10	790	-0.109	-0.00479	357	-0.0407	0.804	6	1	2.84	20.15	19.84	20.15	398.48	398.63	15.718	15.67	64.34	64.14	500.4	399	15	96.94	2.87	0.0338	1	111115
27	09:44:15	794.5	0.0962	-0.00485	425	-0.0412	0.806	6	1	2.84	20.15	19.85	20.15	398.86	398.77	15.72	15.671	64.34	64.14	500.3	399	14	96.94	2.87	0.0338	1	111115
28	09:44:20	799.5	-0.106	-0.00492	359	-0.0418	0.805	6	1	2.84	20.15	19.84	20.15	398.65	398.8	15.721	15.672	64.35	64.14	500.3	399	14	96.94	2.87	0.0338	1	111115
29	09:44:24	804	-0.0896	-0.00496	365	-0.0412	0.789	6	1	2.84	20.15	19.73	20.15	398.67	398.79	15.722	15.673	64.35	64.15	500.4	399	13	96.94	2.87	0.0338	1	111115
30	09:44:28	807.5	-0.0447	-0.00491	379	-0.0408	0.788	6	1	2.84	20.15	19.73	20.15	398.75	398.83	15.724	15.676	64.35	64.16	500.3	399	14	96.94	2.87	0.0338	1	111115
before W8.sat		721.667	-0.0750797	-0.00457333	367.233	-0.03914
after D10.ns, before D4.ns	HHMMSS	FTime	Photo	Cond	Ci	Trmmol	VpdL	Area	StmRat	BLCond	Tair	Tleaf	TBlk	CO2R	CO2S	H2OR	H2OS	RH_R	RH_S	Flow	PARi	PARo	Press	CsMch	HsMch	StableF	Status
1	16:25:05	46	-0.0696	-0.000876	268	-0.00851	0.915	6	1	2.84	20.17	19.79	20.15	400.05	400.14	14.583	14.573	59.14	59.1	500.4	401	7	96.15	2.95	0.0706	1	111115
2	16:25:11	51.5	-0.0854	-0.00105	264	-0.0101	0.913	6	1	2.84	20.17	19.78	20.15	400.12	400.22	14.584	14.572	59.14	59.1	500.3	401	7	96.15	2.95	0.0706	1	111115
3	16:25:16	56.5	-0.07	-0.00115	297	-0.0111	0.914	6	1	2.84	20.17	19.78	20.15	400.07	400.16	14.585	14.572	59.15	59.1	500.3	401	7	96.15	2.95	0.0706	1	111115
4	16:25:24	64.5	-0.113	-0.00091	197	-0.00881	0.913	6	1	2.84	20.16	19.78	20.15	400.03	400.17	14.587	14.577	59.17	59.12	500.3	401	7	96.15	2.95	0.0706	1	111115
5	16:25:30	71	-0.0729	-0.00134	308	-0.013	0.913	6	1	2.84	20.16	19.77	20.15	400.1	400.2	14.59	14.574	59.18	59.11	500.4	401	7	96.15	2.95	0.0706	1	111115
6	16:25:35	75.5	-0.0655	-0.00113	302	-0.011	0.913	6	1	2.84	20.16	19.78	20.15	400.05	400.14	14.591	14.578	59.18	59.13	500.6	401	7	96.15	2.95	0.0706	1	111115
7	16:25:39	80	-0.133	-0.000813	135	-0.00787	0.912	6	1	2.84	20.16	19.77	20.15	400	400.17	14.589	14.58	59.18	59.14	500.3	401	7	96.15	2.95	0.0706	1	111115
8	16:25:47	87.5	0.0332	-0.00162	426	-0.0157	0.913	6	1	2.84	20.16	19.78	20.15	400.12	400.09	14.594	14.575	59.2	59.12	500.4	401	7	96.15	2.95	0.0706	1	111115
9	16:25:52	92.5	-0.112	-0.001	217	-0.00967	0.91	6	1	2.84	20.16	19.76	20.15	400.07	400.21	14.59	14.578	59.18	59.13	500.4	401	7	96.15	2.95	0.0706	1	111115
10	16:25:57	98	-0.126	-0.00112	216	-0.0109	0.911	6	1	2.84	20.16	19.77	20.15	400.09	400.24	14.59	14.577	59.18	59.13	500.4	401	7	96.15	2.95	0.0706	1	111115
11	16:26:01	102	-0.0439	-0.00111	331	-0.0107	0.912	6	1	2.84	20.16	19.77	20.15	400.1	400.16	14.589	14.577	59.18	59.13	500.3	401	7	96.15	2.95	0.0706	1	111115
12	16:26:06	107	-0.149	-0.000969	150	-0.00936	0.91	6	1	2.84	20.16	19.76	20.15	400.06	400.25	14.589	14.578	59.18	59.14	500.3	401	7	96.15	2.95	0.0706	1	111115
13	16:26:11	111.5	-0.124	-0.000966	190	-0.00933	0.91	6	1	2.84	20.16	19.76	20.15	400.08	400.23	14.589	14.578	59.18	59.13	500.4	401	7	96.15	2.95	0.0706	1	111115
14	16:26:15	115.5	-0.0377	-0.00118	343	-0.0114	0.911	6	1	2.84	20.16	19.76	20.15	400.11	400.16	14.589	14.575	59.18	59.12	500.4	401	7	96.15	2.95	0.0706	1	111115
15	16:26:21	122	-0.152	-0.000529	-61.6	-0.00511	0.911	6	1	2.84	20.16	19.77	20.15	400.06	400.24	14.587	14.581	59.18	59.16	500.4	401	7	96.15	2.95	0.0706	1	111115
16	16:26:28	128.5	-0.0954	-0.00121	269	-0.0116	0.909	6	1	2.84	20.16	19.75	20.15	400.04	400.15	14.59	14.576	59.2	59.14	500.4	401	7	96.15	2.95	0.0706	1	111115
17	16:26:33	134	-0.0364	-0.00116	344	-0.0112	0.909	6	1	2.84	20.16	19.75	20.15	400.17	400.22	14.589	14.576	59.19	59.14	500.4	401	7	96.15	2.95	0.0706	1	111115
18	16:26:38	139	-0.103	-0.00104	236	-0.01	0.908	6	1	2.84	20.16	19.75	20.15	400.08	400.21	14.589	14.577	59.19	59.14	500.3	401	7	96.15	2.95	0.0706	1	111115
19	16:26:43	144	-0.119	-0.00107	218	-0.0104	0.909	6	1	2.84	20.16	19.75	20.15	400.13	400.28	14.589	14.577	59.19	59.14	500.3	401	7	96.15	2.95	0.0706	1	111115
20	16:26:48	149	-0.196	-0.00107	103	-0.0103	0.909	6	1	2.84	20.16	19.75	20.15	400.02	400.26	14.589	14.577	59.19	59.14	500.3	401	7	96.15	2.95	0.0706	1	111115
21	16:26:53	154	-0.135	-0.00107	193	-0.0103	0.91	6	1	2.84	20.16	19.76	20.15	400	400.17	14.591	14.578	59.19	59.15	500.4	401	7	96.15	2.95	0.0706	1	111115
22	16:26:59	159.5	-0.0578	-0.00114	313	-0.011	0.911	6	1	2.84	20.16	19.77	20.15	400.1	400.18	14.589	14.576	59.19	59.14	500.4	401	7	96.15	2.95	0.0706	1	111115
23	16:27:05	165.5	-0.107	-0.000703	151	-0.00679	0.911	6	1	2.84	20.16	19.77	20.15	400.11	400.24	14.588	14.58	59.18	59.15	500.3	401	7	96.15	2.95	0.0706	1	111115
24	16:27:13	173.5	-0.0559	-0.000661	260	-0.0064	0.912	6	1	2.84	20.16	19.77	20.15	400.04	400.11	14.587	14.579	59.18	59.15	500.3	401	7	96.15	2.95	0.0706	1	111115
25	16:27:18	179	-0.109	-0.000734	159	-0.00709	0.91	6	1	2.84	20.16	19.76	20.15	399.98	400.12	14.586	14.578	59.18	59.15	500.3	401	7	96.15	2.95	0.0706	1	111115
26	16:27:23	183.5	-0.149	-0.000791	95.2	-0.00764	0.91	6	1	2.84	20.16	19.76	20.15	400.01	400.19	14.587	14.578	59.18	59.14	500.4	401	7	96.15	2.95	0.0706	1	111115
27	16:27:28	188.5	-0.104	-0.00102	232	-0.00985	0.913	6	1	2.84	20.16	19.78	20.15	400.09	400.22	14.586	14.575	59.18	59.14	500.4	401	7	96.15	2.95	0.0706	1	111115
28	16:27:32	192.5	-0.163	-0.000908	109	-0.00879	0.913	6	1	2.84	20.16	19.78	20.15	400.02	400.22	14.585	14.574	59.18	59.14	500.4	401	7	96.15	2.95	0.0706	1	111115
29	16:27:38	198.5	-0.0249	-0.00107	357	-0.0104	0.913	6	1	2.84	20.16	19.78	20.15	400.04	400.08	14.585	14.573	59.18	59.13	500.4	401	7	96.15	2.95	0.0706	1	111115
30	16:27:43	204	-0.173	-0.0008	50.4	-0.00775	0.913	6	1	2.84	20.16	19.77	20.15	399.99	400.2	14.584	14.575	59.18	59.14	500.4	401	7	96.15	2.95	0.0706	1	111115
after D10.ns, before D4.ns			-0.0983067	-0.001007	222.4	-0.00973567
before D9.ns	HHMMSS	FTime	Photo	Cond	Ci	Trmmol	VpdL	Area	StmRat	BLCond	Tair	Tleaf	TBlk	CO2R	CO2S	H2OR	H2OS	RH_R	RH_S	Flow	PARi	PARo	Press	CsMch	HsMch	StableF	Status
1	10:41:09	462.5	-0.307	-0.00488	295	-0.046	0.886	6	1	2.84	20.17	19.79	20.15	400.26	400.65	14.947	14.893	60.55	60.33	500.3	400	5	96.06	3.23	0.0411	1	111115
2	10:41:15	469	-0.136	-0.00491	351	-0.0462	0.884	6	1	2.84	20.17	19.78	20.15	400.32	400.51	14.954	14.9	60.58	60.36	500.3	400	5	96.06	3.23	0.0411	1	111115
3	10:41:23	476.5	-0.323	-0.00502	293	-0.0472	0.884	6	1	2.84	20.17	19.79	20.15	400.3	400.71	14.964	14.908	60.62	60.39	500.3	400	5	96.06	3.23	0.0411	1	111115
4	10:41:30	484	-0.138	-0.00487	350	-0.0458	0.883	6	1	2.84	20.17	19.79	20.15	400.54	400.72	14.971	14.917	60.64	60.42	500.4	400	5	96.06	3.23	0.0411	1	111115
5	10:41:36	489.5	-0.178	-0.00502	338	-0.0472	0.884	6	1	2.84	20.17	19.79	20.15	400.57	400.81	14.975	14.919	60.66	60.43	500.3	400	5	96.06	3.23	0.0411	1	111115
6	10:41:42	495.5	-0.304	-0.0052	302	-0.0488	0.883	6	1	2.84	20.17	19.79	20.15	400.54	400.93	14.982	14.925	60.68	60.45	500.3	400	5	96.06	3.23	0.0411	0.7	111115
7	10:41:46	499.5	-0.329	-0.005	291	-0.0469	0.882	6	1	2.84	20.17	19.79	20.15	400.5	400.91	14.988	14.932	60.7	60.48	500.3	400	5	96.06	3.23	0.0411	1	111115
8	10:41:50	504	-0.283	-0.00516	308	-0.0485	0.882	6	1	2.84	20.17	19.79	20.15	400.53	400.9	14.991	14.934	60.72	60.48	500.3	400	5	96.06	3.23	0.0411	1	111115
9	10:41:55	509	-0.284	-0.0053	310	-0.0497	0.882	6	1	2.84	20.17	19.79	20.15	400.6	400.96	14.996	14.937	60.74	60.5	500.3	400	5	96.06	3.23	0.0411	1	111115
10	10:41:59	513	-0.332	-0.00504	291	-0.0472	0.881	6	1	2.84	20.17	19.79	20.15	400.54	400.96	15	14.944	60.75	60.52	500.4	400	5	96.06	3.23	0.0411	1	111115
11	10:42:05	518.5	-0.279	-0.00454	297	-0.0425	0.88	6	1	2.84	20.17	19.79	20.15	400.55	400.91	15.004	14.954	60.77	60.57	500.4	400	5	96.06	3.23	0.0411	1	111115
12	10:42:12	526	-0.306	-0.00548	306	-0.0513	0.88	6	1	2.84	20.17	19.79	20.15	400.5	400.89	15.014	14.954	60.81	60.56	500.4	400	5	96.06	3.23	0.0411	1	111115
13	10:42:18	532	-0.265	-0.00544	318	-0.0509	0.88	6	1	2.84	20.17	19.79	20.15	400.57	400.91	15.018	14.958	60.82	60.58	500.4	400	5	96.06	3.23	0.0411	1	111115
14	10:42:22	536	-0.28	-0.00507	307	-0.0474	0.879	6	1	2.84	20.17	19.79	20.15	400.54	400.89	15.021	14.965	60.84	60.61	500.3	400	5	96.06	3.23	0.0411	1	111115
15	10:42:27	540.5	-0.206	-0.00511	331	-0.0478	0.878	6	1	2.84	20.17	19.79	20.15	400.56	400.83	15.024	14.968	60.85	60.62	500.3	400	5	96.06	3.23	0.0411	1	111115
16	10:42:32	545.5	-0.221	-0.00547	331	-0.0511	0.878	6	1	2.84	20.17	19.79	20.15	400.56	400.85	15.032	14.971	60.88	60.63	500.3	400	5	96.06	3.23	0.0411	1	111115
17	10:42:38	551.5	-0.306	-0.00525	302	-0.049	0.878	6	1	2.84	20.17	19.79	20.15	400.51	400.9	15.037	14.98	60.9	60.66	500.4	400	5	96.06	3.23	0.0411	1	111115
18	10:42:44	558	-0.236	-0.00523	323	-0.0488	0.877	6	1	2.84	20.17	19.79	20.15	400.59	400.89	15.045	14.987	60.93	60.7	500.3	400	5	96.06	3.23	0.0411	1	111115
19	10:42:49	562.5	-0.178	-0.00557	344	-0.052	0.876	6	1	2.84	20.17	19.79	20.15	400.6	400.84	15.049	14.987	60.95	60.7	500.4	400	6	96.06	3.23	0.0411	1	111115
20	10:42:55	568.5	-0.325	-0.00517	295	-0.0481	0.876	6	1	2.84	20.17	19.79	20.15	400.51	400.92	15.054	14.997	60.97	60.74	500.4	400	5	96.06	3.23	0.0411	1	111115
21	10:43:00	574	-0.252	-0.00512	317	-0.0477	0.875	6	1	2.84	20.17	19.79	20.15	400.5	400.83	15.06	15.004	61	60.77	500.3	400	5	96.06	3.23	0.0411	1	111115
22	10:43:06	579.5	-0.249	-0.00523	320	-0.0487	0.875	6	1	2.84	20.17	19.79	20.15	400.51	400.83	15.066	15.008	61.01	60.78	500.4	400	5	96.06	3.23	0.0411	1	111115
23	10:43:12	585.5	-0.322	-0.00519	297	-0.0483	0.874	6	1	2.84	20.17	19.79	20.15	400.44	400.85	15.072	15.015	61.04	60.81	500.4	400	5	96.06	3.23	0.0411	1	111115
24	10:43:18	591.5	-0.283	-0.00541	312	-0.0503	0.874	6	1	2.84	20.18	19.79	20.15	400.45	400.82	15.077	15.017	61.05	60.81	500.3	400	5	96.06	3.23	0.0411	1	111115
25	10:43:21	595	-0.232	-0.00501	321	-0.0466	0.873	6	1	2.84	20.18	19.79	20.15	400.52	400.82	15.08	15.025	61.06	60.84	500.3	400	5	96.06	3.23	0.0411	1	111115
26	10:43:26	600	-0.232	-0.00551	328	-0.0511	0.873	6	1	2.84	20.17	19.79	20.15	400.51	400.82	15.088	15.027	61.1	60.85	500.3	400	5	96.06	3.23	0.0411	1	111115
27	10:43:31	605	-0.266	-0.00566	321	-0.0525	0.872	6	1	2.84	20.17	19.79	20.15	400.48	400.82	15.093	15.031	61.12	60.87	500.3	400	5	96.06	3.23	0.0411	1	111115
28	10:43:38	611.5	-0.28	-0.0059	320	-0.0548	0.872	6	1	2.84	20.18	19.79	20.15	400.44	400.81	15.102	15.037	61.15	60.89	500.3	400	5	96.06	3.23	0.0411	1	111115
29	10:43:43	616.5	-0.267	-0.00568	320	-0.0526	0.872	6	1	2.84	20.18	19.79	20.15	400.51	400.85	15.107	15.045	61.18	60.92	500.4	400	5	96.06	3.23	0.0411	1	111115
30	10:43:48	621.5	-0.328	-0.00606	309	-0.0562	0.871	6	1	2.84	20.17	19.79	20.15	400.5	400.92	15.114	15.048	61.2	60.94	500.4	400	5	96.06	3.23	0.0411	1	111115
before D9.ns			-0.264233	-0.00525	314.933	-0.04904
before D9.sat	HHMMSS	FTime	Photo	Cond	Ci	Trmmol	VpdL	Area	StmRat	BLCond	Tair	Tleaf	TBlk	CO2R	CO2S	H2OR	H2OS	RH_R	RH_S	Flow	PARi	PARo	Press	CsMch	HsMch	StableF	Status
1	10:15:00	111	0.0161	-0.00239	404	-0.026	1.03	6	1	2.84	20.22	19.98	20.15	399.78	399.77	13.534	13.503	55.21	55.09	500.3	400	13	97.07	2.91	0.0461	1	111115
2	10:15:04	115	-0.0629	-0.00263	355	-0.0285	1.03	6	1	2.84	20.22	19.98	20.15	399.7	399.79	13.536	13.503	55.23	55.09	500.3	400	13	97.07	2.91	0.0461	1	111115
3	10:15:09	120	0.0305	-0.00237	413	-0.0257	1.03	6	1	2.84	20.23	19.98	20.15	399.8	399.78	13.537	13.507	55.22	55.1	500.3	400	13	97.08	2.91	0.0461	1	111115
4	10:15:14	124.5	-0.0452	-0.00269	366	-0.0292	1.03	6	1	2.84	20.22	19.98	20.15	399.74	399.81	13.54	13.505	55.24	55.1	500.3	400	13	97.08	2.91	0.0461	1	111115
5	10:15:17	128.5	-0.127	-0.00263	317	-0.0286	1.03	6	1	2.84	20.22	19.98	20.15	399.71	399.87	13.54	13.506	55.25	55.11	500.4	400	13	97.08	2.91	0.0461	1	111115
6	10:15:22	133	-0.243	-0.00302	266	-0.0327	1.03	6	1	2.84	20.22	19.97	20.15	399.6	399.91	13.545	13.506	55.26	55.11	500.3	400	13	97.08	2.91	0.0461	1	111115
7	10:15:26	137	-0.0209	-0.00297	382	-0.0321	1.03	6	1	2.84	20.22	19.95	20.15	399.72	399.76	13.545	13.507	55.27	55.12	500.4	400	13	97.08	2.91	0.0461	1	111115
8	10:15:30	141	0.0814	-0.00287	438	-0.031	1.03	6	1	2.84	20.22	19.95	20.15	399.8	399.71	13.545	13.508	55.27	55.12	500.3	400	13	97.08	2.91	0.0461	1	111115
9	10:15:34	145	-0.0885	-0.00259	339	-0.028	1.03	6	1	2.84	20.22	19.95	20.15	399.68	399.8	13.543	13.51	55.26	55.13	500.3	400	13	97.08	2.91	0.0461	1	111115
10	10:15:41	152	0.00117	-0.00272	394	-0.0293	1.03	6	1	2.84	20.22	19.95	20.15	399.74	399.75	13.546	13.511	55.27	55.12	500.4	400	13	97.08	2.91	0.0461	1	111115
11	10:15:46	156.5	-0.0594	-0.00266	358	-0.0287	1.03	6	1	2.84	20.22	19.95	20.15	399.75	399.83	13.547	13.513	55.27	55.14	500.4	400	13	97.07	2.91	0.0461	1	111115
12	10:15:50	161	-0.0863	-0.00304	348	-0.0328	1.03	6	1	2.84	20.22	19.94	20.15	399.64	399.76	13.549	13.51	55.28	55.13	500.3	400	13	97.08	2.91	0.0461	1	111115
13	10:15:56	167	-0.0197	-0.00283	382	-0.0306	1.03	6	1	2.84	20.22	19.95	20.15	399.71	399.75	13.552	13.515	55.3	55.15	500.4	400	13	97.08	2.91	0.0461	1	111115
14	10:16:05	176	-0.0556	-0.00311	365	-0.0336	1.03	6	1	2.84	20.22	19.95	20.15	399.66	399.74	13.556	13.516	55.32	55.16	500.4	400	14	97.08	2.91	0.0461	1	111115
15	10:16:12	182.5	-0.0709	-0.00351	361	-0.038	1.03	6	1	2.84	20.22	19.95	20.15	399.63	399.73	13.561	13.516	55.34	55.15	500.3	400	13	97.08	2.91	0.0461	1	111115
16	10:16:19	190	0.0314	-0.00328	408	-0.0354	1.03	6	1	2.84	20.22	19.95	20.15	399.7	399.68	13.566	13.524	55.35	55.18	500.3	400	13	97.08	2.91	0.0461	1	111115
17	10:16:25	196.5	-0.0773	-0.0033	356	-0.0356	1.03	6	1	2.84	20.22	19.95	20.15	399.6	399.71	13.569	13.527	55.36	55.19	500.3	400	13	97.07	2.91	0.0461	1	111115
18	10:16:32	202.5	-0.055	-0.00332	367	-0.0357	1.02	6	1	2.84	20.22	19.94	20.15	399.59	399.67	13.572	13.53	55.38	55.21	500.3	400	13	97.08	2.91	0.0461	1	111115
19	10:16:41	212.5	-0.00776	-0.00305	389	-0.0328	1.02	6	1	2.84	20.22	19.94	20.15	399.65	399.67	13.576	13.537	55.4	55.24	500.4	400	13	97.08	2.91	0.0461	1	111115
20	10:16:48	219	-0.013	-0.00352	387	-0.0378	1.02	6	1	2.84	20.22	19.93	20.15	399.72	399.76	13.582	13.537	55.43	55.25	500.3	400	13	97.07	2.91	0.0461	1	111115
21	10:16:55	225.5	-0.0634	-0.00327	362	-0.0351	1.02	6	1	2.84	20.22	19.93	20.15	399.68	399.77	13.584	13.543	55.43	55.26	500.3	400	13	97.07	2.91	0.0461	1	111115
22	10:17:00	230.5	-0.11	-0.00336	341	-0.0361	1.02	6	1	2.84	20.22	19.93	20.15	399.65	399.8	13.586	13.544	55.44	55.27	500.3	400	13	97.08	2.91	0.0461	1	111115
23	10:17:05	236	-0.00605	-0.00333	390	-0.0357	1.02	6	1	2.84	20.22	19.92	20.15	399.7	399.72	13.593	13.551	55.47	55.3	500.4	400	13	97.08	2.91	0.0461	1	111115
24	10:17:12	242.5	0.0322	-0.00323	409	-0.0347	1.02	6	1	2.84	20.22	19.93	20.15	399.76	399.74	13.595	13.554	55.48	55.31	500.3	400	13	97.08	2.91	0.0461	1	111115
25	10:17:18	248.5	-0.0302	-0.00349	379	-0.0375	1.02	6	1	2.84	20.22	19.93	20.15	399.7	399.76	13.598	13.554	55.49	55.31	500.4	400	13	97.08	2.91	0.0461	1	111115
26	10:17:22	252.5	0.0303	-0.00334	408	-0.0357	1.02	6	1	2.84	20.22	19.92	20.15	399.91	399.89	13.601	13.559	55.51	55.34	500.4	400	13	97.08	2.91	0.0461	1	111115
27	10:17:27	258	0.0437	-0.00351	413	-0.0376	1.02	6	1	2.84	20.22	19.92	20.15	399.98	399.94	13.605	13.561	55.53	55.35	500.3	400	13	97.08	2.91	0.0461	1	111115
28	10:17:33	264	0.024	-0.00355	404	-0.0379	1.02	6	1	2.84	20.22	19.91	20.15	399.98	399.97	13.609	13.564	55.55	55.37	500.3	400	13	97.08	2.91	0.0461	1	111115
29	10:17:39	269.5	-0.147	-0.00342	325	-0.0365	1.02	6	1	2.84	20.22	19.91	20.15	399.88	400.08	13.613	13.57	55.57	55.39	500.3	400	14	97.08	2.91	0.0461	1	111115
30	10:17:44	275	-0.0905	-0.00322	349	-0.0344	1.02	6	1	2.84	20.22	19.91	20.15	399.86	399.99	13.615	13.574	55.57	55.41	500.4	400	14	97.08	2.91	0.0461	1	111115
before D9.sat			-0.039628	-0.003074	372.5	-0.03311
before D26.sat	HHMMSS	FTime	Photo	Cond	Ci	Trmmol	VpdL	Area	StmRat	BLCond	Tair	Tleaf	TBlk	CO2R	CO2S	H2OR	H2OS	RH_R	RH_S	Flow	PARi	PARo	Press	CsMch	HsMch	StableF	Status
1	11:05:51	287.5	-0.00475	-0.002	388	-0.0231	1.09	6	1	2.84	20.21	19.9	20.15	398.62	398.64	12.896	12.868	52.24	52.13	500.3	400	11	96.28	2.87	0.0464	1	111115
2	11:05:55	291.5	-0.0783	-0.00221	335	-0.0257	1.09	6	1	2.84	20.21	19.9	20.15	398.63	398.73	12.897	12.866	52.24	52.11	500.3	400	11	96.28	2.87	0.0464	1	111115
3	11:05:59	295.5	0.0987	-0.00182	477	-0.021	1.09	6	1	2.84	20.21	19.9	20.15	398.71	398.6	12.896	12.871	52.23	52.13	500.4	400	11	96.28	2.87	0.0464	1	111115
4	11:06:04	300.5	0.167	-0.00248	498	-0.0287	1.09	6	1	2.84	20.21	19.9	20.15	398.89	398.7	12.898	12.864	52.25	52.11	500.3	400	11	96.28	2.87	0.0464	1	111115
5	11:06:09	305.5	0.0314	-0.00251	411	-0.0291	1.09	6	1	2.84	20.21	19.9	20.15	398.87	398.85	12.901	12.866	52.26	52.12	500.3	400	11	96.28	2.87	0.0464	1	111115
6	11:06:13	310	0.126	-0.00217	483	-0.0251	1.09	6	1	2.84	20.21	19.9	20.15	399.01	398.87	12.904	12.874	52.27	52.15	500.3	400	11	96.28	2.87	0.0464	1	111115
7	11:06:19	316	0.0528	-0.00248	425	-0.0286	1.09	6	1	2.84	20.21	19.9	20.15	398.91	398.86	12.909	12.875	52.29	52.15	500.3	400	12	96.28	2.87	0.0464	1	111115
8	11:06:24	321	0.0195	-0.00271	403	-0.0313	1.09	6	1	2.84	20.21	19.89	20.15	398.89	398.88	12.91	12.873	52.29	52.14	500.3	400	11	96.28	2.87	0.0464	1	111115
9	11:06:31	327.5	-3.63e-05	-0.00287	392	-0.0331	1.09	6	1	2.84	20.21	19.88	20.15	398.88	398.9	12.914	12.875	52.31	52.15	500.4	400	11	96.28	2.87	0.0464	1	111115
10	11:06:39	336	-0.0313	-0.00291	375	-0.0335	1.09	6	1	2.84	20.21	19.88	20.15	398.88	398.93	12.919	12.88	52.33	52.17	500.3	400	11	96.28	2.87	0.0464	1	111115
11	11:06:45	341.5	-0.00966	-0.00284	386	-0.0328	1.09	6	1	2.84	20.2	19.88	20.15	398.79	398.82	12.922	12.883	52.35	52.19	500.3	400	11	96.28	2.87	0.0464	1	111115
12	11:06:50	346.5	0.00785	-0.00273	396	-0.0315	1.09	6	1	2.84	20.2	19.88	20.15	398.79	398.79	12.926	12.889	52.37	52.22	500.3	400	11	96.28	2.87	0.0464	1	111115
13	11:06:54	351	-0.0779	-0.00311	352	-0.0359	1.09	6	1	2.84	20.2	19.87	20.15	398.77	398.88	12.929	12.887	52.39	52.21	500.3	400	11	96.28	2.87	0.0464	1	111115
14	11:06:59	355	0.00752	-0.00265	396	-0.0305	1.09	6	1	2.84	20.2	19.87	20.15	398.83	398.84	12.931	12.895	52.39	52.24	500.3	400	11	96.28	2.87	0.0464	1	111115
15	11:07:03	359.5	0.0105	-0.00295	397	-0.0339	1.09	6	1	2.84	20.2	19.87	20.15	398.85	398.85	12.935	12.895	52.41	52.25	500.4	400	11	96.28	2.87	0.0464	1	111115
16	11:07:08	365	-0.0413	-0.00288	369	-0.0331	1.08	6	1	2.84	20.2	19.86	20.15	398.84	398.91	12.94	12.901	52.43	52.27	500.4	400	11	96.27	2.87	0.0464	1	111115
17	11:07:13	370	-0.0546	-0.00294	362	-0.0337	1.08	6	1	2.84	20.2	19.86	20.15	398.8	398.88	12.945	12.905	52.45	52.29	500.3	400	11	96.28	2.87	0.0464	1	111115
18	11:07:19	375	-0.0578	-0.00306	362	-0.0351	1.08	6	1	2.84	20.2	19.86	20.15	398.78	398.87	12.948	12.906	52.47	52.3	500.3	400	11	96.28	2.87	0.0464	1	111115
19	11:07:26	382.5	-0.0317	-0.00318	376	-0.0364	1.08	6	1	2.84	20.2	19.85	20.15	398.73	398.79	12.954	12.911	52.49	52.32	500.3	400	11	96.27	2.87	0.0464	1	111115
20	11:07:31	387.5	-0.108	-0.00316	338	-0.0362	1.08	6	1	2.84	20.2	19.85	20.15	398.69	398.83	12.958	12.915	52.51	52.34	500.3	400	11	96.27	2.87	0.0464	1	111115
21	11:07:34	391	-0.0873	-0.00348	352	-0.0399	1.08	6	1	2.84	20.2	19.85	20.15	398.71	398.83	12.961	12.914	52.52	52.33	500.3	400	11	96.28	2.87	0.0464	1	111115
22	11:07:38	394.5	-0.103	-0.0034	343	-0.039	1.08	6	1	2.84	20.2	19.84	20.15	398.66	398.81	12.964	12.918	52.55	52.36	500.3	400	11	96.27	2.87	0.0464	1	111115
23	11:07:42	399	0.0133	-0.00309	398	-0.0354	1.08	6	1	2.84	20.2	19.84	20.15	398.73	398.73	12.968	12.926	52.56	52.39	500.4	400	11	96.27	2.87	0.0464	1	111115
24	11:07:53	409.5	-0.0261	-0.00311	378	-0.0356	1.08	6	1	2.84	20.2	19.84	20.15	398.7	398.75	12.977	12.934	52.59	52.42	500.4	400	11	96.27	2.87	0.0464	1	111115
25	11:07:56	412	0.0178	-0.00338	400	-0.0387	1.08	6	1	2.84	20.2	19.84	20.15	398.74	398.74	12.979	12.933	52.6	52.42	500.3	400	11	96.27	2.87	0.0464	1	111115
26	11:08:02	418.5	-0.004	-0.00325	390	-0.0371	1.08	6	1	2.84	20.2	19.85	20.15	398.77	398.79	12.983	12.939	52.62	52.44	500.3	400	11	96.27	2.87	0.0464	1	111115
27	11:08:05	421.5	0.0459	-0.00325	414	-0.0371	1.08	6	1	2.84	20.2	19.84	20.15	398.82	398.78	12.985	12.941	52.63	52.45	500.3	400	11	96.27	2.87	0.0464	1	111115
28	11:08:09	425	-0.000725	-0.00335	391	-0.0383	1.08	6	1	2.84	20.2	19.84	20.15	398.75	398.77	12.987	12.942	52.63	52.45	500.3	400	11	96.27	2.87	0.0464	1	111115
29	11:08:12	429	-0.035	-0.00298	373	-0.034	1.08	6	1	2.84	20.2	19.84	20.15	398.7	398.76	12.99	12.95	52.65	52.49	500.4	400	11	96.27	2.87	0.0464	1	111115
30	11:08:16	433	-0.0592	-0.00315	362	-0.0359	1.08	6	1	2.84	20.2	19.84	20.15	398.69	398.77	12.991	12.948	52.66	52.48	500.3	400	11	96.27	2.87	0.0464	1	111115
before D26.sat			-0.00708004	-0.00287	390.733	-0.0329767
before W8.ns	HHMMSS	FTime	Photo	Cond	Ci	Trmmol	VpdL	Area	StmRat	BLCond	Tair	Tleaf	TBlk	CO2R	CO2S	H2OR	H2OS	RH_R	RH_S	Flow	PARi	PARo	Press	CsMch	HsMch	StableF	Status
1	10:39:38	17	-0.049	-0.00557	381	-0.0494	0.838	6	1	2.84	20.11	19.52	20.15	400.85	400.93	14.979	14.92	61.19	60.95	500.3	400	5	96.52	3.2	0.0486	1	111115
2	10:39:42	21	-0.0467	-0.00606	383	-0.0536	0.836	6	1	2.84	20.11	19.5	20.15	400.87	400.95	14.982	14.919	61.21	60.95	500.3	400	5	96.52	3.2	0.0486	1	111115
3	10:39:47	26	-0.0158	-0.00571	391	-0.0504	0.835	6	1	2.84	20.11	19.5	20.15	400.93	400.97	14.985	14.925	61.22	60.97	500.3	400	6	96.52	3.2	0.0486	1	111115
4	10:39:52	31	-0.0278	-0.00575	388	-0.0509	0.836	6	1	2.84	20.11	19.51	20.15	400.89	400.94	14.986	14.926	61.23	60.98	500.3	400	5	96.52	3.2	0.0486	1	111115
5	10:39:57	35.5	-0.084	-0.00567	372	-0.0502	0.836	6	1	2.84	20.11	19.51	20.15	400.89	401.02	14.987	14.928	61.23	60.98	500.3	400	5	96.52	3.2	0.0486	1	111115
6	10:40:02	40.5	-0.0236	-0.0057	389	-0.0505	0.837	6	1	2.84	20.11	19.52	20.15	400.94	400.99	14.991	14.931	61.24	61	500.4	400	5	96.52	3.2	0.0486	1	111115
7	10:40:06	44.5	0.0352	-0.00553	405	-0.0489	0.836	6	1	2.84	20.11	19.52	20.15	400.89	400.87	14.994	14.936	61.26	61.02	500.4	400	6	96.52	3.2	0.0486	1	111115
8	10:40:11	49.5	-0.042	-0.00582	384	-0.0514	0.833	6	1	2.84	20.11	19.5	20.15	400.89	400.97	14.996	14.936	61.27	61.02	500.4	400	5	96.52	3.2	0.0486	1	111115
9	10:40:16	55	-0.0552	-0.00592	381	-0.0522	0.833	6	1	2.84	20.11	19.5	20.15	400.93	401.03	15	14.939	61.29	61.04	500.4	400	5	96.52	3.2	0.0486	1	111115
10	10:40:21	60	-0.0896	-0.00609	372	-0.0537	0.832	6	1	2.84	20.11	19.5	20.15	400.9	401.03	15.005	14.941	61.31	61.05	500.3	400	5	96.52	3.2	0.0486	1	111115
11	10:40:24	63.5	-0.0258	-0.00597	389	-0.0526	0.832	6	1	2.84	20.11	19.5	20.15	400.96	401.01	15.003	14.941	61.3	61.05	500.4	400	5	96.52	3.2	0.0486	1	111115
12	10:40:32	70.5	-0.0184	-0.00603	391	-0.0531	0.832	6	1	2.84	20.11	19.5	20.15	400.97	401.02	15.011	14.948	61.34	61.08	500.4	400	6	96.52	3.2	0.0486	1	111115
13	10:40:36	74.5	0.00561	-0.0057	397	-0.0501	0.831	6	1	2.84	20.11	19.49	20.15	400.94	400.96	15.012	14.953	61.34	61.1	500.3	400	5	96.52	3.2	0.0486	1	111115
14	10:40:40	79	-0.091	-0.00612	372	-0.054	0.833	6	1	2.84	20.11	19.51	20.15	400.95	401.09	15.016	14.952	61.36	61.1	500.3	400	5	96.52	3.2	0.0486	1	111115
15	10:40:44	83	-0.0497	-0.00642	383	-0.0564	0.83	6	1	2.84	20.11	19.49	20.15	400.97	401.06	15.021	14.954	61.38	61.11	500.3	400	5	96.52	3.2	0.0486	1	111115
16	10:40:48	87	-0.105	-0.00622	369	-0.0547	0.831	6	1	2.84	20.11	19.5	20.15	400.97	401.12	15.024	14.959	61.39	61.12	500.3	400	5	96.52	3.2	0.0486	1	111115
17	10:40:53	92.5	-0.0668	-0.00608	378	-0.0534	0.829	6	1	2.84	20.11	19.49	20.15	400.92	401.03	15.027	14.964	61.4	61.15	500.4	399	5	96.52	3.2	0.0486	1	111115
18	10:40:58	97	-0.115	-0.00567	363	-0.0498	0.829	6	1	2.84	20.11	19.5	20.15	400.91	401.07	15.029	14.97	61.41	61.17	500.4	400	5	96.52	3.2	0.0486	1	111115
19	10:41:03	101.5	0.0322	-0.00596	404	-0.0523	0.829	6	1	2.84	20.11	19.5	20.15	400.96	400.95	15.034	14.973	61.43	61.18	500.4	400	5	96.52	3.2	0.0486	1	111115
20	10:41:10	109	-0.146	-0.00619	358	-0.0544	0.831	6	1	2.84	20.1	19.51	20.15	400.88	401.08	15.039	14.975	61.46	61.2	500.3	400	5	96.52	3.2	0.0486	1	111115
21	10:41:17	115.5	-0.0852	-0.00661	375	-0.0581	0.831	6	1	2.84	20.1	19.51	20.15	400.91	401.04	15.046	14.978	61.49	61.21	500.4	399	5	96.52	3.2	0.0486	1	111115
22	10:41:21	119.5	0.00836	-0.0064	397	-0.0562	0.83	6	1	2.84	20.11	19.51	20.15	400.96	400.97	15.05	14.983	61.5	61.23	500.4	400	5	96.52	3.2	0.0486	1	111115
23	10:41:24	123.5	-0.0842	-0.00625	374	-0.055	0.831	6	1	2.84	20.11	19.52	20.15	400.92	401.05	15.052	14.987	61.5	61.23	500.3	399	5	96.52	3.2	0.0486	1	111115
24	10:41:30	129	-0.0729	-0.00584	376	-0.0513	0.83	6	1	2.84	20.11	19.52	20.15	400.93	401.04	15.058	14.997	61.52	61.28	500.3	400	5	96.52	3.2	0.0486	1	111115
25	10:41:35	134	-0.0682	-0.00615	378	-0.0541	0.83	6	1	2.84	20.11	19.52	20.15	400.94	401.04	15.061	14.998	61.54	61.28	500.3	399	5	96.52	3.2	0.0486	1	111115
26	10:41:42	140.5	-0.0935	-0.00635	372	-0.0558	0.831	6	1	2.84	20.11	19.52	20.15	400.91	401.05	15.065	14.999	61.55	61.28	500.3	400	5	96.52	3.2	0.0486	1	111115
27	10:41:47	146.5	-0.0628	-0.00663	380	-0.0583	0.831	6	1	2.84	20.11	19.53	20.15	400.93	401.04	15.072	15.003	61.59	61.3	500.4	400	5	96.52	3.2	0.0486	1	111115
28	10:41:53	152	-0.0147	-0.00637	392	-0.056	0.831	6	1	2.84	20.11	19.53	20.15	400.96	401.01	15.076	15.01	61.6	61.33	500.3	399	5	96.52	3.2	0.0486	1	111115
29	10:41:59	157.5	-0.00662	-0.00646	394	-0.0569	0.831	6	1	2.84	20.11	19.53	20.15	401	401.03	15.081	15.013	61.63	61.35	500.3	400	5	96.52	3.2	0.0486	1	111115
30	10:42:03	162	-0.0842	-0.00609	374	-0.0536	0.831	6	1	2.84	20.11	19.54	20.15	400.96	401.09	15.083	15.02	61.64	61.38	500.3	400	5	96.52	3.2	0.0486	1	111115
before W8.ns			-0.0514117	-0.00604433	382.067	-0.0532433
before W14.ns	HHMMSS	FTime	Photo	Cond	Ci	Trmmol	VpdL	Area	StmRat	BLCond	Tair	Tleaf	TBlk	CO2R	CO2S	H2OR	H2OS	RH_R	RH_S	Flow	PARi	PARo	Press	CsMch	HsMch	StableF	Status
1	10:51:35	20.5	-0.173	-0.00714	355	-0.0663	0.876	6	1	2.84	20.2	19.82	20.15	398.52	398.76	15.047	14.969	61.09	60.77	500.3	399	21	96.45	3.36	0.0437	1	111115
2	10:51:38	24	0.332	-0.00704	468	-0.0655	0.877	6	1	2.84	20.2	19.82	20.15	399.34	398.97	15.049	14.972	61.1	60.79	500.3	399	21	96.45	3.36	0.0437	1	111115
3	10:51:43	28.5	0.463	-0.00706	498	-0.0655	0.875	6	1	2.84	20.2	19.81	20.15	400.06	399.54	15.054	14.977	61.12	60.81	500.3	399	20	96.45	3.36	0.0437	1	111115
4	10:51:48	33.5	0.037	-0.00713	402	-0.0661	0.874	6	1	2.84	20.2	19.81	20.15	400	399.99	15.062	14.984	61.15	60.84	500.3	399	20	96.45	3.36	0.0437	0.7	111115
5	10:51:53	38.5	-0.073	-0.00756	379	-0.0701	0.874	6	1	2.84	20.2	19.81	20.15	399.96	400.08	15.069	14.986	61.18	60.84	500.3	399	21	96.45	3.36	0.0437	0.7	111115
6	10:52:07	52.5	-0.249	-0.00725	340	-0.067	0.872	6	1	2.84	20.2	19.81	20.15	399.95	400.28	15.087	15.007	61.26	60.94	500.4	399	21	96.45	3.36	0.0437	1	111115
7	10:52:15	60.5	-0.279	-0.00711	332	-0.0657	0.871	6	1	2.84	20.2	19.81	20.15	399.92	400.29	15.093	15.016	61.28	60.97	500.3	399	20	96.45	3.36	0.0437	1	111115
8	10:52:20	66	-0.163	-0.00709	358	-0.0655	0.871	6	1	2.84	20.2	19.82	20.15	399.94	400.16	15.1	15.022	61.3	60.99	500.3	399	20	96.45	3.36	0.0437	1	111115
9	10:52:24	70	-0.142	-0.007	362	-0.0646	0.871	6	1	2.84	20.2	19.82	20.15	399.94	400.14	15.104	15.028	61.32	61.01	500.4	399	21	96.45	3.36	0.0437	1	111115
10	10:52:31	76.5	-0.219	-0.00671	343	-0.0618	0.869	6	1	2.84	20.2	19.81	20.15	399.91	400.2	15.112	15.039	61.35	61.06	500.4	399	21	96.45	3.36	0.0437	1	111115
11	10:52:36	81.5	-0.22	-0.00701	345	-0.0646	0.869	6	1	2.84	20.2	19.81	20.15	399.88	400.17	15.116	15.04	61.37	61.06	500.4	399	20	96.45	3.36	0.0437	1	111115
12	10:52:40	86	-0.199	-0.00681	348	-0.0626	0.868	6	1	2.84	20.2	19.81	20.15	399.93	400.19	15.122	15.048	61.39	61.09	500.3	399	20	96.45	3.36	0.0437	1	111115
13	10:52:46	92	-0.23	-0.00665	340	-0.0612	0.867	6	1	2.84	20.2	19.81	20.15	399.89	400.2	15.126	15.053	61.41	61.11	500.4	399	21	96.45	3.36	0.0437	1	111115
14	10:52:51	96.5	-0.32	-0.00741	326	-0.0681	0.867	6	1	2.84	20.2	19.81	20.15	399.84	400.25	15.133	15.053	61.44	61.11	500.3	399	21	96.45	3.36	0.0437	1	111115
15	10:52:57	102.5	-0.102	-0.0071	372	-0.0652	0.866	6	1	2.84	20.2	19.81	20.15	400.04	400.2	15.137	15.06	61.46	61.14	500.4	399	20	96.45	3.36	0.0437	1	111115
16	10:53:03	108	-0.103	-0.00701	371	-0.0643	0.865	6	1	2.84	20.2	19.8	20.15	400.05	400.21	15.145	15.069	61.49	61.18	500.3	399	21	96.45	3.36	0.0437	1	111115
17	10:53:06	111.5	-0.173	-0.0068	354	-0.0623	0.864	6	1	2.84	20.2	19.8	20.15	400.12	400.35	15.148	15.074	61.5	61.2	500.4	399	21	96.45	3.36	0.0437	1	111115
18	10:53:11	116.5	-0.147	-0.0072	362	-0.066	0.864	6	1	2.84	20.2	19.81	20.15	400.07	400.27	15.155	15.077	61.53	61.22	500.4	399	21	96.45	3.36	0.0437	1	111115
19	10:53:17	122.5	-0.255	-0.0068	335	-0.0622	0.863	6	1	2.84	20.2	19.8	20.15	399.99	400.33	15.159	15.086	61.55	61.25	500.3	399	20	96.45	3.36	0.0437	1	111115
20	10:53:23	129	-0.256	-0.00712	337	-0.0651	0.863	6	1	2.84	20.2	19.81	20.15	399.99	400.33	15.168	15.091	61.59	61.28	500.3	399	20	96.45	3.36	0.0437	1	111115
21	10:53:30	135.5	-0.241	-0.0068	338	-0.0621	0.861	6	1	2.84	20.19	19.8	20.15	399.93	400.25	15.173	15.1	61.62	61.32	500.4	399	21	96.45	3.36	0.0437	1	111115
22	10:53:35	140	-0.192	-0.00675	349	-0.0615	0.86	6	1	2.84	20.2	19.79	20.15	399.93	400.19	15.177	15.104	61.63	61.33	500.4	399	21	96.45	3.36	0.0437	1	111115
23	10:53:38	143.5	-0.197	-0.00692	349	-0.063	0.859	6	1	2.84	20.2	19.79	20.15	399.96	400.22	15.18	15.106	61.64	61.34	500.3	399	21	96.45	3.36	0.0437	1	111115
24	10:53:42	147	-0.304	-0.00716	327	-0.0653	0.86	6	1	2.84	20.2	19.79	20.15	399.84	400.23	15.186	15.109	61.66	61.35	500.3	399	21	96.45	3.36	0.0437	1	111115
25	10:53:46	151.5	-0.179	-0.00695	354	-0.0631	0.857	6	1	2.84	20.2	19.78	20.15	399.91	400.15	15.189	15.114	61.68	61.37	500.3	399	22	96.45	3.36	0.0437	1	111115
26	10:53:51	156	-0.31	-0.00755	329	-0.0686	0.857	6	1	2.84	20.2	19.78	20.15	399.84	400.25	15.195	15.114	61.7	61.37	500.3	399	21	96.45	3.36	0.0437	1	111115
27	10:53:54	159	-0.307	-0.00704	325	-0.064	0.856	6	1	2.84	20.2	19.78	20.15	399.84	400.24	15.198	15.122	61.71	61.4	500.3	399	21	96.45	3.36	0.0437	1	111115
28	10:53:59	164	-0.251	-0.00732	340	-0.0664	0.855	6	1	2.84	20.19	19.77	20.15	399.8	400.14	15.201	15.123	61.73	61.41	500.2	399	20	96.45	3.36	0.0437	1	111115
29	10:54:05	170.5	-0.232	-0.00719	343	-0.0652	0.855	6	1	2.84	20.19	19.78	20.15	399.79	400.1	15.209	15.132	61.76	61.45	500.4	399	20	96.45	3.36	0.0437	1	111115
30	10:54:10	175.5	-0.178	-0.00729	356	-0.066	0.854	6	1	2.84	20.19	19.77	20.15	399.8	400.04	15.215	15.137	61.78	61.47	500.3	399	20	96.45	3.36	0.0437	1	111115
before W14.ns			-0.162067	-0.00706567	357.9	-0.06483
before W23.sat,after W8.sat	HHMMSS	FTime	Photo	Cond	Ci	Trmmol	VpdL	Area	StmRat	BLCond	Tair	Tleaf	TBlk	CO2R	CO2S	H2OR	H2OS	RH_R	RH_S	Flow	PARi	PARo	Press	CsMch	HsMch	StableF	Status
1	11:07:22	9.5	-0.0492	0.000118	1060	0.00116	0.932	6	1	2.84	20.15	19.77	20.15	400.67	400.73	14.252	14.253	58.33	58.34	500.3	400	5	96.95	2.7	0.0464	1	111115
2	11:07:26	13.5	-0.073	0.000412	676	0.00401	0.926	6	1	2.84	20.15	19.73	20.15	400.71	400.79	14.252	14.257	58.34	58.35	500.3	400	5	96.95	2.7	0.0464	1	111115
3	11:07:30	17.5	0.0703	0.00017	-264	0.00165	0.927	6	1	2.84	20.15	19.74	20.15	400.83	400.75	14.253	14.255	58.34	58.34	500.3	400	5	96.95	2.7	0.0464	1	111115
4	11:07:34	22	-0.0968	9.85e-05	1950	0.000957	0.924	6	1	2.84	20.15	19.72	20.15	400.72	400.84	14.253	14.255	58.34	58.34	500.3	400	5	96.95	2.7	0.0464	1	111115
5	11:07:38	25.5	-0.0433	0.000318	610	0.0031	0.927	6	1	2.84	20.15	19.74	20.15	400.77	400.82	14.254	14.257	58.34	58.36	500.3	400	5	96.95	2.7	0.0464	1	111115
6	11:07:42	29.5	-0.0547	-1.32e-05	-6170	-0.000129	0.928	6	1	2.84	20.15	19.75	20.15	400.71	400.77	14.257	14.256	58.35	58.35	500.4	400	4	96.95	2.7	0.0464	1	111115
7	11:07:47	34.5	-0.00747	-0.0005	371	-0.00486	0.925	6	1	2.84	20.15	19.72	20.15	400.78	400.79	14.258	14.253	58.36	58.33	500.3	400	5	96.95	2.7	0.0464	1	111115
[truncated: 921 more rows]

## Sheet: gas_exchange_empty_chambers2
before W5.ns	HHMMSS	FTime	Photo	Cond	Ci	Trmmol	VpdL	Area	StmRat	BLCond	Tair	Tleaf	TBlk	CO2R	CO2S	H2OR	H2OS	RH_R	RH_S	Flow	PARi	PARo	Press	CsMch	HsMch	StableF	Status
[truncated: 827 more rows]

[truncated: 3 more sheets: psychrometry_gasexchangeleaves_adults, gas_exchange_osm_pot_adults, stomatal_density_adults]
