# Supplementary material for: Water-stress physiology of Rhinanthus alectorolophus, a root-hemiparasitic plant
Source: PLoS One. 2018 Aug 1;13(8):e0200927. doi: 10.1371/journal.pone.0200927 (PMC6070206; doi:10.1371/journal.pone.0200927)
Supplement: S2 File — Each plant measurement is displayed on a separate sheet. D and W refer to parasitized low and high irrigation pots. D21 measurement was used for Figures A and B in S1 Fig. (XLSX) [file pone.0200927.s011.xlsx]

## Sheet: D21
24.2.2016, D21, 4h 40 min
P (bar)	-1/PSI (-1/MPa)	water removed (mg)	water cumulative (mg)	PSI (MPa)	PSI_pi (MPa)	PSI_p /MPa)	Plant FW (g)	RWC
0		0	0	0	-1.42746	1.42746	1.7852	1	5.83974
4.9	2.04082	20.8	20.8	-0.49	-1.45592	0.965921	1.76229	0.984969
7	1.42857	14	34.8	-0.7	-1.47573	0.775727	1.74687	0.974852
9	1.11111	15.3	50.1	-0.9	-1.49801	0.598007	1.73001	0.963791
11	0.909091	18.1	68.2	-1.1	-1.52524	0.425243	1.71007	0.950708
13	0.769231	23.2	91.4	-1.3	-1.56162	0.261622	1.68452	0.933945
15	0.666667	38.6	130	-1.5	-1.62619	0.126187	1.64199	0.906042
					-1.64513	0.149		0.89827	0.908261
16.9	0.591716	59.2	189.2	-1.69	-1.73625	0.0462526	1.57678	0.863259
19	0.526316	65.8	255	-1.9	-1.87749	-0.0225056	1.5043	0.815706
21	0.47619	67.9	322.9	-2.1	-2.04956	-0.0504399	1.4295	0.766631
	0							0.2309
	0							0.2309
	0							0.2309
	0							0.2309
	0							0.2309
	0							0.2309
	0							0.2309
	0							0.2309
	0							0.2309
	0							0.2309
							0.261004	0	0
									-1
PSI_pi FT	-1.42746	MPa	-1.38	(average all plants)
PSI_pi TLP	-1.64513	MPa
RWC TLP	89.827	%
Eps	10.5894	MPa
Apopl. WF	23.1149	%
sample	FW(mg)	osm.pot	DW(mg)
saturated (N)		-1.44
3 bracts (S1)	109.2	-2.06	24
2 leaves (S2)	121.6	-2.01	24
2 flowers (S3)	148.1	-2.04	30.7
			78.7
		with cup	no cup	DW_rest	DW_final
DW_RWC_0		8.8718	0.1931	67.9042	0.261004
cup (cup number,weight in g, empty and its weight with biomass)	3	8.6787	8.9084
DW_RWC0_original		223.8

## Sheet: W13
26.2.2016, W13, 6 h 7 min
P (bar)	-1/PSI (-1/MPa)	water removed (mg)	water cumulative (mg)	PSI (MPa)	PSI_pi (MPa)	PSI_p /MPa)	Plant FW (g)	RWC
0		0	0	0	-1.37127	1.37127	1.7368	1
3	3.33333	24	24	-0.3	-1.4052	1.1052	1.70949	0.98143
4.75	2.10526	11.2	35.2	-0.475	-1.42162	0.946616	1.69675	0.972767
7.25	1.37931	18.7	53.9	-0.725	-1.4499	0.724901	1.67547	0.958297
9.25	1.08108	17.2	71.1	-0.925	-1.47693	0.551925	1.6559	0.944989
11.25	0.888889	18.3	89.4	-1.125	-1.5068	0.381804	1.63508	0.930832
13.25	0.754717	23.7	113.1	-1.325	-1.54735	0.222354	1.60811	0.912493
					-1.62053	0.137127		0.881722	0.887541
15.25	0.655738	40.2	153.3	-1.525	-1.62135	0.096353	1.56237	0.881391
17.25	0.57971	60.7	214	-1.725	-1.74755	0.0225533	1.4933	0.834424
19.25	0.519481	67.3	281.3	-1.925	-1.91261	-0.0123891	1.41672	0.782351
21.25	0.470588	64	345.3	-2.125	-2.10134	-0.0236611	1.3439	0.732835
	0							0.2309
	0							0.2309
	0							0.2309
	0							0.2309
	0							0.2309
	0							0.2309
	0							0.2309
	0							0.2309
	0							0.2309
	0							0.2309
							0.266176	0
PSI_pi FT	-1.37127	MPa
PSI_pi TLP	-1.62053	MPa
RWC TLP	88.1722	%
Eps	12.8473	MPa
Apopl. WF	23.1025	%
sample	FW(mg)	osm.pot	DW
saturated (N)		-1.41
3 bracts (S1)	132.1	-1.98	28.1
2 leaves (S2)	173.2	-1.94	36.7
2 flowers (S3)	131.6	-2	28
			92.8
		with cup	no cup	DW_rest	DW_final
DW_RWC_0		8.8561	0.1788	87.3757	0.266176
cup	71	8.6773	8.8699
DW_RWC0_original	189.9

## Sheet: W30
25.2.2016, W30, 7h 30min
P (bar)	-1/PSI (-1/MPa)	water removed (mg)	water cumulative (mg)	PSI (MPa)	PSI_pi (MPa)	PSI_p /MPa)	Plant FW (g)	RWC
0			0	0	-1.24145	1.24145	2.8447	1
4.3	2.32558	131.7	131.7	-0.43	-1.33656	0.906559	2.70851	0.94528
6.8	1.47059	49.6	181.3	-0.68	-1.37627	0.696266	2.65722	0.924672
9	1.11111	32.3	213.6	-0.9	-1.40342	0.503416	2.62382	0.911252
11	0.909091	39.7	253.3	-1.1	-1.43829	0.338289	2.58277	0.894758
13	0.769231	36	289.3	-1.3	-1.47145	0.17145	2.54554	0.879799
					-1.49445	0.124145		0.869816	0.87031
14.5	0.689655	48.4	337.7	-1.45	-1.51852	0.0685171	2.49549	0.85969
16.5	0.606061	46.8	384.5	-1.65	-1.56698	-0.0830231	2.4471	0.840247
	0							0.2309
	0							0.2309
	0							0.2309
	0							0.2309
	0							0.2309
	0							0.2309
	0							0.2309
	0							0.2309
	0							0.2309
	0							0.2309
							0.355862	0
PSI_pi FT	-1.24145	MPa
PSI_pi TLP	-1.49445	MPa
RWC TLP	86.9816	%
Eps	11.342	MPa
Apopl. WF	23.1243	%
sample	FW(mg)	osm.pot	DW
saturated (N)		-1.13
2 bracts (S1)	105.5	-1.3	14.8
2 flowers (S2)	158.2	-1.54	26.7
2 leaves (S3)	132.5	-1.41	38.4
			79.9
		with cup	no cup	DW_rest	DW_final
DW_RWC_0		8.9638	0.2801	75.7616	0.355862
cup	59	8.6837	8.9843
DW_RWC0_original	295.4

## Sheet: D13
26.2.2016, D13, 6h 30min
P (bar)	-1/PSI (-1/MPa)	water removed (mg)	water cumulative (mg)	PSI (MPa)	PSI_pi (MPa)	PSI_p /MPa)	Plant FW (g)	RWC
0		0	0	0	-1.35481	1.35481	2.3433	1
3	3.33333	5.5	5.5	-0.3	-1.36027	1.06027	2.33716	0.996915
4.5	2.22222	25	30.5	-0.45	-1.38565	0.935651	2.30925	0.982889
7.1	1.40845	31.3	61.8	-0.71	-1.4188	0.708796	2.27431	0.965331
9.3	1.07527	24.1	85.9	-0.93	-1.44543	0.515426	2.2474	0.951808
11.3	0.884956	26.9	112.8	-1.13	-1.47635	0.346348	2.21737	0.936718
13	0.769231	39.7	152.5	-1.3	-1.52448	0.224481	2.17305	0.914446
14.9	0.671141	61.7	214.2	-1.49	-1.60585	0.115849	2.10417	0.879833
					-1.65114	0.135481		0.862045	0.880933
16.9	0.591716	89.1	303.3	-1.69	-1.73995	0.0499464	2.00471	0.829852
19	0.526316	87.7	391	-1.9	-1.89579	-0.00421139	1.9068	0.78065
21	0.47619	82.6	473.6	-2.1	-2.07044	-0.0295641	1.81459	0.734313
23	0.434783	65.2	538.8	-2.3	-2.23281	-0.0671897	1.7418	0.697735
	0							0.2309
	0							0.2309
	0							0.2309
	0							0.2309
	0							0.2309
	0							0.2309
	0							0.2309
	0							0.2309
	0							0.2309
	0							0.2309
							0.353327	0
PSI_pi FT	-1.35481	MPa
PSI_pi TLP	-1.65114	MPa
RWC TLP	86.2045	%
Eps	8.54933	MPa
Apopl. WF	23.1324	%
sample	FW(mg)	osm.pot	DW
saturated (N)		-1.52
3 bracts (S1)	68.5	-2.17	17.4
2 leaves (S2)	140.2	-2.04	30.3
2 flowers (S3)	184.9	-1.85	38.1
			85.8
		with cup	no cup	DW_rest	DW_final
DW_RWC_0		8.9233	0.273	80.3272	0.353327
cup	68	8.6503	8.9459
DW_RWC0_original	291.6

## Sheet: D16
26.2.2016, D16, 6 h 30 min
P (bar)	-1/PSI (-1/MPa)	water removed (mg)	water cumulative (mg)	PSI (MPa)	PSI_pi (MPa)	PSI_p /MPa)	Plant FW (g)	RWC
0		0	0	0	-1.15361	1.15361	1.6278	1
2.5	4	35.2	35.2	-0.25	-1.19389	0.943889	1.59123	0.974074
4.5	2.22222	48.4	83.6	-0.45	-1.25408	0.804084	1.54095	0.938428
7	1.42857	28.7	112.3	-0.7	-1.29274	0.59274	1.51113	0.917287
9.25	1.08108	28.4	140.7	-0.925	-1.33341	0.408414	1.48162	0.896366
11.25	0.888889	30.2	170.9	-1.125	-1.37956	0.254556	1.45025	0.874127
					-1.48743	0.115361		0.827517	0.831765
13.25	0.754717	43.9	214.8	-1.325	-1.45264	0.127641	1.40464	0.841792
15.25	0.655738	62.3	277.1	-1.525	-1.57074	0.0457388	1.33991	0.795902
17	0.588235	68.3	345.4	-1.7	-1.72443	0.0244253	1.26895	0.745595
19.25	0.519481	57.3	402.7	-1.925	-1.87863	-0.0463709	1.20942	0.703391
21.25	0.470588	49.4	452.1	-2.125	-2.03555	-0.089449	1.1581	0.667008
	0							0.2309
	0							0.2309
	0							0.2309
	0							0.2309
	0							0.2309
	0							0.2309
	0							0.2309
	0							0.2309
	0							0.2309
	0							0.2309
							0.217255	0
PSI_pi FT	-1.15361	MPa
PSI_pi TLP	-1.48743	MPa
RWC TLP	82.7517	%
Eps	7.2045	MPa
Apopl. WF	23.1439	%
sample	FW(mg)	osm.pot	DW
saturated (N)		-1.3
3 bracts (S1)	74.4	-1.91	15.7
2 leaves (S2)	72.3	-1.87	15.5
2 flowers (S3)	120.9	-1.98	23.7
			54.9
		with cup	no cup	DW_rest	DW_final
DW_RWC_0		8.8413	0.1658	51.4552	0.217255
cup	76	8.6755	8.8558
DW_RWC0_original	176.9

## Sheet: W20
26.2.2016, W20
P (bar)	-1/PSI (-1/MPa)	water removed (mg)	water cumulative (mg)	PSI (MPa)	PSI_pi (MPa)	PSI_p /MPa)	Plant FW (g)	RWC
0		0	0	0	-1.27655	1.27655	2.5687	1
2.7	3.7037	4.1	4.1	-0.27	-1.28002	1.01002	2.56413	0.997914
3.5	2.85714	16.9	21	-0.35	-1.29453	0.94453	2.54531	0.989322
7	1.42857	11	32	-0.7	-1.30416	0.60416	2.53305	0.983725
9	1.11111	18.4	50.4	-0.9	-1.32058	0.420578	2.51256	0.97437
11.3	0.884956	32.7	83.1	-1.13	-1.35081	0.220812	2.47613	0.957739
13	0.769231	68	151.1	-1.3	-1.41832	0.118322	2.40039	0.923161
					-1.45823	0.127655		0.904225	0.919054
15	0.666667	102.8	253.9	-1.5	-1.53426	0.0342622	2.28587	0.87088
16.9	0.591716	115.6	369.5	-1.69	-1.68956	-0.000440271	2.1571	0.812092
18.9	0.529101	105.2	474.7	-1.89	-1.86097	-0.0290272	2.03992	0.758596
20.9	0.478469	93.2	567.9	-2.09	-2.04477	-0.0452284	1.9361	0.711199
	0							0.2309
	0							0.2309
	0							0.2309
	0							0.2309
	0							0.2309
	0							0.2309
	0							0.2309
	0							0.2309
	0							0.2309
	0							0.2309
							0.378263	0
PSI_pi FT	-1.27655	MPa
PSI_pi TLP	-1.45823	MPa
RWC TLP	90.4225	%
Eps	12.1367	MPa
Apopl. WF	23.1303	%
sample	FW(mg)	osm.pot	DW
saturated (N)		-1.25
3 bracts (S1)	78.3	-1.88	17
2 leaves (S2)	224.3	-2.03	42.4
2 flowers (S3)	144.9	-1.83	27.5
			86.9
		with cup	no cup	DW_rest	DW_final
DW_RWC_0		9.0239	0.2973	80.9632	0.378263
cup	78	8.7266	9.045
DW_RWC0_original	319.1

## Sheet: D15
2.3.2016, D15, 6 h 11 min
P (bar)	-1/PSI (-1/MPa)	water removed (mg)	water cumulative (mg)	PSI (MPa)	PSI_pi (MPa)	PSI_p /MPa)	Plant FW (g)	RWC
0		0	0	0	-1.34056	1.34056	2.7778	1
2.5	4	40.1	40.1	-0.25	-1.37331	1.12331	2.73477	0.981664
4.5	2.22222	62.9	103	-0.45	-1.42802	0.97802	2.66729	0.952908
7.25	1.37931	43.7	146.7	-0.725	-1.46868	0.743677	2.6204	0.932927
9.25	1.08108	31.8	178.5	-0.925	-1.49975	0.574748	2.58628	0.918388
11.5	0.869565	30	208.5	-1.15	-1.53029	0.380291	2.55409	0.90467
13.25	0.754717	40.3	248.8	-1.325	-1.57333	0.248332	2.51085	0.886245
15.25	0.655738	62.8	311.6	-1.525	-1.64545	0.120448	2.44347	0.857532
					-1.67272	0.134056		0.84732	0.856899
17.25	0.57971	94.7	406.3	-1.725	-1.76763	0.0426309	2.34186	0.814233
19.25	0.519481	97.9	504.2	-1.925	-1.9146	-0.0104012	2.23682	0.769472
21.25	0.470588	86.6	590.8	-2.125	-2.0666	-0.0584019	2.1439	0.729876
	0							0.2309
	0							0.2309
	0							0.2309
	0							0.2309
	0							0.2309
	0							0.2309
	0							0.2309
	0							0.2309
	0							0.2309
	0							0.2309
							0.431099	0
PSI_pi FT	-1.34056	MPa
PSI_pi TLP	-1.67272	MPa
RWC TLP	84.732	%
Eps	8.88698	MPa
Apopl. WF	23.1121	%
sample	FW(mg)	osm.pot	DW
saturated (N)		-1.45
2 bracts (S1)	57.3	-1.79	13
2 leaves (S2)	144.6	-1.85	29.8
2 flowers (S3)	180.7	-1.76	35.1
			77.9
		with cup	no cup	DW_rest	DW_final
DW_RWC_0		9.0338	0.3557	75.3987	0.431099
cup	81	8.6781	9.0603
DW_RWC0_original	367.5

## Sheet: W33
24.2.2016, W33, 5h 20 min
P (bar)	-1/PSI (-1/MPa)	water removed (mg)	water cumulative (mg)	PSI (MPa)	PSI_pi (MPa)	PSI_p /MPa)	Plant FW (g)	RWC
0		0	0	0	-1.42957	1.42957	3.1496	1
2.5	4	23.8	23.8	-0.25	-1.44782	1.19782	3.12295	0.990313
5.2	1.92308	30.4	54.2	-0.52	-1.47181	0.951806	3.08891	0.97794
7	1.42857	44.8	99	-0.7	-1.50865	0.808648	3.03874	0.959704
9.1	1.0989	36	135	-0.91	-1.53961	0.629614	2.99843	0.945052
11.1	0.900901	33.1	168.1	-1.11	-1.56923	0.459226	2.96137	0.931581
13.3	0.75188	39.7	207.8	-1.33	-1.60629	0.276289	2.91691	0.91542
15.1	0.662252	61.9	269.7	-1.51	-1.66769	0.157693	2.8476	0.890227
					-1.7065	0.142957		0.87524	0.881146
17.1	0.584795	93.2	362.9	-1.71	-1.76955	0.0595465	2.74324	0.852294
19.1	0.52356	104.1	467	-1.91	-1.8991	-0.0108965	2.62667	0.809922
21.1	0.473934	89.9	556.9	-2.11	-2.02729	-0.0827146	2.526	0.77333
	0							0.2309
	0							0.2309
	0							0.2309
	0							0.2309
	0							0.2309
	0							0.2309
	0							0.2309
	0							0.2309
	0							0.2309
	0							0.2309
							0.398462	0
PSI_pi FT	-1.42957	MPa
PSI_pi TLP	-1.7065	MPa
RWC TLP	87.524	%
Eps	10.4814	MPa
Apopl. WF	23.1193	%
sample	FW(mg)	osm.pot	DW
saturated (N)		-1.25
3 bracts (S1)	76	-1.73	30.3
2 leaves (S2)	127.8	-1.96	26.5
2 flowers (S3)	163.3	-2.12	15.8
			72.6
		with cup	no cup	DW_rest	DW_final
DW_RWC_0		9.0568	0.339	59.4622	0.398462
cup	90	8.7178	9.142
DW_RWC0_original	413.9

## Sheet: D5
24.2.2016, D5, 4h 40 min
P (bar)	-1/PSI (-1/MPa)	water removed (mg)	water cumulative (mg)	PSI (MPa)	PSI_pi (MPa)	PSI_p /MPa)	Plant FW (g)	RWC
0		0	0	0	-1.5145	1.5145	1.7674	1
2.5	4	13.9	13.9	-0.25	-1.53289	1.28289	1.75311	0.990775
5	2	22.7	36.6	-0.5	-1.56389	1.06389	1.72978	0.975714
7.5	1.33333	16.4	53	-0.75	-1.58709	0.837087	1.71292	0.96483
9.5	1.05263	15.9	68.9	-0.95	-1.61023	0.660233	1.69658	0.954282
11.25	0.888889	16.8	85.7	-1.125	-1.63544	0.510442	1.67931	0.943133
13.25	0.754717	18.4	104.1	-1.325	-1.66398	0.338981	1.66039	0.930919
15.25	0.655738	23.4	127.5	-1.525	-1.70173	0.176728	1.63634	0.915394
					-1.71868	0.15145		0.908643	0.909932
17.25	0.57971	37.5	165	-1.725	-1.76594	0.040941	1.59779	0.890508
19.25	0.519481	57.1	222.1	-1.925	-1.87357	-0.0514263	1.5391	0.85262
	0							0.2309
	0							0.2309
	0							0.2309
	0							0.2309
	0							0.2309
	0							0.2309
	0							0.2309
	0							0.2309
	0							0.2309
	0							0.2309
							0.218341	0
PSI_pi FT	-1.5145	MPa
PSI_pi TLP	-1.71868	MPa
RWC TLP	90.8643	%
Eps	15.0424	MPa
Apopl. WF	23.0995	%
sample	FW(mg)	osm.pot	DW
saturated (N)		-1.58
1 bracts (S1)	50.4	-1.65	8.9
2 leaves (S2)	137.4	-1.75	23.7
1 fruit (S3)	175	-1.57	35
			67.6
		with cup	no cup	DW_rest	DW_final
DW_RWC_0		8.7853	0.1194	98.9412	0.218341
cup	104	8.6659	8.8422
DW_RWC0_original	174.5
DW_isotopes	77

## Sheet: W31
24.2.2016, W31, 4h 25 min
P (bar)	-1/PSI (-1/MPa)	water removed (mg)	water cumulative (mg)	PSI (MPa)	PSI_pi (MPa)	PSI_p /MPa)	Plant FW (g)	RWC
0		0	0	0	-1.521	1.521	2.0546	1
2.5	4	18.4	18.4	-0.25	-1.54438	1.29438	2.03451	0.988357
5.2	1.92308	18.3	36.7	-0.52	-1.56836	1.04836	2.01454	0.976784
7.3	1.36986	16.3	53	-0.73	-1.59036	0.860361	1.99674	0.966469
9.3	1.07527	16.2	69.2	-0.93	-1.61284	0.682837	1.97906	0.956223
11.3	0.884956	17.8	87	-1.13	-1.63828	0.508281	1.95963	0.944963
13.3	0.75188	20.8	107.8	-1.33	-1.66906	0.339058	1.93692	0.931802
15.3	0.653595	27.3	135.1	-1.53	-1.71124	0.181241	1.90712	0.914532
					-1.74156	0.1521		0.902637	0.905701
17.1	0.584795	42.8	177.9	-1.71	-1.78184	0.0718447	1.8604	0.887457
19.1	0.52356	59.9	237.8	-1.91	-1.89103	-0.0189721	1.79502	0.849568
21.1	0.473934	62.4	300.2	-2.11	-2.01999	-0.0900091	1.7269	0.810091
	0							0.2309
	0							0.2309
	0							0.2309
	0							0.2309
	0							0.2309
	0							0.2309
	0							0.2309
	0							0.2309
	0							0.2309
	0							0.2309
							0.329038	0
PSI_pi FT	-1.521	MPa
PSI_pi TLP	-1.74156	MPa
RWC TLP	90.2637	%
Eps	15.1648	MPa
Apopl. WF	23.1226	%
sample	FW(mg)	osm.pot	DW
saturated (N)		-1.78
2 bracts (S1)	88.2	-1.79	13.1
2 leaves (S2)	113.7	-1.7	17.6
1 fruit (S3)	179.5	-1.22	39.4
			70.1
		with cup	no cup	DW_rest	DW_final
DW_RWC_0		8.8978	0.2051	123.938	0.329038
cup	111	8.6927	8.9159
DW_RWC0_original	219.6
DW_isotopes	62.6

[truncated: 11 more sheets: D11, W22, D20, W24, D2, W37, D24, W36, W32, comparison, pressure chamber vs wescor]
